# Supplementary material for: Bacteriome and Mycobiome Interactions Underscore Microbial Dysbiosis in Familial Crohn’s Disease
Source: mBio. 2016 Sep 20;7(5):e01250-16. doi: 10.1128/mBio.01250-16 (PMC5030358; doi:10.1128/mBio.01250-16)
Supplement: Table S1 — Abundance of bacterial phyla, classes, and orders in CD and NCDR groups. [file mbo005163002st1.xlsx]

## Sheet: Table S1 L2-L4
Table S1. Abundance of bacterial phylum, class and order in CD and NCDR groups
Taxon		CD		NCDR		P*
		Mean	SD	Mean	SD
Phylum	Actinobacteria	0.126088	0.13542	0.179558	0.135583	0.069
	Bacteroidetes	0.0462874	0.0749176	0.0973097	0.098503	0.001
	Firmicutes	0.681302	0.211397	0.68588	0.134472	0.786
	Fusobacteria	0.00124256	0.00312032	0.000488076	0.00152568	0.362
	Proteobacteria	0.140907	0.234085	0.0307212	0.0323893	0.259
Class	Actinobacteria	0.103043	0.126171	0.129989	0.128532	0.181
	Alphaproteobacteria	0.0017486	0.00101654	0.00227361	0.00170865	0.202
	Bacilli	0.0701355	0.105992	0.0389828	0.0868733	0.336
	Bacteroidia	0.0443831	0.0747462	0.0962364	0.0982222	0.001
	Betaproteobacteria	0.00687109	0.0167666	0.0028441	0.00179119	0.363
	Clostridia	0.611731	0.242234	0.647289	0.15434	0.722
	Coriobacteriia	0.0222005	0.0391129	0.0484459	0.0866815	0.038
	Deltaproteobacteria	0.0024994	0.00281334	0.00306663	0.00399147	0.95
	Flavobacteriia	0.00132904	0.00504483	0.000303818	0.000503438	1
	Fusobacteriia	0.00124414	0.00312425	0.000488776	0.00152801	0.362
	Gammaproteobacteria	0.129543	0.232782	0.022093	0.0299018	0.117
Order	Actinomycetales	0.00728602	0.00897949	0.00998541	0.014231	0.161
	Aeromonadales	0.00235659	0.00450201	0.000412215	0.00076965	0.269
	Bacillales	0.00281303	0.00176557	0.00214167	0.00158715	0.272
	Bacteroidales	0.044499	0.0749018	0.0965433	0.0985043	0.001
	Bifidobacteriales	0.0959945	0.119552	0.120394	0.125455	0.21
	Burkholderiales	0.00620092	0.0163601	0.00248111	0.00177648	0.161
	Clostridiales	0.61308	0.242481	0.6482	0.154836	0.722
	Coriobacteriales	0.0222602	0.0392136	0.0486509	0.0870686	0.038
	Desulfovibrionales	0.00131876	0.00280746	0.00220557	0.00378717	0.215
	Enterobacteriales	0.119385	0.220721	0.0167246	0.0283783	0.058
	Flavobacteriales	0.00132968	0.00504472	0.000304878	0.000505458	1
	Fusobacteriales	0.00124736	0.00313205	0.000490805	0.00153505	0.362
	Lactobacillales	0.0671657	0.104969	0.0362244	0.0863638	0.336
	Rhizobiales	0.00039332	0.000627272	0.000271617	0.000346889	0.895
	Thiotrichales	0.00237991	0.00161332	0.00268885	0.0019154	0.818
