# Supplementary material for: Bacteriome and Mycobiome Interactions Underscore Microbial Dysbiosis in Familial Crohn’s Disease
Source: mBio. 2016 Sep 20;7(5):e01250-16. doi: 10.1128/mBio.01250-16 (PMC5030358; doi:10.1128/mBio.01250-16)
Supplement: Table S2 — Abundance of bacterial families in CD and NCDR groups. [file mbo005163002st2.xlsx]

## Sheet: Table S2 16SL5
	Table S2. Abundance of bacterial families in CD and NCDR groups
	Bacterial Family	CD		NCDR		P
		Mean	SD	Mean	SD
	Actinomycetaceae	0.00186575	0.00289857	0.00172109	0.00151002	0.489
	Aeromonadaceae	0.00245592	0.00465966	0.000359661	0.00072468	0.162
	Alcaligenaceae	0.00579399	0.0175251	0.0016371	0.00158848	0.111
	Bacillaceae	0.00170453	0.0015913	0.00129569	0.001059	0.408
	Bacteroidaceae	0.0155018	0.0437071	0.0117378	0.0124407	0.047
	Barnesiellaceae	0.00743207	0.0182064	0.00250216	0.00373387	0.744
	Bifidobacteriaceae	0.105136	0.129249	0.132388	0.135504	0.217
	Cellulomonadaceae	6.38403e-05	0.000210808	0.000126593	0.000263968	0.338
	Christensenellaceae	0.00081723	0.000652047	0.00192441	0.00337307	0.675
	Clostridiaceae	0.0193522	0.0127485	0.0450276	0.0415933	0.001
	Coriobacteriaceae	0.0243413	0.0424647	0.0540332	0.0957253	0.04
	Corynebacteriaceae	0.000210559	0.00032562	0.000405735	0.000426005	0.101
	Dehalobacteriaceae	5.41701e-05	0.000138078	0.000232441	0.000356998	0.065
	Desulfovibrionaceae	0.00142083	0.00299012	0.00243424	0.00409814	0.199
	Enterobacteriaceae	0.125906	0.229576	0.0183665	0.0308996	0.061
	Enterococcaceae	0.00199279	0.00262566	0.00224873	0.0064493	0.206
	Eubacteriaceae	0.000345128	0.000482669	0.000278804	0.000350618	0.6
	Fusobacteriaceae	0.00134575	0.0034216	0.000502612	0.00167069	0.318
	Gaiellaceae	5.8793e-05	0.000138117	0.00014031	0.000337843	0.378
	Hyphomicrobiaceae	0.000250562	0.000479454	6.95007e-05	0.000164751	0.209
	Lachnospiraceae	0.461219	0.228473	0.385472	0.132877	0.217
	Lactobacillaceae	0.0141703	0.030815	0.0176716	0.0601469	0.851
	Micrococcaceae	0.00127915	0.00293018	0.000890291	0.00107398	0.697
	Mogibacteriaceae	0.00245931	0.00162735	0.00352806	0.00239788	0.138
	Nocardiaceae	0.00194638	0.00292595	0.00215367	0.0030341	0.398
	Odoribacteraceae	0.00237146	0.00758077	0.00259166	0.00338899	0.053
	Oxalobacteraceae	0.000316193	0.000359861	0.000359064	0.000532455	0.966
	Peptococcaceae	0.00102365	0.00170024	0.00144282	0.0019215	0.57
	Peptostreptococcaceae	0.00347582	0.00365688	0.0106035	0.0101604	0
	Porphyromonadaceae	0.00127447	0.00177847	0.00269203	0.00311683	0.017
	Prevotellaceae	0.0145854	0.0482059	0.0578961	0.0927078	0.002
	Propionibacteriaceae	0.000115899	0.000182403	0.0029442	0.0150899	0.36
	Rikenellaceae	0.00475265	0.00842623	0.0107588	0.0125944	0.011
	Ruminococcaceae	0.0792768	0.0516636	0.157968	0.0628799	0
	S24.7	0.001045	0.00222721	0.0148065	0.043819	0.005
	Streptococcaceae	0.0538222	0.0875467	0.0178388	0.0320487	0.21
	Veillonellaceae	0.0226672	0.0467058	0.015075	0.0265151	0.66
