# Supplementary material for: Bacteriome and Mycobiome Interactions Underscore Microbial Dysbiosis in Familial Crohn’s Disease
Source: mBio. 2016 Sep 20;7(5):e01250-16. doi: 10.1128/mBio.01250-16 (PMC5030358; doi:10.1128/mBio.01250-16)
Supplement: Table S3 — Abundance of bacterial genera in CD and NCDR groups. [file mbo005163002st3.xlsx]

## Sheet: Table S3 16SL6 Genus
	Table S3. Abundance of bacterial genera in CD and NCDR groups
		CD		NCDR		P
		Mean	SD	Mean	SD
	Actinomyces	0.0025181	0.00362264	0.00257772	0.00291255	0.721
	Adlercreutzia	0.00728406	0.0166676	0.0028287	0.00460684	0.75
	Alkalimonas	0.00202553	0.00430195	0.000258549	0.000669655	0.209
	Anaerostipes	0.00114882	0.00096846	0.00228338	0.00324608	0.449
	Bacillus	0.00128785	0.00101092	0.00114143	0.00126697	0.472
	Bacteroides	0.0195095	0.0518846	0.0167449	0.0192339	0.036
	Bifidobacterium	0.131465	0.156848	0.164876	0.152448	0.277
	Blautia	0.208719	0.136638	0.160509	0.0965108	0.202
	Butyricimonas	0.0026347	0.00900721	0.00245495	0.00309683	0.078
	Caloramator	8.69311e-05	0.000228852	9.25252e-05	0.000241198	0.859
	Citrobacter	0.00154402	0.00359395	0.00016219	0.000535861	0.028
	Clostridium	0.0139158	0.0127045	0.0216727	0.0213855	0.112
	Clostridium.1	0.0138867	0.0127214	0.0216221	0.0213455	0.117
	Collinsella	0.0113517	0.0333961	0.0305956	0.0937639	0.9
	Coprococcus	0.0982519	0.059838	0.0725772	0.0393668	0.155
	Corynebacterium	0.000319394	0.000437387	0.000549519	0.000568691	0.156
	Dehalobacterium	6.71632e-05	0.0001922	0.000374745	0.000650251	0.035
	Desulfovibrio	0.0018919	0.00356233	0.00257454	0.00409037	0.32
	Dialister	0.0280424	0.0563839	0.0198341	0.0373928	0.769
	Dickeya	0.00133702	0.00298673	0.000192635	0.000528779	0.123
	Dorea	0.0640322	0.054904	0.0283919	0.0161625	0.03
	Eggerthella	0.000977303	0.00164119	0.00201023	0.00602485	0.652
	Enterobacter	0.00342828	0.00816855	0.000314629	0.000669489	0.171
	Enterococcus	0.00319034	0.00458909	0.003181	0.00847429	0.199
	Epulopiscium	0.00804505	0.012908	0.00126916	0.00150382	0.151
	Erwinia	0.0247996	0.0509551	0.00250366	0.00388946	0.342
	Escherichia	0.00336164	0.00631033	0.000280817	0.000772262	0.079
	Faecalibacterium	0.0246035	0.0326418	0.0529111	0.0477882	0.008
	Fusobacterium	0.00224607	0.00637022	0.000621624	0.00203448	0.285
	Klebsiella	0.00737689	0.0220776	0.000267936	0.000866975	0.152
	Lachnobacterium	0.00174011	0.00262047	0.00322582	0.00702584	0.743
	Lachnospira	0.00138845	0.00267795	0.00128795	0.00133209	0.449
	Lactobacillus	0.0186482	0.0403327	0.022296	0.0715779	0.884
	Mitsuokella	0	0	0.000104203	0.000369442	0.081
	Mogibacterium	0.000315949	0.000433265	0.00038598	0.000672447	0.804
	Nocardia	0.00228304	0.00341952	0.00237642	0.00351561	0.581
	Odoribacter	0.000369952	0.00126159	0.00102451	0.00173458	0.017
	Oscillospira	0.00490946	0.00415628	0.0122732	0.00867443	0.001
	Parabacteroides	0.00159185	0.00217529	0.00326269	0.00418105	0.05
	Pediococcus	0.00087747	0.00290184	0.000414215	0.00155186	0.216
	Peptococcus	0.000581834	0.00234978	0.00133592	0.00278776	0.081
	Prevotella	0.0172269	0.0509597	0.0734211	0.106705	0.002
	Prevotella.1	0.0170828	0.0508619	0.0728	0.106222	0.002
	Proteus	0.00161533	0.00339331	0.000367242	0.000743821	0.203
	Pseudoramibacter	0.000346837	0.000591184	0.000234568	0.000450329	0.239
	Roseburia	0.0182571	0.0172079	0.033418	0.029771	0.047
	Rothia	0.00118612	0.00355371	0.000308565	0.000673392	0.665
	Ruminococcus	0.0949434	0.0631586	0.0919803	0.0474548	0.631
	Serratia	0.00354835	0.00631536	0.00137882	0.00519107	0.013
	Slackia	0.000629091	0.00117186	0.00851306	0.0375953	0.728
	SMB53	0.00315736	0.00679651	0.00521715	0.00628725	0.151
	Streptococcus	0.0858105	0.139848	0.023576	0.0400282	0.143
	Sutterella	0.00785494	0.0245575	0.00221527	0.00218304	0.107
	Tepidibacter	0.000127761	0.000236209	0.000518143	0.00101729	0.236
