# Supplementary material for: Bacteriome and Mycobiome Interactions Underscore Microbial Dysbiosis in Familial Crohn’s Disease
Source: mBio. 2016 Sep 20;7(5):e01250-16. doi: 10.1128/mBio.01250-16 (PMC5030358; doi:10.1128/mBio.01250-16)
Supplement: Table S4 — Abundance of bacterial species in CD and NCDR groups. [file mbo005163002st4.xlsx]

## Sheet: Table S4 16S_L7 Species
	Table S4. Abundance of bacterial species in CD and NCDR groups
	Bacterial species	CD		NCDR		P
		Mean	SD	Mean	SD
	Alistipes indistinctus	0.00030966	0.000653411	0.00444242	0.0132264	0.495
	Alistipes massiliensis	0.00258836	0.00700468	0.000575094	0.00119143	0.752
	Alkalimonas amylolytica	0.00634759	0.0130636	0.00117626	0.00326885	0.209
	Anoxybacillus kestanbolensis	0.000911474	0.00250035	0.0010151	0.00196112	0.387
	Aquamonas haywardensis	0.00155643	0.00314746	6.92627e-05	0.000236541	0.061
	Bacillus cereus	0.000306382	0.000657941	8.44498e-05	0.000224439	0.439
	Bacillus clausii	0.000245295	0.000599853	0.00166016	0.0028949	0.075
	Bacteroides coprophilus	0.00091813	0.00365353	0.000152262	0.000342229	0.91
	Bacteroides eggerthii	0.000380522	0.00118142	0.00133413	0.00389842	0.414
	Bacteroides fragilis	0.00810288	0.0326181	0.0021021	0.00358179	0.08
	Bacteroides ovatus	0.00232881	0.00904599	0.000842252	0.0013998	0.448
	Bacteroides plebeius	0.000673798	0.0020814	0.00131162	0.00429462	0.837
	Bacteroides uniformis	0.00304546	0.00624857	0.00497254	0.007797	0.28
	Bifidobacterium adolescentis	0.198223	0.249131	0.203882	0.186148	0.391
	Bifidobacterium animalis	0.0032737	0.00420686	0.00338686	0.00509976	0.896
	Bifidobacterium bifidum	0.0102008	0.0189392	0.0360164	0.0990679	0.397
	Bifidobacterium longum	0.0353963	0.0550386	0.0441097	0.0525516	0.315
	Bifidobacterium pseudolongum	0.00654101	0.00763982	0.00685011	0.00743838	0.799
	Blautia obeum	0.0031721	0.00313338	0.00277188	0.00477447	0.284
	Blautia producta	0.0687817	0.0852452	0.0371669	0.0370172	0.075
	Candidatus Portiera	0.000427834	0.00125343	0.000322468	0.00115703	0.676
	Clostridium celatum	8.99281e-05	0.00040217	0.000368225	0.000637339	0.033
	Clostridium hiranonis	0.0118133	0.036645	0.012354	0.0422099	0.799
	Clostridium neonatale	1.82017e-05	8.14004e-05	0.000156801	0.000450592	0.269
	Clostridium perfringens	0.00165862	0.00250628	0.00747709	0.0120983	0.042
	Clostridium tyrobutyricum	0.000280776	0.000605887	0.00189784	0.00588373	0.57
	Collinsella aerofaciens	0.0363178	0.10923	0.0602551	0.173036	0.802
	Collinsella stercoris	0.000568563	0.00131457	0.00809228	0.0370642	0.815
	Coprococcus eutactus	0.000105767	0.000395759	0.000726223	0.00277889	0.288
	Cronobacter sakazakii	0.00142345	0.00369065	0	0	0.015
	Desulfovibrio D168	0.000838808	0.00182354	0.00230834	0.00631056	0.289
	Dorea formicigenerans	0.0146497	0.0180996	0.0150794	0.0191611	0.942
	Eggerthella lenta	0.00403584	0.00692252	0.00706936	0.021876	0.636
	Enterobacter aerogenes	0.0012913	0.00299298	0.000279395	0.000825694	0.269
	Enterobacter cloacae	0.00131985	0.00321838	0.000256073	0.000920107	0.171
	Enterobacter hormaechei	0.00120063	0.00336567	9.96214e-05	0.000527147	0.156
	Enterobacter ludwigii	0.000401893	0.00102511	0.000183621	0.000971631	0.183
	Enterobacter pyrinus	0.00220087	0.00442887	0.00029675	0.000933446	0.231
	Erwinia chrysanthemi	0.0553514	0.107411	0.00753335	0.0150518	0.274
	Erwinia dispersa	0.00724367	0.0140116	0.000330797	0.000896993	0.061
	Erwinia soli	0.00286092	0.00604335	0.000183664	0.000515386	0.017
	Erwinia toletana	0.00147425	0.00369263	0.000303666	0.000905777	0.435
	Escherichia blattae	0.00511495	0.0140378	0.00157031	0.00679889	0.379
	Escherichia coli	0.00685575	0.0131954	0.000166329	0.000666508	0.004
	Faecalibacterium prausnitzii	0.0956669	0.134569	0.192679	0.159093	0.011
	Klebsiella oxytoca	0.00140366	0.00326254	1.29306e-05	6.84222e-05	0.023
	Lactobacillus ruminis	0.00839703	0.0372539	0.00737908	0.0246198	0.133
	Lactobacillus salivarius	0.00920657	0.0409212	0.000343861	0.00124648	0.649
	Lactobacillus zeae	0.00074693	0.00149217	0.00160444	0.00461556	0.443
	Listeria weihenstephanensis	0.000194932	0.000871761	0.000525695	0.00249048	0.765
	Paenibacillus mucilaginosus	0.000860182	0.00245083	0.000139175	0.000399375	0.149
	Pantoea agglomerans	0.000620193	0.0012363	2.95342e-05	0.00010934	0.026
	Parabacteroides distasonis	0.00462753	0.00806151	0.00408454	0.00672062	0.76
	Pediococcus acidilactici	0.00171622	0.00406715	0.00108088	0.00366522	0.239
	Peptostreptococcus anaerobius	0.000322642	0.000915203	0.00102314	0.00182917	0.149
	Prevotella copri	0.0424293	0.123312	0.14678	0.241039	0.028
	Prevotella melaninogenica	0.00021842	0.000976804	0.000928021	0.00194225	0.074
	Prevotella stercorea	0.000912369	0.00144304	0.00588111	0.0145637	0.268
	Profftia tarda	0.00291597	0.00587324	0.000536095	0.00184742	0.02
	Propionibacterium acnes	0.000253686	0.000897161	0.00134763	0.00554373	0.454
	Pseudoramibacter Eubacterium	0.00123273	0.00178515	0.000868153	0.00165077	0.248
	Rahnella aquatilis	0.00135163	0.00273973	0.000490043	0.00197213	0.083
	Rhodococcus ruber	0.000617457	0.00166241	0.000847838	0.00229313	0.712
	Roseburia faecis	0.0285187	0.06067	0.0469521	0.0637553	0.03
	Rothia dentocariosa	0.00107556	0.00336399	0.000780115	0.00286366	0.946
	Rothia mucilaginosa	0.0031982	0.0085255	0.000444427	0.00109598	0.454
	Ruminococcus bromii	0.00739354	0.0138703	0.0153854	0.0188061	0.03
	Ruminococcus callidus	0.000299862	0.000687343	0.00394691	0.00902836	0.055
	Ruminococcus flavefaciens	0.00023787	0.000548515	0.00149323	0.00320366	0.062
	Ruminococcus gnavus	0.191555	0.210344	0.0647339	0.0376529	0.02
	Ruminococcus torques	0.00963791	0.0370009	0.00178273	0.00283321	0.807
	Serratia marcescens	0.00371614	0.00708996	0.000446705	0.00162662	0.045
	Staphylococcus sciuri	0.00157451	0.00271293	0.000316266	0.000850934	0.018
	Streptococcus alactolyticus	0.0394391	0.114289	0.00232278	0.00392554	0.158
	Streptococcus anginosus	0.00688093	0.016837	0.00599654	0.0236484	0.07
	Streptococcus luteciae	0.00465793	0.013516	0.000481676	0.00126475	0.453
	Streptococcus minor	0.000810747	0.00177886	0.000422809	0.0017118	0.192
	Streptococcus sobrinus	0.000547319	0.00136216	0.00190526	0.00528586	0.946
	Veillonella dispar	0.00119423	0.00203563	0.00023052	0.000617117	0.053
	Zobellella aerophila	0.00191011	0.00385838	0.00010146	0.000329366	0.126
