# Supplementary material for: Bacteriome and Mycobiome Interactions Underscore Microbial Dysbiosis in Familial Crohn’s Disease
Source: mBio. 2016 Sep 20;7(5):e01250-16. doi: 10.1128/mBio.01250-16 (PMC5030358; doi:10.1128/mBio.01250-16)
Supplement: Table S5 — Abundance of fungal phyla, classes, and orders in CD and NCDR groups. [file mbo005163002st5.xlsx]

## Sheet: Table S5 ITS L2-L4
Table S5. Abundance of fungal phyla, class and order in CD and NCDR groups
Taxon Name		CD		NCDR		P
		Mean	SD	Mean	SD
Phylum	Ascomycota	0.789913	0.17315	0.744485	0.190975	0.121743
	Basidiomycota	0.00367067	0.00685776	0.0344032	0.155481	0.352702
	Glomeromycota	0.0005905	0.0010356	0.0085044	0.0224269	0.175611
	Zygomycota	0.00387658	0.00946395	0.00311576	0.00680029	0.172479
	Unidentified	0.201752	0.172053	0.209375	0.158133	0.267713
Class	Archaeorhizomycetes	0	0	0.0088147	0.046643	0.398025
	Dothideomycetes	0.00236851	0.00505692	0.00207478	0.00454097	0.333987
	Eurotiomycetes	0.0567568	0.0996919	0.0391646	0.0766891	0.325619
	Leotiomycetes	0.00148592	0.00413131	0.000867785	0.00191753	0.418281
	Saccharomycetes	0.542268	0.15243	0.501224	0.173864	0.477076
	Sordariomycetes	0.00547594	0.0144448	0.0279179	0.139353	0.520335
	unidentified	0.176149	0.156283	0.191496	0.136994	0.958304
	Agaricomycetes	0.00768185	0.0121276	0.0057345	0.0166691	0.865817
	Incertae_sedis.1	0	0	1.07057e-05	5.66494e-05	0.398025
	Tremellomycetes	0.00211258	0.00482378	0.000573095	0.00158091	0.743679
	Wallemiomycetes	2.74123e-05	0.000122591	0.00076213	0.00400846	0.764924
	unidentified.1	0.000743917	0.00212341	0.00016619	0.000386461	0.91488
	Glomeromycetes	0.00058609	0.00102608	0.0084924	0.0223927	0.18268
	Incertae_sedis.3	0.00382939	0.00934672	0.00302577	0.00637779	0.172479
	unidentified.2	0.199462	0.169231	0.208338	0.156888	0.25879
Order	Archaeorhizomycetales	0	0	0.00559524	0.0296072	0.398
	Capnodiales	0.000902341	0.0023026	0.00136561	0.00302854	0.189
	Pleosporales	0.00137275	0.00415017	0.000668062	0.00193858	0.789
	Chaetothyriales	0.000159772	0.000449916	0.0016837	0.00890929	0.183
	Eurotiales	0.0564567	0.0999317	0.0371338	0.0752878	0.49
	Verrucariales	0	0	0	0	1
	Saccharomycetales	0.537103	0.148623	0.491229	0.165885	0.439
	unidentified.2	0.00516357	0.0103967	0.0254066	0.0890494	0.078
	Hypocreales	0.00465175	0.0139217	0.00101519	0.000988431	0.915
	unidentified.4	0.176084	0.156228	0.190784	0.136659	0.975
	Agaricales	0.000420113	0.000914083	0.0129787	0.0528345	0.06
	Boletales	0.00107774	0.00182582	0.00439613	0.0143668	0.277
	Cantharellales	0.0023828	0.00595725	0.000322416	0.000497056	0.7
	Corticiales	0.000454545	0.00203279	0.000390758	0.0020537	0.765
	Hymenochaetales	0.000961538	0.00430013	0	0	0.237
	Polyporales	0.000656283	0.00208327	0.000175232	0.000432276	0.759
	Russulales	0.00163035	0.00697554	0.00030023	0.000985757	0.212
	Thelephorales	0	0	1.11675e-05	4.59122e-05	0.227
	unidentified.5	0	0	0	0	1
	Malasseziales	0	0	1.07089e-05	5.66663e-05	0.398
	Tremellales	0.00203376	0.00481548	0.000324996	0.00113219	0.209
	Wallemiales	2.74173e-05	0.000122614	0.000761922	0.00400736	0.765
	unidentified.8	0.000748026	0.00214021	0.000165739	0.000385918	0.915
	Archaeosporales	1.7059e-05	7.62903e-05	0.00792525	0.022263	0.161
	Glomerales	0.000158092	0.000326562	0.000375329	0.000823687	0.14
	Mucorales	0.00383862	0.0093676	0.00289264	0.00625721	0.186
	unidentified.9	0.199552	0.169303	0.207485	0.156288	0.268
	unidentified.10	0	0	0.00319615	0.0159976	0.135
