# Supplementary material for: Bacteriome and Mycobiome Interactions Underscore Microbial Dysbiosis in Familial Crohn’s Disease
Source: mBio. 2016 Sep 20;7(5):e01250-16. doi: 10.1128/mBio.01250-16 (PMC5030358; doi:10.1128/mBio.01250-16)
Supplement: Table S6 — Abundance of fungal families in CD and NCDR groups. [file mbo005163002st6.xlsx]

## Sheet: Table S6 ITSL5
Table S6. Abundance of fungal families in CD and NCDR groups
Fungal Family	CD		NCDR		P
	Mean	SD	Mean	SD
Archaeorhizomycetaceae	0	0	0.00559524	0.0296072	0.398
Mycosphaerellaceae	0.000804914	0.00191917	0.00133674	0.00300502	0.189
Leptosphaeriaceae	0.000736498	0.00329372	0.000182464	0.000965509	0.786
Pleosporaceae	0.000580686	0.00219924	0.000184253	0.000497184	0.919
Herpotrichiellaceae	0.000159772	0.000449916	0.0016837	0.00890929	0.183
Trichocomaceae	0.0563835	0.09986	0.0370676	0.0752538	0.477
Verrucariaceae	0	0	0	0	1
Dipodascaceae	0.0987951	0.145926	0.0964378	0.155571	0.755
Incertae_sedis.9	0.153327	0.225981	0.0638344	0.120109	0.072
Lipomycetaceae	8.7739e-05	0.000253209	0.00155039	0.00716723	0.047
Pichiaceae	0.0017105	0.00696332	0.00132431	0.00287542	0.187
Saccharomycetaceae	0.281069	0.248557	0.328945	0.218649	0.594
Saccharomycodaceae	9.13743e-06	4.08638e-05	0.0152891	0.0809024	0.833
unidentified.9	0.00133595	0.00369632	0.0001037	0.000288492	0.364
unidentified.10	0.00515926	0.0103951	0.0087395	0.0209196	0.13
Nectriaceae	0.00142288	0.00284859	0.000674778	0.000692209	0.796
Ophiocordycipitaceae	0.00314327	0.0139714	0.0001381	0.000403493	0.496
unidentified.11	0	0	6.00704e-05	0.000234172	0.135
unidentified.13	0.176065	0.156222	0.190768	0.136648	0.975
Agaricaceae	8.52806e-06	3.81386e-05	0.0104668	0.0529567	0.269
Cortinariaceae	0.000387805	0.000905352	0.00197546	0.00531905	0.35
Marasmiaceae	0.000459588	0.00201274	2.34039e-05	8.80627e-05	1
Strophariaceae	0	0	0.000388199	0.00205415	0.398
Sclerodermataceae	0.000927322	0.00172473	0.00421861	0.0143638	0.348
Ceratobasidiaceae	0.00227865	0.00598738	0.000139282	0.00036601	0.712
Corticiaceae	0.00045045	0.00201448	0.000390758	0.0020537	0.765
Schizoporaceae	0.000961538	0.00430013	0	0	0.237
Albatrellaceae	0.0015625	0.00698771	0.0001866	0.000987392	0.786
unidentified.25	0	0	0	0	1
Trichosporonaceae	0.00175265	0.00476577	0.000319282	0.00113346	0.47
Wallemiaceae	2.74123e-05	0.000122591	0.000761817	0.00400681	0.765
unidentified.28	0.000743877	0.00212342	0.000165716	0.000385833	0.915
Ambisporaceae	1.70561e-05	7.62773e-05	0.00786844	0.02212	0.161
Mucoraceae	0.00355402	0.00916834	0.00285955	0.00626803	0.101
unidentified.31	0.199411	0.169223	0.207457	0.156307	0.268
unidentified.32	0	0	0.00319609	0.0159976	0.135
					P < .05
