# Supplementary material for: Bacteriome and Mycobiome Interactions Underscore Microbial Dysbiosis in Familial Crohn’s Disease
Source: mBio. 2016 Sep 20;7(5):e01250-16. doi: 10.1128/mBio.01250-16 (PMC5030358; doi:10.1128/mBio.01250-16)
Supplement: Table S7 — Abundance of fungal genera in CD and NCDR groups. [file mbo005163002st7.xlsx]

## Sheet: Table S7 ITSL6
Table S7. Abundance of fungal genera in CD and NCDR groups
Fungal Genus	CD		NCDR		P
	Mean	SD	Mean	SD
Archaeorhizomyces	0	0	0.00559524	0.0296072	0.398
Cladosporium	0.000699113	0.00156576	0.000825168	0.00224009	0.501
unidentified.1	0.000105804	0.000434697	0.00042284	0.00205145	0.906
Leptosphaeria	0.000736498	0.00329372	0.000182464	0.000965509	0.786
Capronia	0	0	0	0	1
Exophiala	7.75348e-05	0.000283883	0.0016837	0.00890929	0.397
Aspergillus	0.00858458	0.0222588	0.000936224	0.00211384	0.397
Emericella	0.0284353	0.0941394	0.00465431	0.00742438	0.916
Penicillium	0.0190594	0.0280191	0.0303041	0.0717161	0.966
unidentified.12	0.000181197	0.000588179	0.000527257	0.00197128	0.074
Dermatocarpon	0	0	0	0	1
Dipodascus	0.00222375	0.00850308	0.00142109	0.00370596	0.393
Galactomyces	0.0963673	0.143153	0.0949207	0.154481	0.772
Candida	0.148883	0.227598	0.0573118	0.120849	0.065
Cyberlindnera	0	0	0.00136342	0.00719878	0.227
Sporopachydermia	0.00455983	0.00795045	0.00353133	0.00600242	0.837
Yarrowia	0	0	0.00289223	0.00872783	0.029
Pichia	0.00171051	0.00696331	0.00122098	0.00277695	0.187
Debaryomyces	0.0132865	0.0521036	0.0231602	0.0976871	0.297
Kluyveromyces	9.9293e-05	0.000371649	0.000882923	0.00329857	0.197
Nakaseomyces	0.0229192	0.102263	0.0221796	0.117227	0.727
Saccharomyces	0.244152	0.217379	0.28318	0.192797	0.638
Tetrapisispora	0	0	0.0142007	0.0751429	0.398
unidentified.31	0.000284091	0.00127049	0.000439322	0.00202926	0.324
unidentified.32	0.00133595	0.00369632	0.0001037	0.000288492	0.364
unidentified.33	0.00516337	0.0103967	0.00873951	0.0209196	0.13
Fusarium	0.00125646	0.0021989	0.000610792	0.000677498	0.965
Haematonectria	0.000118878	0.000531638	4.61993e-05	0.000113441	0.223
Nectria	4.75511e-05	0.000212655	0	0	0.237
Ophiocordyceps	0.00314328	0.0139714	0.0001381	0.000403493	0.496
unidentified.36	0	0	6.00704e-05	0.000234172	0.135
unidentified.38	0.176072	0.156221	0.190773	0.136651	0.975
Agaricus	0	0	0.0104346	0.052963	0.135
Hebeloma	0	0	0	0	1
Cortinarius	0	0	0	0	1
unidentified.41	0.000387805	0.000905352	0.00197548	0.00531905	0.35
Anthracophyllum	0	0	0	0	1
Marasmius	0	0	0	0	1
Omphalotus	0	0	0	0	1
Tetrapyrgos	0	0	0	0	1
Pleurotus	0	0	0	0	1
Coprinopsis	0	0	0	0	1
Psathyrella	0	0	0	0	1
Psilocybe	0	0	0.000388199	0.00205415	0.398
unidentified.44	0	0	0	0	1
unidentified.45	0	0	1.55824e-05	5.92981e-05	0.227
Chamonixia	9.03611e-05	0.000365949	5.75526e-05	0.00021243	0.716
Scleroderma	0.000927322	0.00172473	0.00421869	0.0143638	0.348
Thanatephorus	0.00227865	0.00598738	0.000112503	0.000339278	0.519
Rhizoctonia	0	0	0.000388199	0.00205415	0.398
Hyphodontia	0.000961538	0.00430013	0	0	0.237
Albatrellus	0.0015625	0.00698771	0.0001866	0.000987392	0.786
unidentified.64	0	0	0	0	1
unidentified.66	0	0	0	0	1
Trichosporon	0.00176084	0.00479524	0.000319282	0.00113346	0.47
Wallemia	2.74173e-05	0.000122614	0.000761817	0.00400681	0.765
unidentified.70	0.000747972	0.00214021	0.000165716	0.000385833	0.915
Ambispora	1.70561e-05	7.62773e-05	0.00786899	0.0221207	0.161
Mucor	0.0014245	0.00589418	0.00175881	0.00622156	0.035
unidentified.79	0.199543	0.169296	0.207459	0.156306	0.268
unidentified.80	0	0	0.00319609	0.0159976	0.135
					P < .05
