# Supplementary material for: Bacteriome and Mycobiome Interactions Underscore Microbial Dysbiosis in Familial Crohn’s Disease
Source: mBio. 2016 Sep 20;7(5):e01250-16. doi: 10.1128/mBio.01250-16 (PMC5030358; doi:10.1128/mBio.01250-16)
Supplement: Table S8 — Abundance of fungal species in CD and NCDR groups. [file mbo005163002st8.xlsx]

## Sheet: Table S8 ITSL7
Table S8. Abundance of fungal species in CD and NCDR groups
Fungal Species	CD		NCDR		P
	Mean	SD	Mean	SD
unculturedfungus	0	0	0.00559524	0.0296072	0.398
Cladosporium_sp_MA_4674	9.72763e-05	0.000435033	0.000220058	0.000978546	0.765
Cladosporium_sp_ZJ_2008016	0.000157228	0.000498859	4.86571e-05	0.000257469	0.37
unculturedCladosporium	0.000105804	0.000434697	0.00042284	0.00205145	0.906
Leptosphaeria_biglobosa	0.000736498	0.00329372	0	0	0.237
Capronia_semiimmersa	0	0	0	0	1
Exophiala_dermatitidis	7.75348e-05	0.000283883	0.0016837	0.00890929	0.397
Aspergillus_flavus	0.00169608	0.0069649	2.37758e-05	7.39886e-05	0.276
Aspergillus_oryzaeAspergillus_oryzae	0.00647148	0.0190402	0.000562685	0.00206007	0.132
Emericella_nidulans	0.0284271	0.0941403	0.0044799	0.00747855	0.932
Penicillium_carneum	0.000212638	0.000752876	0.00129899	0.00497141	0.794
Penicillium_commune	0.00254654	0.00500275	0.00279445	0.00564786	0.218
Penicillium_roqueforti	0.00327174	0.00860594	0.0172892	0.0634184	0.901
Penicillium_sp_GG_2009a	0.0104071	0.0194503	0.00619639	0.0131282	0.718
Penicillium_sp_J_45	0.000291829	0.0013051	0.000169311	0.000608631	0.527
unculturedPenicillium	0.000181197	0.000588179	0.000527257	0.00197128	0.074
Dermatocarpon_luridum	0	0	0	0	1
Dipodascus_australiensis	0.00222375	0.00850308	0.00137478	0.00371703	0.509
Galactomyces_geotrichum	0.0900018	0.136458	0.0886639	0.144409	0.939
Galactomyces_sp_SDCF17	0.00553754	0.0140222	0.00571368	0.0113403	0.201
Candida_albicans	0.00520258	0.0135815	0.00746571	0.0219195	0.936
Candida_dubliniensis	0.000648056	0.00289819	4.35103e-05	0.000230235	0.786
Candida_parapsilosis	0.0034294	0.0139147	9.27294e-05	0.00031462	0.296
Candida_sp	0.0291614	0.0704077	0.0231381	0.0643702	0.503
Candida_sp_AS23481	0	0	0.000935374	0.00494953	0.398
Candida_sp_SD_302	0.00154346	0.00440999	2.86652e-05	0.000105262	0.013
Candida_tartarivorans	0.0018018	0.0080579	2.55943e-06	1.35432e-05	0.786
Candida_temnochilae	0.00060917	0.00207577	0.00059637	0.00230244	0.733
Candida_tropicalis	0.104075	0.185862	0.00791571	0.0128671	0.003
Candida_zeylanoides	9.79432e-05	0.000438015	0.0162669	0.0850062	0.125
Sporopachydermia_sp_91_1101	0.00455573	0.00794801	0.00352299	0.00600632	0.855
Yarrowia_lipolytica	0	0	0.00289223	0.00872783	0.029
Pichia_onychis	0.0015625	0.00698771	4.1336e-05	0.000218729	0.786
Debaryomyces_hansenii	0.00485783	0.0199368	0.00815901	0.0342437	0.038
Debaryomyces_hansenii_var_hansenii	0.00715314	0.0268557	0.0127737	0.0546817	0.425
Debaryomyces_maramus	0.00105836	0.00443737	0.00161008	0.00601727	0.293
Debaryomyces_subglobosus	0.000142045	0.000635247	0.000524002	0.00247079	0.134
Kluyveromyces_lactis	1.70561e-05	7.62773e-05	0.000746183	0.00327735	0.172
Candida_glabrata	0.0229192	0.102263	0.0221796	0.117227	0.727
Saccharomyces_bayanus	0.00391261	0.00466592	0.00464649	0.00589753	0.595
Saccharomyces_cerevisiae	0.239984	0.213682	0.278148	0.191602	0.691
Saccharomyces_kudriavzevii	0	0	0.0139749	0.0738807	0.227
unculturedDebaryomyces	0.000284091	0.00127049	0.000439322	0.00202926	0.324
unculturedCandida	0.00133595	0.00369632	0.0001037	0.000288492	0.364
unculturedSaccharomycetales	0.00478998	0.0102412	0.00770214	0.020713	0.252
Fusarium_sp_EP	0	0	1.93836e-05	0.000102568	0.398
Fusarium_sp_ZH1_D1	0.000459445	0.000736748	0.000519436	0.000605342	0.299
Fusarium_solani	0.000118878	0.000531638	4.61921e-05	0.000113414	0.223
Nectria_haematococca_mpVI	4.75511e-05	0.000212655	0	0	0.237
Ophiocordyceps_sinensis	0.003125	0.0139754	0.000133182	0.000404336	0.344
unculturedHypocreales	0	0	0	0	1
Ascomycota_sp_MA5350	0.00369935	0.015952	0.00185911	0.00788166	0.078
Pezizomycotina_sp_11290	0	0	0.000789142	0.0041061	0.135
unculturedAscomycota	0.172198	0.152858	0.187372	0.136844	0.908
unculturedGreenland_glacial_ice_fungus_IM65_3	0.000119994	0.0003762	0.0103977	0.05277	0.231
Agaricus_bisporus	0	0	0.000417593	0.00205428	0.227
unculturedCortinarius	0.000310797	0.000891346	0.00180102	0.00513468	0.221
Omphalotus_nidiformis	0.000459588	0.00201274	1.60803e-05	8.50888e-05	0.37
Psilocybe_montana	0	0	0.000388199	0.00205415	0.398
Scleroderma_sp	0.000927322	0.00172473	0.00421861	0.0143638	0.348
Rhizoctonia_solani	0.00161757	0.00493241	7.15333e-05	0.000222476	0.323
Rhizoctonia_bataticola	0	0	0.000388199	0.00205415	0.398
Hyphodontia_flavipora	0.000961538	0.00430013	0	0	0.237
Albatrellus_syringae	0.0015625	0.00698771	0.0001866	0.000987392	0.786
unculturedMalassezia	0	0	0	0	1
unculturedMalasseziales	0	0	0	0	1
Trichosporon_asahii	0.00115738	0.0031517	0.000258428	0.000921917	0.453
Wallemia_sebi	1.82749e-05	8.17276e-05	0.000688516	0.00364328	0.833
unculturedBasidiomycota	0.000743877	0.00212342	0.000130608	0.000357675	0.71
Ambispora_granatensis	1.70561e-05	7.62773e-05	0.00786844	0.02212	0.161
Mucor_flavus	0.00127326	0.0056942	4.45038e-06	2.35492e-05	0.786
Mucor_racemosus	0	0	0.00136871	0.0061675	0.081
fungal_endophyte_sp_P503B	0.00110476	0.00477867	1.90762e-05	8.47052e-05	0.344
fungal_sp_YNLF_26	0.00137892	0.00608692	3.15776e-05	0.000167093	0.37
unculturedcompost_fungus	0.00162325	0.00311039	0.00105559	0.00257755	0.441
unculturedfungus.5	0.084434	0.0594761	0.112121	0.09376	0.347
unculturedleaf_litter_fungus	0.000211567	0.000780329	0.00323739	0.0159832	0.06
unculturedsoil_fungus.1	0.108404	0.173233	0.0917638	0.158995	0.798
					P < .05
