# Supplementary material for: Bacteriome and Mycobiome Interactions Underscore Microbial Dysbiosis in Familial Crohn’s Disease
Source: mBio. 2016 Sep 20;7(5):e01250-16. doi: 10.1128/mBio.01250-16 (PMC5030358; doi:10.1128/mBio.01250-16)
Supplement: Table S9 — Intra- and interkingdom correlations at the genus level. [file mbo005163002st9.xlsx]

## Sheet: Table S9 Corrln L6 ALL
	Table S9. Intra- and Inter-kingdom Correlations at the Genus Level
	Group			Actinomyces	Adlercreutzia	Alkalimonas	Anaerostipes	Bacillus	Bacteroides	Bifidobacterium	Blautia	Butyricimonas	Caloramator	Citrobacter	Clostridium	Clostridium.1	Collinsella	Coprococcus	Corynebacterium	Dehalobacterium	Desulfovibrio	Dialister	Dickeya	Dorea	Eggerthella	Enterobacter	Enterococcus	Epulopiscium	Erwinia	Escherichia	Faecalibacterium	Fusobacterium	Klebsiella	Lachnobacterium	Lachnospira	Lactobacillus	Mitsuokella	Mogibacterium	Nocardia	Odoribacter	Oscillospira	Parabacteroides	Pediococcus	Peptococcus	Prevotella	Prevotella.1	Proteus	Pseudoramibacter	Roseburia
	CD	Actinomyces	Pearson Correlation	1	-0.173531	-0.0260485	.463*	0.193671	-0.158195	0.171372	-0.333906	-0.136973	-0.127726	-0.106312	-0.246584	-0.247191	-0.165138	-0.0637704	-0.18477	-0.140351	-0.074125	-0.277375	-0.0694383	-0.0240033	-0.152245	-0.0812564	0.320911	-0.159497	0.0184852	-0.0375465	-0.270286	-0.110249	-0.112198	-0.0850308	0.123752	0.147565	.b	-0.148432	0.0375028	-0.139076	0.0928287	-0.17178	.844**	0.171867	-0.119331	-0.118475	-0.0555053	.706**	0.0313007
			Sig. (2-tailed)		0.464374	0.913195	0.0397039	0.413277	0.505328	0.470034	0.150206	0.564721	0.591521	0.655529	0.294617	0.293392	0.486574	0.789393	0.435473	0.555064	0.75612	0.236415	0.771133	0.919989	0.521671	0.733439	0.167721	0.501785	0.938344	0.875122	0.2491	0.643568	0.637679	0.721518	0.603198	0.534698		0.532272	0.875266	0.558701	0.697088	0.468963	2.87457e-06	0.468733	0.616301	0.618851	0.81621	0.00050828	0.895776
			N	20	20	20	20	20	20	20	20	20	20	20	20	20	20	20	20	20	20	20	20	20	20	20	20	20	20	20	20	20	20	20	20	20	20	20	20	20	20	20	20	20	20	20	20	20	20
		Adlercreutzia	Pearson Correlation	-0.173531	1	-0.186273	-0.0838971	0.0655876	-0.0298169	0.410949	-0.229795	-0.0821737	-0.114199	-0.178997	.688**	.688**	0.125135	-0.240107	0.109736	0.269008	-0.154628	-0.0743198	-0.177583	-0.121225	0.194084	-0.142271	-0.242561	0.192854	-0.193472	-0.18873	.489*	-0.156816	-0.152165	.660**	-0.0716855	-0.138448	.b	0.151521	0.246153	0.140687	0.171168	0.179809	-0.0971039	-0.0795466	0.114051	0.113857	-0.210967	-0.0273001	-0.176405
			Sig. (2-tailed)	0.464374		0.431681	0.725092	0.783527	0.900693	0.0718655	0.329745	0.730536	0.631653	0.450199	0.000799227	0.000806668	0.599123	0.307887	0.64512	0.251433	0.515096	0.755498	0.453842	0.610674	0.412261	0.54961	0.302817	0.415286	0.413764	0.42552	0.0288378	0.509094	0.521892	0.00154208	0.763924	0.560495		0.523675	0.295489	0.554108	0.470571	0.44811	0.683814	0.738858	0.632099	0.63268	0.371947	0.90904	0.456893
			N	20	20	20	20	20	20	20	20	20	20	20	20	20	20	20	20	20	20	20	20	20	20	20	20	20	20	20	20	20	20	20	20	20	20	20	20	20	20	20	20	20	20	20	20	20	20
		Alkalimonas	Pearson Correlation	-0.0260485	-0.186273	1	0.00712017	0.154736	-0.163346	-0.35443	-0.302015	-0.11489	-0.180134	.897**	-0.283181	-0.281669	-0.127139	-0.263327	0.0919325	-0.154684	0.150956	-0.214239	.963**	0.0929827	-0.230577	.912**	.602**	.707**	.958**	.899**	-0.265832	0.382298	.765**	-0.174172	-0.178281	-0.0995609	.b	-0.268632	-0.231955	-0.141173	-0.157098	-0.25707	-0.0860132	-0.121138	-0.111406	-0.111387	.963**	-0.283457	-0.202682
			Sig. (2-tailed)	0.913195	0.431681		0.976233	0.514798	0.491382	0.125209	0.195611	0.629578	0.447278	8.51073e-08	0.226341	0.228937	0.593238	0.26197	0.699882	0.514941	0.525243	0.364402	1.0632e-11	0.696608	0.328054	2.15586e-08	0.00495745	0.000494713	3.47869e-11	7.21363e-08	0.257289	0.0962148	8.65761e-05	0.462699	0.452043	0.676224		0.252122	0.325091	0.552726	0.508323	0.273892	0.718426	0.610931	0.640067	0.640125	9.61126e-12	0.22587	0.391443
			N	20	20	20	20	20	20	20	20	20	20	20	20	20	20	20	20	20	20	20	20	20	20	20	20	20	20	20	20	20	20	20	20	20	20	20	20	20	20	20	20	20	20	20	20	20	20
		Anaerostipes	Pearson Correlation	.463*	-0.0838971	0.00712017	1	-0.0340214	0.0197057	-0.145114	-0.351111	-0.0394588	-0.0463604	-0.0854165	-0.172405	-0.171357	-0.0577038	0.120643	-0.0358466	0.144135	0.126242	-0.114037	-0.035207	-0.0778711	-0.0604807	-0.0464542	-0.0597886	-0.187927	0.0321187	-0.0225883	0.10469	-0.176291	-0.0850344	-0.0345806	0.24143	-0.217117	.b	0.0428143	-0.226032	0.29308	0.268846	0.304922	0.322003	0.159721	.571**	.571**	-0.0424453	0.154574	0.270195
			Sig. (2-tailed)	0.0397039	0.725092	0.976233		0.88677	0.934281	0.541577	0.129035	0.868813	0.84611	0.720303	0.467322	0.470075	0.809056	0.612401	0.880736	0.544337	0.595871	0.632138	0.88285	0.744181	0.800041	0.845802	0.802286	0.427528	0.893067	0.924692	0.660479	0.457187	0.721507	0.884921	0.305148	0.357838		0.857762	0.337943	0.20982	0.251729	0.191131	0.166198	0.501177	0.00861022	0.00859963	0.858976	0.515243	0.249267
			N	20	20	20	20	20	20	20	20	20	20	20	20	20	20	20	20	20	20	20	20	20	20	20	20	20	20	20	20	20	20	20	20	20	20	20	20	20	20	20	20	20	20	20	20	20	20
		Bacillus	Pearson Correlation	0.193671	0.0655876	0.154736	-0.0340214	1	0.222479	0.189889	-0.348339	0.187893	-0.332185	0.255829	-0.176422	-0.17739	0.255861	-.582**	0.163338	.463*	0.0870752	0.313267	0.161147	-0.335911	-0.133118	0.22892	.480*	-0.100607	0.088801	0.0920229	-0.13871	0.0218971	0.261285	0.207575	-0.261284	0.129521	.b	-0.341205	0.2236	0.4315	0.0809045	0.204957	0.299753	-0.292007	-0.199101	-0.198858	0.213638	0.282446	-0.286103
			Sig. (2-tailed)	0.413277	0.783527	0.514798	0.88677		0.345792	0.422632	0.132294	0.427614	0.152449	0.276296	0.456849	0.454343	0.276234	0.00707963	0.491403	0.0398315	0.715087	0.178654	0.497311	0.147622	0.575829	0.33164	0.0321428	0.673002	0.709672	0.6996	0.559747	0.926991	0.265824	0.379862	0.265825	0.586275		0.140948	0.343304	0.0574751	0.734553	0.386033	0.199146	0.211571	0.40004	0.400629	0.365782	0.227601	0.221379
			N	20	20	20	20	20	20	20	20	20	20	20	20	20	20	20	20	20	20	20	20	20	20	20	20	20	20	20	20	20	20	20	20	20	20	20	20	20	20	20	20	20	20	20	20	20	20
		Bacteroides	Pearson Correlation	-0.158195	-0.0298169	-0.163346	0.0197057	0.222479	1	-0.194303	-0.212238	.985**	-0.0798888	-0.0866055	-0.142196	-0.141372	.962**	-0.248288	-0.173942	0.0597158	.880**	.563**	-0.118621	-0.210747	0.151818	-0.141139	-0.191778	-0.193863	-0.156673	-0.118972	0.215776	-0.116907	-0.114937	0.0966686	0.0106794	-0.030114	.b	-0.101341	-0.153207	0.0414173	0.322016	0.28361	-0.0629258	-0.00333971	0.0375361	0.0366048	-0.146049	-0.0485086	0.0682988
			Sig. (2-tailed)	0.505328	0.900693	0.491382	0.934281	0.345792		0.411722	0.369006	3.52934e-15	0.737773	0.716563	0.549824	0.552162	1.39151e-11	0.291186	0.4633	0.802522	3.16382e-07	0.0097596	0.618415	0.372459	0.522852	0.552824	0.417943	0.412804	0.509485	0.617371	0.360888	0.623534	0.629434	0.685161	0.964358	0.899708		0.670746	0.519011	0.86236	0.16618	0.225609	0.792124	0.988851	0.875156	0.878231	0.538949	0.839066	0.774795
			N	20	20	20	20	20	20	20	20	20	20	20	20	20	20	20	20	20	20	20	20	20	20	20	20	20	20	20	20	20	20	20	20	20	20	20	20	20	20	20	20	20	20	20	20	20	20
		Bifidobacterium	Pearson Correlation	0.171372	0.410949	-0.35443	-0.145114	0.189889	-0.194303	1	-0.0987977	-0.216331	-0.235634	-0.311024	0.161116	0.162506	-0.115602	-0.238912	.525*	0.16375	-0.401966	-0.00794438	-0.329185	-0.214842	-0.0185185	-0.302263	-0.0817941	-0.142296	-0.351302	-0.381785	-0.0957255	0.0512162	-0.260241	0.171153	-0.186603	-0.218257	.b	-0.25	.847**	0.112416	-0.0647938	-0.10369	0.368481	-0.184894	-0.168332	-0.167628	-0.353101	.553*	-0.415138
			Sig. (2-tailed)	0.470034	0.0718655	0.125209	0.541577	0.422632	0.411722		0.678579	0.359624	0.317258	0.181952	0.497396	0.493642	0.62744	0.310374	0.0175664	0.490297	0.0789391	0.973482	0.156416	0.363021	0.938233	0.195226	0.731737	0.549539	0.128814	0.0966989	0.688084	0.830206	0.267808	0.470611	0.430852	0.355258		0.287763	2.47703e-06	0.637021	0.786088	0.66354	0.109902	0.435158	0.478065	0.479935	0.126731	0.0115048	0.0687337
			N	20	20	20	20	20	20	20	20	20	20	20	20	20	20	20	20	20	20	20	20	20	20	20	20	20	20	20	20	20	20	20	20	20	20	20	20	20	20	20	20	20	20	20	20	20	20
		Blautia	Pearson Correlation	-0.333906	-0.229795	-0.302015	-0.351111	-0.348339	-0.212238	-0.0987977	1	-0.179103	0.133111	-0.323053	0.101687	0.102111	-0.240756	0.409394	-0.13121	-0.0772119	-0.280883	0.199357	-0.346517	0.0262599	-0.0418081	-0.39035	-0.204694	-0.24859	-0.290623	-0.348919	-0.080145	0.26634	-0.306186	-0.0595061	0.144274	-0.102597	.b	0.130278	-0.0936914	-0.0556637	0.0238272	-0.0167301	-0.311696	0.136907	-0.185663	-0.186046	-0.254285	-0.196863	0.185785
			Sig. (2-tailed)	0.150206	0.329745	0.195611	0.129035	0.132294	0.369006	0.678579		0.449925	0.575849	0.164743	0.66968	0.668379	0.306541	0.0730546	0.58136	0.746277	0.230294	0.399424	0.134468	0.912493	0.861073	0.0888367	0.386656	0.290581	0.213844	0.131608	0.73696	0.256346	0.189204	0.803203	0.543947	0.666887		0.584071	0.694403	0.815694	0.920574	0.944189	0.18096	0.564909	0.433218	0.432252	0.279304	0.405467	0.432911
			N	20	20	20	20	20	20	20	20	20	20	20	20	20	20	20	20	20	20	20	20	20	20	20	20	20	20	20	20	20	20	20	20	20	20	20	20	20	20	20	20	20	20	20	20	20	20
		Butyricimonas	Pearson Correlation	-0.136973	-0.0821737	-0.11489	-0.0394588	0.187893	.985**	-0.216331	-0.179103	1	-0.0967347	-0.039513	-0.182348	-0.181526	.966**	-0.221063	-0.187872	-0.0689332	.912**	.524*	-0.0862254	-0.155472	0.0985076	-0.0989969	-0.147586	-0.152575	-0.113693	-0.116986	0.161002	-0.0830101	-0.072034	0.0649508	0.0113822	-0.0722386	.b	-0.159835	-0.175269	-0.0710112	0.292488	0.170598	-0.081867	0.0191681	-0.0380667	-0.0389005	-0.0920552	-0.0410955	0.0184904
			Sig. (2-tailed)	0.564721	0.730536	0.629578	0.868813	0.427614	3.52934e-15	0.359624	0.449925		0.684956	0.868634	0.441619	0.443715	4.66689e-12	0.348951	0.427667	0.772756	2.27758e-08	0.0176713	0.717758	0.512775	0.679474	0.677964	0.534638	0.520756	0.633174	0.623297	0.497704	0.727892	0.762808	0.785581	0.962014	0.762153		0.500866	0.459841	0.766085	0.210786	0.472073	0.731506	0.93607	0.873405	0.870654	0.699499	0.863419	0.938327
			N	20	20	20	20	20	20	20	20	20	20	20	20	20	20	20	20	20	20	20	20	20	20	20	20	20	20	20	20	20	20	20	20	20	20	20	20	20	20	20	20	20	20	20	20	20	20
		Caloramator	Pearson Correlation	-0.127726	-0.114199	-0.180134	-0.0463604	-0.332185	-0.0798888	-0.235634	0.133111	-0.0967347	1	-0.162048	.497*	.498*	-0.103093	0.431137	-0.291983	-0.0487167	-0.155122	-0.103814	-0.155568	0.112955	.504*	-0.151936	-0.202272	-0.138828	-0.173712	-0.0782352	0.330886	-0.121761	-0.128358	-0.163761	-0.0933324	0.0600337	.b	.584**	-0.221794	-0.103388	-0.0248852	-0.0375159	-0.0666576	-0.0841197	-0.0724114	-0.073007	-0.185187	0.0806962	0.266729
			Sig. (2-tailed)	0.591521	0.631653	0.447278	0.84611	0.152449	0.737773	0.317258	0.575849	0.684956		0.494877	0.0256609	0.0255741	0.665368	0.057709	0.211611	0.838385	0.513739	0.663159	0.512512	0.635395	0.0234351	0.522525	0.392423	0.559408	0.463902	0.743023	0.154158	0.609085	0.58967	0.490266	0.69552	0.801491		0.00684247	0.347318	0.664463	0.917059	0.875223	0.780078	0.72439	0.7616	0.759694	0.434418	0.735213	0.255627
			N	20	20	20	20	20	20	20	20	20	20	20	20	20	20	20	20	20	20	20	20	20	20	20	20	20	20	20	20	20	20	20	20	20	20	20	20	20	20	20	20	20	20	20	20	20	20
		Citrobacter	Pearson Correlation	-0.106312	-0.178997	.897**	-0.0854165	0.255829	-0.0866055	-0.311024	-0.323053	-0.039513	-0.162048	1	-0.286648	-0.285458	-0.0630608	-0.379171	0.0469902	-0.141157	0.148955	-0.158192	.860**	-0.148275	-0.204329	.983**	.708**	.651**	.741**	.789**	-0.213211	0.305839	.966**	-0.165717	-0.171408	-0.0382564	.b	-0.285648	-0.190666	-0.129237	-0.17725	-0.227673	-0.0774028	-0.110081	-0.103743	-0.103421	.957**	-0.242808	-0.20381
			Sig. (2-tailed)	0.655529	0.450199	8.51073e-08	0.720303	0.276296	0.716563	0.181952	0.164743	0.868634	0.494877		0.220462	0.222468	0.791687	0.0991972	0.844044	0.552773	0.530812	0.505335	1.15112e-06	0.53271	0.387522	9.2255e-15	0.00047804	0.00186365	0.000187385	3.51811e-05	0.366763	0.189732	5.66607e-12	0.485026	0.469941	0.872779		0.222148	0.420699	0.587103	0.454703	0.334354	0.74567	0.644075	0.663376	0.664362	3.91531e-11	0.30231	0.388757
			N	20	20	20	20	20	20	20	20	20	20	20	20	20	20	20	20	20	20	20	20	20	20	20	20	20	20	20	20	20	20	20	20	20	20	20	20	20	20	20	20	20	20	20	20	20	20
		Clostridium	Pearson Correlation	-0.246584	.688**	-0.283181	-0.172405	-0.176422	-0.142196	0.161116	0.101687	-0.182348	.497*	-0.286648	1	1.000**	-0.0641206	0.0847715	-0.152031	0.227876	-0.255755	-0.0540917	-0.260586	0.0432627	0.193922	-0.257425	-0.341461	0.161186	-0.279771	-0.273361	.666**	-0.207987	-0.243375	0.297489	-0.00993233	-0.186271	.b	0.340512	-0.0627768	0.15648	0.19345	0.223282	-0.150085	0.00336052	-0.0334579	-0.0339605	-0.308855	-0.0100521	0.0772635
			Sig. (2-tailed)	0.294617	0.000799227	0.226341	0.467322	0.456849	0.549824	0.497396	0.66968	0.441619	0.0256609	0.220462		2.97848e-39	0.788262	0.722335	0.522264	0.333911	0.27644	0.820817	0.267151	0.856287	0.412658	0.273205	0.140632	0.497207	0.232222	0.243546	0.0013453	0.378894	0.301147	0.202726	0.96685	0.431687		0.14181	0.792606	0.510013	0.413819	0.34401	0.527665	0.988781	0.888635	0.886972	0.18518	0.96645	0.746113
			N	20	20	20	20	20	20	20	20	20	20	20	20	20	20	20	20	20	20	20	20	20	20	20	20	20	20	20	20	20	20	20	20	20	20	20	20	20	20	20	20	20	20	20	20	20	20
		Clostridium.1	Pearson Correlation	-0.247191	.688**	-0.281669	-0.171357	-0.17739	-0.141372	0.162506	0.102111	-0.181526	.498*	-0.285458	1.000**	1	-0.0633289	0.0859752	-0.150069	0.228414	-0.254578	-0.0528712	-0.259434	0.0447	0.194007	-0.256181	-0.341535	0.16243	-0.278639	-0.271855	.665**	-0.206989	-0.242246	0.297889	-0.00887627	-0.191661	.b	0.341086	-0.0620856	0.15654	0.194727	0.223767	-0.149746	0.00391909	-0.0353267	-0.035833	-0.307824	-0.0100061	0.0777581
			Sig. (2-tailed)	0.293392	0.000806668	0.228937	0.470075	0.454343	0.552162	0.493642	0.668379	0.443715	0.0255741	0.222468	2.97848e-39		0.79082	0.718545	0.52771	0.332738	0.278733	0.824799	0.269349	0.851562	0.412449	0.275613	0.14054	0.493847	0.234197	0.246256	0.00137408	0.381238	0.303465	0.202091	0.970373	0.418234		0.141096	0.794842	0.50985	0.410683	0.342935	0.528607	0.986917	0.882454	0.880781	0.186727	0.966604	0.74454
			N	20	20	20	20	20	20	20	20	20	20	20	20	20	20	20	20	20	20	20	20	20	20	20	20	20	20	20	20	20	20	20	20	20	20	20	20	20	20	20	20	20	20	20	20	20	20
		Collinsella	Pearson Correlation	-0.165138	0.125135	-0.127139	-0.0577038	0.255861	.962**	-0.115602	-0.240756	.966**	-0.103093	-0.0630608	-0.0641206	-0.0633289	1	-0.273239	-0.101637	-0.0107986	.861**	.508*	-0.0983962	-0.171713	0.179411	-0.107818	-0.188294	-0.172338	-0.122462	-0.136922	0.250154	-0.109608	-0.0970598	0.260182	-0.0483722	-0.109711	.b	-0.0898307	-0.05863	-0.0544389	0.328125	0.184097	-0.102263	-0.0492908	-0.0346027	-0.0356136	-0.118416	-0.0124165	-0.057382
			Sig. (2-tailed)	0.486574	0.599123	0.593238	0.809056	0.276234	1.39151e-11	0.62744	0.306541	4.66689e-12	0.665368	0.791687	0.788262	0.79082		0.243765	0.669835	0.96396	1.1304e-06	0.0222918	0.679818	0.469139	0.449134	0.650944	0.42661	0.467499	0.60701	0.564866	0.287457	0.64551	0.68395	0.26792	0.839514	0.645196		0.706448	0.806047	0.819685	0.157834	0.437177	0.667912	0.836505	0.884848	0.881506	0.619028	0.958565	0.810102
			N	20	20	20	20	20	20	20	20	20	20	20	20	20	20	20	20	20	20	20	20	20	20	20	20	20	20	20	20	20	20	20	20	20	20	20	20	20	20	20	20	20	20	20	20	20	20
		Coprococcus	Pearson Correlation	-0.0637704	-0.240107	-0.263327	0.120643	-.582**	-0.248288	-0.238912	0.409394	-0.221063	0.431137	-0.379171	0.0847715	0.0859752	-0.273239	1	0.0928038	-0.0915744	-0.206597	-0.338535	-0.349144	.508*	0.126974	-0.369657	-0.399402	-0.216213	-0.198001	-0.233526	-0.0879497	0.0185788	-0.360473	-0.0525657	0.29899	-0.0834801	.b	.498*	-0.256971	-0.102154	-0.0120996	-0.131005	-0.336983	0.188511	-0.141238	-0.141654	-0.299171	-0.193675	0.398611
			Sig. (2-tailed)	0.789393	0.307887	0.26197	0.612401	0.00707963	0.291186	0.310374	0.0730546	0.348951	0.057709	0.0991972	0.722335	0.718545	0.243765		0.697166	0.700999	0.38216	0.144287	0.131342	0.0220819	0.593723	0.108686	0.0810503	0.359893	0.402703	0.321731	0.712342	0.938032	0.11845	0.825797	0.200348	0.726408		0.025503	0.274082	0.668246	0.959622	0.581955	0.146254	0.426068	0.552543	0.551362	0.200061	0.413267	0.0817095
			N	20	20	20	20	20	20	20	20	20	20	20	20	20	20	20	20	20	20	20	20	20	20	20	20	20	20	20	20	20	20	20	20	20	20	20	20	20	20	20	20	20	20	20	20	20	20
		Corynebacterium	Pearson Correlation	-0.18477	0.109736	0.0919325	-0.0358466	0.163338	-0.173942	.525*	-0.13121	-0.187872	-0.291983	0.0469902	-0.152031	-0.150069	-0.101637	0.0928038	1	0.266492	-0.209782	-0.0974834	0.111263	0.0774574	-0.170753	0.0954828	-0.186629	-0.0690511	0.113921	0.0494127	-0.190675	0.0935351	0.0314478	0.154427	-0.0543395	-0.257525	.b	-0.180784	.641**	0.246055	-0.0402261	-0.0189388	-0.206187	-0.173772	-0.159093	-0.159591	0.0322819	0.0201405	-0.246714
			Sig. (2-tailed)	0.435473	0.64512	0.699882	0.880736	0.491403	0.4633	0.0175664	0.58136	0.427667	0.211611	0.844044	0.522264	0.52771	0.669835	0.697166		0.256066	0.374701	0.682639	0.640501	0.745496	0.471665	0.688837	0.430786	0.772377	0.632487	0.836106	0.420678	0.694889	0.895289	0.51565	0.820009	0.273014		0.445613	0.00232211	0.295689	0.866284	0.936834	0.383126	0.463745	0.502883	0.50153	0.892527	0.932834	0.294355
			N	20	20	20	20	20	20	20	20	20	20	20	20	20	20	20	20	20	20	20	20	20	20	20	20	20	20	20	20	20	20	20	20	20	20	20	20	20	20	20	20	20	20	20	20	20	20
		Dehalobacterium	Pearson Correlation	-0.140351	0.269008	-0.154684	0.144135	.463*	0.0597158	0.16375	-0.0772119	-0.0689332	-0.0487167	-0.141157	0.227876	0.228414	-0.0107986	-0.0915744	0.266492	1	-0.178848	0.413376	-0.100767	-0.260725	0.175642	-0.127912	-0.144579	-0.14179	-0.15199	-0.0323878	0.0479895	-0.106808	-0.120077	0.283186	0.123538	0.0980732	.b	0.0554949	0.171745	.921**	0.283748	.737**	-0.0466318	-0.0356707	-0.049547	-0.0493829	-0.168965	-0.15158	0.242521
			Sig. (2-tailed)	0.555064	0.251433	0.514941	0.544337	0.0398315	0.802522	0.490297	0.746277	0.772756	0.838385	0.552773	0.333911	0.332738	0.96396	0.700999	0.256066		0.450582	0.0700387	0.672509	0.266887	0.458872	0.590977	0.543086	0.550975	0.522377	0.892176	0.840768	0.654015	0.614083	0.226333	0.603829	0.680816		0.816244	0.469053	8.19958e-09	0.225372	0.00021185	0.84522	0.881318	0.835666	0.836203	0.476387	0.523512	0.302899
			N	20	20	20	20	20	20	20	20	20	20	20	20	20	20	20	20	20	20	20	20	20	20	20	20	20	20	20	20	20	20	20	20	20	20	20	20	20	20	20	20	20	20	20	20	20	20
		Desulfovibrio	Pearson Correlation	-0.074125	-0.154628	0.150956	0.126242	0.0870752	.880**	-0.401966	-0.280883	.912**	-0.155122	0.148955	-0.255755	-0.254578	.861**	-0.206597	-0.209782	-0.178848	1	0.379054	0.158901	0.000439784	-0.0537694	0.111297	-0.0517732	0.00523629	0.164967	0.102177	0.19354	-0.0265335	0.0736086	0.0508956	0.183769	-0.170978	.b	-0.237322	-0.314537	-0.128482	0.40737	0.204549	-0.14428	0.214503	0.0801995	0.0795559	0.139454	-0.180231	0.137251
			Sig. (2-tailed)	0.75612	0.515096	0.525243	0.595871	0.715087	3.16382e-07	0.0789391	0.230294	2.27758e-08	0.513739	0.530812	0.27644	0.278733	1.1304e-06	0.38216	0.374701	0.450582		0.09931	0.503405	0.998532	0.821868	0.640399	0.828385	0.98252	0.487032	0.668177	0.413598	0.911585	0.75777	0.831254	0.438007	0.471072		0.313701	0.176804	0.58931	0.0746245	0.387001	0.54393	0.363796	0.736787	0.738828	0.557623	0.447028	0.563922
			N	20	20	20	20	20	20	20	20	20	20	20	20	20	20	20	20	20	20	20	20	20	20	20	20	20	20	20	20	20	20	20	20	20	20	20	20	20	20	20	20	20	20	20	20	20	20
		Dialister	Pearson Correlation	-0.277375	-0.0743198	-0.214239	-0.114037	0.313267	.563**	-0.00794438	0.199357	.524*	-0.103814	-0.158192	-0.0540917	-0.0528712	.508*	-0.338535	-0.0974834	0.413376	0.379054	1	-0.165543	-0.358727	0.219743	-0.188157	-0.277276	-0.26139	-0.214349	-0.203493	-0.032869	-0.161432	-0.151964	0.0236488	-0.0463488	-0.125728	.b	-0.248401	0.0921367	0.437187	0.175291	.514*	-0.136454	-0.0797141	-0.0988939	-0.0988013	-0.206887	-0.196792	-0.0443578
			Sig. (2-tailed)	0.236415	0.755498	0.364402	0.632138	0.178654	0.0097596	0.973482	0.399424	0.0176713	0.663159	0.505335	0.820817	0.824799	0.0222918	0.144287	0.682639	0.0700387	0.09931		0.48549	0.120376	0.351909	0.426952	0.236589	0.265624	0.364149	0.389509	0.890583	0.496542	0.522449	0.921167	0.846148	0.59738		0.29096	0.699245	0.0539098	0.459785	0.0204873	0.566211	0.738327	0.678282	0.678567	0.381479	0.40564	0.852686
			N	20	20	20	20	20	20	20	20	20	20	20	20	20	20	20	20	20	20	20	20	20	20	20	20	20	20	20	20	20	20	20	20	20	20	20	20	20	20	20	20	20	20	20	20	20	20
		Dickeya	Pearson Correlation	-0.0694383	-0.177583	.963**	-0.035207	0.161147	-0.118621	-0.329185	-0.346517	-0.0862254	-0.155568	.860**	-0.260586	-0.259434	-0.0983962	-0.349144	0.111263	-0.100767	0.158901	-0.165543	1	0.104056	-0.171425	.899**	.518*	.682**	.945**	.922**	-0.240905	0.248223	.720**	-0.18777	-0.169835	-0.0260664	.b	-0.275721	-0.199255	-0.100378	-0.155268	-0.193616	-0.0595403	-0.110903	-0.104662	-0.104963	.895**	-0.2636	-0.170414
			Sig. (2-tailed)	0.771133	0.453842	1.0632e-11	0.88285	0.497311	0.618415	0.156416	0.134468	0.717758	0.512512	1.15112e-06	0.267151	0.269349	0.679818	0.131342	0.640501	0.672509	0.503405	0.48549		0.662417	0.469895	7.31926e-08	0.0192927	0.000924245	3.73128e-10	7.41293e-09	0.306234	0.291317	0.000345296	0.427922	0.474087	0.913135		0.239336	0.39967	0.673708	0.513336	0.41341	0.803092	0.641589	0.660564	0.659645	1.01037e-07	0.261457	0.472559
			N	20	20	20	20	20	20	20	20	20	20	20	20	20	20	20	20	20	20	20	20	20	20	20	20	20	20	20	20	20	20	20	20	20	20	20	20	20	20	20	20	20	20	20	20	20	20
		Dorea	Pearson Correlation	-0.0240033	-0.121225	0.0929827	-0.0778711	-0.335911	-0.210747	-0.214842	0.0262599	-0.155472	0.112955	-0.148275	0.0432627	0.0447	-0.171713	.508*	0.0774574	-0.260725	0.000439784	-0.358727	0.104056	1	-0.213701	-0.0587901	-0.219377	0.108691	0.224693	0.0894194	-0.0321226	-0.196601	-0.22007	-0.0256419	0.176573	-0.234837	.b	0.271129	-0.231674	-0.237966	-0.0724032	-0.194731	-0.249745	0.147131	-0.161844	-0.162408	-0.0697656	-0.170447	0.0947193
			Sig. (2-tailed)	0.919989	0.610674	0.696608	0.744181	0.147622	0.372459	0.363021	0.912493	0.512775	0.635395	0.53271	0.856287	0.851562	0.469139	0.0220819	0.745496	0.266887	0.998532	0.120376	0.662417		0.365637	0.805527	0.352732	0.648292	0.340889	0.707735	0.893054	0.406104	0.351175	0.914545	0.456457	0.318945		0.247569	0.325695	0.312351	0.761626	0.410675	0.288272	0.535912	0.495429	0.493907	0.770082	0.47247	0.691207
			N	20	20	20	20	20	20	20	20	20	20	20	20	20	20	20	20	20	20	20	20	20	20	20	20	20	20	20	20	20	20	20	20	20	20	20	20	20	20	20	20	20	20	20	20	20	20
		Eggerthella	Pearson Correlation	-0.152245	0.194084	-0.230577	-0.0604807	-0.133118	0.151818	-0.0185185	-0.0418081	0.0985076	.504*	-0.204329	0.193922	0.194007	0.179411	0.126974	-0.170753	0.175642	-0.0537694	0.219743	-0.171425	-0.213701	1	-0.18636	-0.29502	-0.211578	-0.20484	-0.0118096	-0.0604019	-0.156171	-0.194579	0.305333	-0.0979389	0.299392	.b	0.422255	0.0867054	-0.0446602	-0.0529302	0.0509167	-0.0643056	-0.121341	-0.097344	-0.0975622	-0.25007	-0.090329	0.163389
			Sig. (2-tailed)	0.521671	0.412261	0.328054	0.800041	0.575829	0.522852	0.938233	0.861073	0.679474	0.0234351	0.387522	0.412658	0.412449	0.449134	0.593723	0.471665	0.458872	0.821868	0.351909	0.469895	0.365637		0.431461	0.206679	0.370532	0.38631	0.960589	0.800297	0.510858	0.411045	0.190502	0.681231	0.199714		0.0636497	0.716249	0.851693	0.824607	0.831185	0.787665	0.610329	0.683071	0.682396	0.287623	0.70489	0.491265
			N	20	20	20	20	20	20	20	20	20	20	20	20	20	20	20	20	20	20	20	20	20	20	20	20	20	20	20	20	20	20	20	20	20	20	20	20	20	20	20	20	20	20	20	20	20	20
		Enterobacter	Pearson Correlation	-0.0812564	-0.142271	.912**	-0.0464542	0.22892	-0.141139	-0.302263	-0.39035	-0.0989969	-0.151936	.983**	-0.257425	-0.256181	-0.107818	-0.369657	0.0954828	-0.127912	0.111297	-0.188157	.899**	-0.0587901	-0.18636	1	.632**	.664**	.777**	.826**	-0.206835	0.180072	.945**	-0.149022	-0.160106	-0.0466595	.b	-0.251953	-0.180002	-0.122356	-0.200222	-0.217189	-0.0706065	-0.10767	-0.0987697	-0.0985978	.933**	-0.245041	-0.2067
			Sig. (2-tailed)	0.733439	0.54961	2.15586e-08	0.845802	0.33164	0.552824	0.195226	0.0888367	0.677964	0.522525	9.2255e-15	0.273205	0.275613	0.650944	0.108686	0.688837	0.590977	0.640399	0.426952	7.31926e-08	0.805527	0.431461		0.00279019	0.00139439	5.61014e-05	7.12887e-06	0.381601	0.447437	3.8238e-10	0.530626	0.500131	0.845129		0.283889	0.447617	0.607324	0.397339	0.357676	0.767383	0.651393	0.678665	0.679196	2.03126e-09	0.297746	0.381918
			N	20	20	20	20	20	20	20	20	20	20	20	20	20	20	20	20	20	20	20	20	20	20	20	20	20	20	20	20	20	20	20	20	20	20	20	20	20	20	20	20	20	20	20	20	20	20
		Enterococcus	Pearson Correlation	0.320911	-0.242561	.602**	-0.0597886	.480*	-0.191778	-0.0817941	-0.204694	-0.147586	-0.202272	.708**	-0.341461	-0.341535	-0.188294	-0.399402	-0.186629	-0.144579	-0.0517732	-0.277276	.518*	-0.219377	-0.29502	.632**	1	0.359642	.462*	.478*	-0.308622	.512*	.690**	-0.136946	-0.177094	0.120859	.b	-0.289607	-0.0745335	-0.137996	-0.1029	-0.301621	0.382123	-0.0813259	-0.145128	-0.143984	.727**	0.229798	-0.18238
			Sig. (2-tailed)	0.167721	0.302817	0.00495745	0.802286	0.0321428	0.417943	0.731737	0.386656	0.534638	0.392423	0.00047804	0.140632	0.14054	0.42661	0.0810503	0.430786	0.543086	0.828385	0.236589	0.0192927	0.352732	0.206679	0.00279019		0.119363	0.0401334	0.0329986	0.185529	0.021007	0.00075442	0.564798	0.455108	0.61176		0.215523	0.754816	0.561788	0.665959	0.196224	0.0963795	0.733218	0.541538	0.544764	0.000285233	0.329738	0.441539
			N	20	20	20	20	20	20	20	20	20	20	20	20	20	20	20	20	20	20	20	20	20	20	20	20	20	20	20	20	20	20	20	20	20	20	20	20	20	20	20	20	20	20	20	20	20	20
		Epulopiscium	Pearson Correlation	-0.159497	0.192854	.707**	-0.187927	-0.100607	-0.193863	-0.142296	-0.24859	-0.152575	-0.138828	.651**	0.161186	0.16243	-0.172338	-0.216213	-0.0690511	-0.14179	0.00523629	-0.26139	.682**	0.108691	-0.211578	.664**	0.359642	1	.659**	.656**	-0.120923	0.227816	.574**	-0.253507	-0.232456	-0.102826	.b	-0.260608	-0.328344	-0.148937	-0.345438	-0.310889	-0.123342	-0.15344	-0.147733	-0.147426	.684**	-0.347243	-0.290367
			Sig. (2-tailed)	0.501785	0.415286	0.000494713	0.427528	0.673002	0.412804	0.549539	0.290581	0.520756	0.559408	0.00186365	0.497207	0.493847	0.467499	0.359893	0.772377	0.550975	0.98252	0.265624	0.000924245	0.648292	0.370532	0.00139439	0.119363		0.00157163	0.00170252	0.61157	0.334042	0.00815338	0.28083	0.324018	0.666185		0.267108	0.15754	0.530862	0.135767	0.182151	0.604409	0.518367	0.534226	0.535086	0.000889206	0.133599	0.214267
			N	20	20	20	20	20	20	20	20	20	20	20	20	20	20	20	20	20	20	20	20	20	20	20	20	20	20	20	20	20	20	20	20	20	20	20	20	20	20	20	20	20	20	20	20	20	20
		Erwinia	Pearson Correlation	0.0184852	-0.193472	.958**	0.0321187	0.088801	-0.156673	-0.351302	-0.290623	-0.113693	-0.173712	.741**	-0.279771	-0.278639	-0.122462	-0.198001	0.113921	-0.15199	0.164967	-0.214349	.945**	0.224693	-0.20484	.777**	.462*	.659**	1	.891**	-0.280047	0.366763	.555*	-0.184456	-0.17783	-0.0621812	.b	-0.250798	-0.221709	-0.144045	-0.144687	-0.252458	-0.0804127	-0.123645	-0.108498	-0.108725	.861**	-0.277395	-0.183723
			Sig. (2-tailed)	0.938344	0.413764	3.47869e-11	0.893067	0.709672	0.509485	0.128814	0.213844	0.633174	0.463902	0.000187385	0.232222	0.234197	0.60701	0.402703	0.632487	0.522377	0.487032	0.364149	3.73128e-10	0.340889	0.38631	5.61014e-05	0.0401334	0.00157163		1.33065e-07	0.231744	0.111698	0.0110862	0.436267	0.453205	0.794533		0.286176	0.347508	0.544592	0.542781	0.282892	0.736111	0.603515	0.648876	0.648187	1.09052e-06	0.236379	0.438125
			N	20	20	20	20	20	20	20	20	20	20	20	20	20	20	20	20	20	20	20	20	20	20	20	20	20	20	20	20	20	20	20	20	20	20	20	20	20	20	20	20	20	20	20	20	20	20
		Escherichia	Pearson Correlation	-0.0375465	-0.18873	.899**	-0.0225883	0.0920229	-0.118972	-0.381785	-0.348919	-0.116986	-0.0782352	.789**	-0.273361	-0.271855	-0.136922	-0.233526	0.0494127	-0.0323878	0.102177	-0.203493	.922**	0.0894194	-0.0118096	.826**	.478*	.656**	.891**	1	-0.281595	0.249742	.656**	-0.172662	-0.146138	0.17996	.b	-0.0688494	-0.246407	-0.136344	-0.203554	-0.171079	-0.0206897	-0.114486	-0.118014	-0.118471	.829**	-0.312537	-0.0229528
			Sig. (2-tailed)	0.875122	0.42552	7.21363e-08	0.924692	0.6996	0.617371	0.0966989	0.131608	0.623297	0.743023	3.51811e-05	0.243546	0.246256	0.564866	0.321731	0.836106	0.892176	0.668177	0.389509	7.41293e-09	0.707735	0.960589	7.12887e-06	0.0329986	0.00170252	1.33065e-07		0.229065	0.288277	0.00169128	0.466647	0.538697	0.447725		0.773025	0.294976	0.566526	0.389364	0.470805	0.931007	0.63079	0.620226	0.618864	6.18961e-06	0.179722	0.92348
			N	20	20	20	20	20	20	20	20	20	20	20	20	20	20	20	20	20	20	20	20	20	20	20	20	20	20	20	20	20	20	20	20	20	20	20	20	20	20	20	20	20	20	20	20	20	20
		Faecalibacterium	Pearson Correlation	-0.270286	.489*	-0.265832	0.10469	-0.13871	0.215776	-0.0957255	-0.080145	0.161002	0.330886	-0.213211	.666**	.665**	0.250154	-0.0879497	-0.190675	0.0479895	0.19354	-0.032869	-0.240905	-0.0321226	-0.0604019	-0.206835	-0.308622	-0.120923	-0.280047	-0.281595	1	-0.210401	-0.170441	0.293996	0.121855	-0.194684	.b	0.355233	-0.115784	0.0884402	.467*	0.421927	-0.199559	0.138171	.491*	.490*	-0.258999	-0.0288859	0.221735
			Sig. (2-tailed)	0.2491	0.0288378	0.257289	0.660479	0.559747	0.360888	0.688084	0.73696	0.497704	0.154158	0.366763	0.0013453	0.00137408	0.287457	0.712342	0.420678	0.840768	0.413598	0.890583	0.306234	0.893054	0.800297	0.381601	0.185529	0.61157	0.231744	0.229065		0.373261	0.472488	0.208333	0.608808	0.410788		0.124295	0.626895	0.710803	0.037922	0.0638778	0.398935	0.561289	0.0279227	0.0282751	0.270181	0.903779	0.34745
			N	20	20	20	20	20	20	20	20	20	20	20	20	20	20	20	20	20	20	20	20	20	20	20	20	20	20	20	20	20	20	20	20	20	20	20	20	20	20	20	20	20	20	20	20	20	20
		Fusobacterium	Pearson Correlation	-0.110249	-0.156816	0.382298	-0.176291	0.0218971	-0.116907	0.0512162	0.26634	-0.0830101	-0.121761	0.305839	-0.207987	-0.206989	-0.109608	0.0185788	0.0935351	-0.106808	-0.0265335	-0.161432	0.248223	-0.196601	-0.156171	0.180072	.512*	0.227816	0.366763	0.249742	-0.210401	1	0.192095	-0.0693305	-0.143406	-0.0800383	.b	-0.205737	0.137273	-0.105349	0.0414379	-0.245587	-0.0958809	-0.0881563	-0.0710072	-0.0702495	.477*	-0.0767006	-0.102515
			Sig. (2-tailed)	0.643568	0.509094	0.0962148	0.457187	0.926991	0.623534	0.830206	0.256346	0.727892	0.609085	0.189732	0.378894	0.381238	0.64551	0.938032	0.694889	0.654015	0.911585	0.496542	0.291317	0.406104	0.510858	0.447437	0.021007	0.334042	0.111698	0.288277	0.373261		0.417161	0.771479	0.546396	0.737298		0.384188	0.563859	0.658466	0.862292	0.296636	0.687602	0.711694	0.766098	0.768529	0.0333386	0.747905	0.667141
			N	20	20	20	20	20	20	20	20	20	20	20	20	20	20	20	20	20	20	20	20	20	20	20	20	20	20	20	20	20	20	20	20	20	20	20	20	20	20	20	20	20	20	20	20	20	20
		Klebsiella	Pearson Correlation	-0.112198	-0.152165	.765**	-0.0850344	0.261285	-0.114937	-0.260241	-0.306186	-0.072034	-0.128358	.966**	-0.243375	-0.242246	-0.0970598	-0.360473	0.0314478	-0.120077	0.0736086	-0.151964	.720**	-0.22007	-0.194579	.945**	.690**	.574**	.555*	.656**	-0.170441	0.192095	1	-0.150166	-0.135464	-0.0378342	.b	-0.236414	-0.164969	-0.102708	-0.195323	-0.195871	-0.0632186	-0.0866275	-0.0843262	-0.0838038	.865**	-0.203082	-0.184236
			Sig. (2-tailed)	0.637679	0.521892	8.65761e-05	0.721507	0.265824	0.629434	0.267808	0.189204	0.762808	0.58967	5.66607e-12	0.301147	0.303465	0.68395	0.11845	0.895289	0.614083	0.75777	0.522449	0.000345296	0.351175	0.411045	3.8238e-10	0.00075442	0.00815338	0.0110862	0.00169128	0.472488	0.417161		0.527439	0.569056	0.874172		0.315611	0.487027	0.666546	0.409224	0.407885	0.791177	0.716494	0.723739	0.725387	8.34562e-07	0.390488	0.436824
			N	20	20	20	20	20	20	20	20	20	20	20	20	20	20	20	20	20	20	20	20	20	20	20	20	20	20	20	20	20	20	20	20	20	20	20	20	20	20	20	20	20	20	20	20	20	20
		Lachnobacterium	Pearson Correlation	-0.0850308	.660**	-0.174172	-0.0345806	0.207575	0.0966686	0.171153	-0.0595061	0.0649508	-0.163761	-0.165717	0.297489	0.297889	0.260182	-0.0525657	0.154427	0.283186	0.0508956	0.0236488	-0.18777	-0.0256419	0.305333	-0.149022	-0.136946	-0.253507	-0.184456	-0.172662	0.293996	-0.0693305	-0.150166	1	0.364857	-0.0816827	.b	0.203777	0.26253	0.0911477	.577**	0.352697	-0.180316	0.316523	-0.0543095	-0.0546602	-0.187014	-0.0772216	0.243448
			Sig. (2-tailed)	0.721518	0.00154208	0.462699	0.884921	0.379862	0.685161	0.470611	0.803203	0.785581	0.490266	0.485026	0.202726	0.202091	0.26792	0.825797	0.51565	0.226333	0.831254	0.921167	0.427922	0.914545	0.190502	0.530626	0.564798	0.28083	0.436267	0.466647	0.208333	0.771479	0.527439		0.113714	0.732089		0.388834	0.263469	0.702331	0.00778957	0.127197	0.44681	0.173939	0.820107	0.818963	0.429818	0.746246	0.300999
			N	20	20	20	20	20	20	20	20	20	20	20	20	20	20	20	20	20	20	20	20	20	20	20	20	20	20	20	20	20	20	20	20	20	20	20	20	20	20	20	20	20	20	20	20	20	20
		Lachnospira	Pearson Correlation	0.123752	-0.0716855	-0.178281	0.24143	-0.261284	0.0106794	-0.186603	0.144274	0.0113822	-0.0933324	-0.171408	-0.00993233	-0.00887627	-0.0483722	0.29899	-0.0543395	0.123538	0.183769	-0.0463488	-0.169835	0.176573	-0.0979389	-0.160106	-0.177094	-0.232456	-0.17783	-0.146138	0.121855	-0.143406	-0.135464	0.364857	1	-0.0703274	.b	-0.0632275	-0.155265	0.118302	.739**	.536*	-0.128989	.969**	-0.00141246	-0.00101634	-0.190929	-0.206492	.845**
			Sig. (2-tailed)	0.603198	0.763924	0.452043	0.305148	0.265825	0.964358	0.430852	0.543947	0.962014	0.69552	0.469941	0.96685	0.970373	0.839514	0.200348	0.820009	0.603829	0.438007	0.846148	0.474087	0.456457	0.681231	0.500131	0.455108	0.324018	0.453205	0.538697	0.608808	0.546396	0.569056	0.113714		0.768279		0.791148	0.513345	0.619366	0.000198111	0.0148306	0.587827	2.00995e-12	0.995285	0.996607	0.420046	0.382408	2.8111e-06
			N	20	20	20	20	20	20	20	20	20	20	20	20	20	20	20	20	20	20	20	20	20	20	20	20	20	20	20	20	20	20	20	20	20	20	20	20	20	20	20	20	20	20	20	20	20	20
		Lactobacillus	Pearson Correlation	0.147565	-0.138448	-0.0995609	-0.217117	0.129521	-0.030114	-0.218257	-0.102597	-0.0722386	0.0600337	-0.0382564	-0.186271	-0.191661	-0.109711	-0.0834801	-0.257525	0.0980732	-0.170978	-0.125728	-0.0260664	-0.234837	0.299392	-0.0466595	0.120859	-0.102826	-0.0621812	0.17996	-0.194684	-0.0800383	-0.0378342	-0.0816827	-0.0703274	1	.b	0.147981	-0.0991509	-0.072805	-0.240984	-0.056137	0.147868	-0.0494851	-0.0518692	-0.0518326	-0.0546952	-0.0194324	0.197399
			Sig. (2-tailed)	0.534698	0.560495	0.676224	0.357838	0.586275	0.899708	0.355258	0.666887	0.762153	0.801491	0.872779	0.431687	0.418234	0.645196	0.726408	0.273014	0.680816	0.471072	0.59738	0.913135	0.318945	0.199714	0.845129	0.61176	0.666185	0.794533	0.447725	0.410788	0.737298	0.874172	0.732089	0.768279			0.533534	0.677489	0.76034	0.306069	0.814153	0.533848	0.835869	0.828072	0.828191	0.818849	0.935191	0.404164
			N	20	20	20	20	20	20	20	20	20	20	20	20	20	20	20	20	20	20	20	20	20	20	20	20	20	20	20	20	20	20	20	20	20	20	20	20	20	20	20	20	20	20	20	20	20	20
		Mitsuokella	Pearson Correlation	.b	.b	.b	.b	.b	.b	.b	.b	.b	.b	.b	.b	.b	.b	.b	.b	.b	.b	.b	.b	.b	.b	.b	.b	.b	.b	.b	.b	.b	.b	.b	.b	.b	.b	.b	.b	.b	.b	.b	.b	.b	.b	.b	.b	.b	.b
			Sig. (2-tailed)
			N	20	20	20	20	20	20	20	20	20	20	20	20	20	20	20	20	20	20	20	20	20	20	20	20	20	20	20	20	20	20	20	20	20	20	20	20	20	20	20	20	20	20	20	20	20	20
		Mogibacterium	Pearson Correlation	-0.148432	0.151521	-0.268632	0.0428143	-0.341205	-0.101341	-0.25	0.130278	-0.159835	.584**	-0.285648	0.340512	0.341086	-0.0898307	.498*	-0.180784	0.0554949	-0.237322	-0.248401	-0.275721	0.271129	0.422255	-0.251953	-0.289607	-0.260608	-0.250798	-0.0688494	0.355233	-0.205737	-0.236414	0.203777	-0.0632275	0.147981	.b	1	-0.169083	-0.104259	-0.048105	0.0139951	-0.114293	-0.154664	0.141136	0.139914	-0.305267	-0.0392636	0.267948
			Sig. (2-tailed)	0.532272	0.523675	0.252122	0.857762	0.140948	0.670746	0.287763	0.584071	0.500866	0.00684247	0.222148	0.14181	0.141096	0.706448	0.025503	0.445613	0.816244	0.313701	0.29096	0.239336	0.247569	0.0636497	0.283889	0.215523	0.267108	0.286176	0.773025	0.124295	0.384188	0.315611	0.388834	0.791148	0.533534			0.476075	0.661798	0.840389	0.953302	0.63137	0.514996	0.552833	0.55631	0.190603	0.869457	0.253378
			N	20	20	20	20	20	20	20	20	20	20	20	20	20	20	20	20	20	20	20	20	20	20	20	20	20	20	20	20	20	20	20	20	20	20	20	20	20	20	20	20	20	20	20	20	20	20
		Nocardia	Pearson Correlation	0.0375028	0.246153	-0.231955	-0.226032	0.2236	-0.153207	.847**	-0.0936914	-0.175269	-0.221794	-0.190666	-0.0627768	-0.0620856	-0.05863	-0.256971	.641**	0.171745	-0.314537	0.0921367	-0.199255	-0.231674	0.0867054	-0.180002	-0.0745335	-0.328344	-0.221709	-0.246407	-0.115784	0.137273	-0.164969	0.26253	-0.155265	-0.0991509	.b	-0.169083	1	0.1	0.0153184	-0.0231554	0.16477	-0.162245	-0.130631	-0.129887	-0.229942	0.393386	-0.351221
			Sig. (2-tailed)	0.875266	0.295489	0.325091	0.337943	0.343304	0.519011	2.47703e-06	0.694403	0.459841	0.347318	0.420699	0.792606	0.794842	0.806047	0.274082	0.00232211	0.469053	0.176804	0.699245	0.39967	0.325695	0.716249	0.447617	0.754816	0.15754	0.347508	0.294976	0.626895	0.563859	0.487027	0.263469	0.513345	0.677489		0.476075		0.674871	0.948892	0.922807	0.48756	0.494346	0.583042	0.585209	0.329426	0.0861667	0.128907
			N	20	20	20	20	20	20	20	20	20	20	20	20	20	20	20	20	20	20	20	20	20	20	20	20	20	20	20	20	20	20	20	20	20	20	20	20	20	20	20	20	20	20	20	20	20	20
		Odoribacter	Pearson Correlation	-0.139076	0.140687	-0.141173	0.29308	0.4315	0.0414173	0.112416	-0.0556637	-0.0710112	-0.103388	-0.129237	0.15648	0.15654	-0.0544389	-0.102154	0.246055	.921**	-0.128482	0.437187	-0.100378	-0.237966	-0.0446602	-0.122356	-0.137996	-0.148937	-0.144045	-0.136344	0.0884402	-0.105349	-0.102708	0.0911477	0.118302	-0.072805	.b	-0.104259	0.1	1	0.27084	.755**	-0.0815757	-0.0311715	0.139845	0.140373	-0.142718	-0.161526	0.170202
			Sig. (2-tailed)	0.558701	0.554108	0.552726	0.20982	0.0574751	0.86236	0.637021	0.815694	0.766085	0.664463	0.587103	0.510013	0.50985	0.819685	0.668246	0.295689	8.19958e-09	0.58931	0.0539098	0.673708	0.312351	0.851693	0.607324	0.561788	0.530862	0.544592	0.566526	0.710803	0.658466	0.666546	0.702331	0.619366	0.76034		0.661798	0.674871		0.248095	0.000117716	0.732428	0.896204	0.556508	0.555002	0.548344	0.496287	0.473117
			N	20	20	20	20	20	20	20	20	20	20	20	20	20	20	20	20	20	20	20	20	20	20	20	20	20	20	20	20	20	20	20	20	20	20	20	20	20	20	20	20	20	20	20	20	20	20
		Oscillospira	Pearson Correlation	0.0928287	0.171168	-0.157098	0.268846	0.0809045	0.322016	-0.0647938	0.0238272	0.292488	-0.0248852	-0.17725	0.19345	0.194727	0.328125	-0.0120996	-0.0402261	0.283748	0.40737	0.175291	-0.155268	-0.0724032	-0.0529302	-0.200222	-0.1029	-0.345438	-0.144687	-0.203554	.467*	0.0414379	-0.195323	.577**	.739**	-0.240984	.b	-0.048105	0.0153184	0.27084	1	.690**	-0.0324717	.723**	0.078578	0.07845	-0.162976	0.0125795	.657**
			Sig. (2-tailed)	0.697088	0.470571	0.508323	0.251729	0.734553	0.16618	0.786088	0.920574	0.210786	0.917059	0.454703	0.413819	0.410683	0.157834	0.959622	0.866284	0.225372	0.0746245	0.459785	0.513336	0.761626	0.824607	0.397339	0.665959	0.135767	0.542781	0.389364	0.037922	0.862292	0.409224	0.00778957	0.000198111	0.306069		0.840389	0.948892	0.248095		0.000759515	0.891898	0.000316284	0.741933	0.74234	0.492378	0.958021	0.00166075
			N	20	20	20	20	20	20	20	20	20	20	20	20	20	20	20	20	20	20	20	20	20	20	20	20	20	20	20	20	20	20	20	20	20	20	20	20	20	20	20	20	20	20	20	20	20	20
		Parabacteroides	Pearson Correlation	-0.17178	0.179809	-0.25707	0.304922	0.204957	0.28361	-0.10369	-0.0167301	0.170598	-0.0375159	-0.227673	0.223282	0.223767	0.184097	-0.131005	-0.0189388	.737**	0.204549	.514*	-0.193616	-0.194731	0.0509167	-0.217189	-0.301621	-0.310889	-0.252458	-0.171079	0.421927	-0.245587	-0.195871	0.352697	.536*	-0.056137	.b	0.0139951	-0.0231554	.755**	.690**	1	-0.166277	0.435999	0.27993	0.280032	-0.271833	-0.278883	.587**
			Sig. (2-tailed)	0.468963	0.44811	0.273892	0.191131	0.386033	0.225609	0.66354	0.944189	0.472073	0.875223	0.334354	0.34401	0.342935	0.437177	0.581955	0.936834	0.00021185	0.387001	0.0204873	0.41341	0.410675	0.831185	0.357676	0.196224	0.182151	0.282892	0.470805	0.0638778	0.296636	0.407885	0.127197	0.0148306	0.814153		0.953302	0.922807	0.000117716	0.000759515		0.483532	0.0546407	0.231946	0.231769	0.246297	0.233771	0.00655197
			N	20	20	20	20	20	20	20	20	20	20	20	20	20	20	20	20	20	20	20	20	20	20	20	20	20	20	20	20	20	20	20	20	20	20	20	20	20	20	20	20	20	20	20	20	20	20
		Pediococcus	Pearson Correlation	.844**	-0.0971039	-0.0860132	0.322003	0.299753	-0.0629258	0.368481	-0.311696	-0.081867	-0.0666576	-0.0774028	-0.150085	-0.149746	-0.102263	-0.336983	-0.206187	-0.0466318	-0.14428	-0.136454	-0.0595403	-0.249745	-0.0643056	-0.0706065	0.382123	-0.123342	-0.0804127	-0.0206897	-0.199559	-0.0958809	-0.0632186	-0.180316	-0.128989	0.147868	.b	-0.114293	0.16477	-0.0815757	-0.0324717	-0.166277	1	-0.0681001	-0.0747876	-0.0743855	-0.0930246	.855**	-0.115893
			Sig. (2-tailed)	2.87457e-06	0.683814	0.718426	0.166198	0.199146	0.792124	0.109902	0.18096	0.731506	0.780078	0.74567	0.527665	0.528607	0.667912	0.146254	0.383126	0.84522	0.54393	0.566211	0.803092	0.288272	0.787665	0.767383	0.0963795	0.604409	0.736111	0.931007	0.398935	0.687602	0.791177	0.44681	0.587827	0.533848		0.63137	0.48756	0.732428	0.891898	0.483532		0.775434	0.754004	0.755288	0.696478	1.57817e-06	0.626568
			N	20	20	20	20	20	20	20	20	20	20	20	20	20	20	20	20	20	20	20	20	20	20	20	20	20	20	20	20	20	20	20	20	20	20	20	20	20	20	20	20	20	20	20	20	20	20
		Peptococcus	Pearson Correlation	0.171867	-0.0795466	-0.121138	0.159721	-0.292007	-0.00333971	-0.184894	0.136907	0.0191681	-0.0841197	-0.110081	0.00336052	0.00391909	-0.0492908	0.188511	-0.173772	-0.0356707	0.214503	-0.0797141	-0.110903	0.147131	-0.121341	-0.10767	-0.0813259	-0.15344	-0.123645	-0.114486	0.138171	-0.0881563	-0.0866275	0.316523	.969**	-0.0494851	.b	-0.154664	-0.162245	-0.0311715	.723**	0.435999	-0.0681001	1	-0.013131	-0.0125185	-0.12282	-0.152915	.791**
			Sig. (2-tailed)	0.468733	0.738858	0.610931	0.501177	0.211571	0.988851	0.435158	0.564909	0.93607	0.72439	0.644075	0.988781	0.986917	0.836505	0.426068	0.463745	0.881318	0.363796	0.738327	0.641589	0.535912	0.610329	0.651393	0.733218	0.518367	0.603515	0.63079	0.561289	0.711694	0.716494	0.173939	2.00995e-12	0.835869		0.514996	0.494346	0.896204	0.000316284	0.0546407	0.775434		0.956183	0.958225	0.605953	0.519817	3.32271e-05
			N	20	20	20	20	20	20	20	20	20	20	20	20	20	20	20	20	20	20	20	20	20	20	20	20	20	20	20	20	20	20	20	20	20	20	20	20	20	20	20	20	20	20	20	20	20	20
		Prevotella	Pearson Correlation	-0.119331	0.114051	-0.111406	.571**	-0.199101	0.0375361	-0.168332	-0.185663	-0.0380667	-0.0724114	-0.103743	-0.0334579	-0.0353267	-0.0346027	-0.141238	-0.159093	-0.049547	0.0801995	-0.0988939	-0.104662	-0.161844	-0.097344	-0.0987697	-0.145128	-0.147733	-0.108498	-0.118014	.491*	-0.0710072	-0.0843262	-0.0543095	-0.00141246	-0.0518692	.b	0.141136	-0.130631	0.139845	0.078578	0.27993	-0.0747876	-0.013131	1	1.000**	-0.0943657	-0.14596	0.0921869
			Sig. (2-tailed)	0.616301	0.632099	0.640067	0.00861022	0.40004	0.875156	0.478065	0.433218	0.873405	0.7616	0.663376	0.888635	0.882454	0.884848	0.552543	0.502883	0.835666	0.736787	0.678282	0.660564	0.495429	0.683071	0.678665	0.541538	0.534226	0.648876	0.620226	0.0279227	0.766098	0.723739	0.820107	0.995285	0.828072		0.552833	0.583042	0.556508	0.741933	0.231946	0.754004	0.956183		3.11066e-46	0.692306	0.539198	0.699088
			N	20	20	20	20	20	20	20	20	20	20	20	20	20	20	20	20	20	20	20	20	20	20	20	20	20	20	20	20	20	20	20	20	20	20	20	20	20	20	20	20	20	20	20	20	20	20
		Prevotella.1	Pearson Correlation	-0.118475	0.113857	-0.111387	.571**	-0.198858	0.0366048	-0.167628	-0.186046	-0.0389005	-0.073007	-0.103421	-0.0339605	-0.035833	-0.0356136	-0.141654	-0.159591	-0.0493829	0.0795559	-0.0988013	-0.104963	-0.162408	-0.0975622	-0.0985978	-0.143984	-0.147426	-0.108725	-0.118471	.490*	-0.0702495	-0.0838038	-0.0546602	-0.00101634	-0.0518326	.b	0.139914	-0.129887	0.140373	0.07845	0.280032	-0.0743855	-0.0125185	1.000**	1	-0.0939848	-0.145937	0.0919229
			Sig. (2-tailed)	0.618851	0.63268	0.640125	0.00859963	0.400629	0.878231	0.479935	0.432252	0.870654	0.759694	0.664362	0.886972	0.880781	0.881506	0.551362	0.50153	0.836203	0.738828	0.678567	0.659645	0.493907	0.682396	0.679196	0.544764	0.535086	0.648187	0.618864	0.0282751	0.768529	0.725387	0.818963	0.996607	0.828191		0.55631	0.585209	0.555002	0.74234	0.231769	0.755288	0.958225	3.11066e-46		0.69349	0.539264	0.699912
			N	20	20	20	20	20	20	20	20	20	20	20	20	20	20	20	20	20	20	20	20	20	20	20	20	20	20	20	20	20	20	20	20	20	20	20	20	20	20	20	20	20	20	20	20	20	20
		Proteus	Pearson Correlation	-0.0555053	-0.210967	.963**	-0.0424453	0.213638	-0.146049	-0.353101	-0.254285	-0.0920552	-0.185187	.957**	-0.308855	-0.307824	-0.118416	-0.299171	0.0322819	-0.168965	0.139454	-0.206887	.895**	-0.0697656	-0.25007	.933**	.727**	.684**	.861**	.829**	-0.258999	.477*	.865**	-0.187014	-0.190929	-0.0546952	.b	-0.305267	-0.229942	-0.142718	-0.162976	-0.271833	-0.0930246	-0.12282	-0.0943657	-0.0939848	1	-0.273598	-0.209753
			Sig. (2-tailed)	0.81621	0.371947	9.61126e-12	0.858976	0.365782	0.538949	0.126731	0.279304	0.699499	0.434418	3.91531e-11	0.18518	0.186727	0.619028	0.200061	0.892527	0.476387	0.557623	0.381479	1.01037e-07	0.770082	0.287623	2.03126e-09	0.000285233	0.000889206	1.09052e-06	6.18961e-06	0.270181	0.0333386	8.34562e-07	0.429818	0.420046	0.818849		0.190603	0.329426	0.548344	0.492378	0.246297	0.696478	0.605953	0.692306	0.69349		0.243122	0.374769
			N	20	20	20	20	20	20	20	20	20	20	20	20	20	20	20	20	20	20	20	20	20	20	20	20	20	20	20	20	20	20	20	20	20	20	20	20	20	20	20	20	20	20	20	20	20	20
		Pseudoramibacter	Pearson Correlation	.706**	-0.0273001	-0.283457	0.154574	0.282446	-0.0485086	.553*	-0.196863	-0.0410955	0.0806962	-0.242808	-0.0100521	-0.0100061	-0.0124165	-0.193675	0.0201405	-0.15158	-0.180231	-0.196792	-0.2636	-0.170447	-0.090329	-0.245041	0.229798	-0.347243	-0.277395	-0.312537	-0.0288859	-0.0767006	-0.203082	-0.0772216	-0.206492	-0.0194324	.b	-0.0392636	0.393386	-0.161526	0.0125795	-0.278883	.855**	-0.152915	-0.14596	-0.145937	-0.273598	1	-0.245161
			Sig. (2-tailed)	0.00050828	0.90904	0.22587	0.515243	0.227601	0.839066	0.0115048	0.405467	0.863419	0.735213	0.30231	0.96645	0.966604	0.958565	0.413267	0.932834	0.523512	0.447028	0.40564	0.261457	0.47247	0.70489	0.297746	0.329738	0.133599	0.236379	0.179722	0.903779	0.747905	0.390488	0.746246	0.382408	0.935191		0.869457	0.0861667	0.496287	0.958021	0.233771	1.57817e-06	0.519817	0.539198	0.539264	0.243122		0.297503
			N	20	20	20	20	20	20	20	20	20	20	20	20	20	20	20	20	20	20	20	20	20	20	20	20	20	20	20	20	20	20	20	20	20	20	20	20	20	20	20	20	20	20	20	20	20	20
		Roseburia	Pearson Correlation	0.0313007	-0.176405	-0.202682	0.270195	-0.286103	0.0682988	-0.415138	0.185785	0.0184904	0.266729	-0.20381	0.0772635	0.0777581	-0.057382	0.398611	-0.246714	0.242521	0.137251	-0.0443578	-0.170414	0.0947193	0.163389	-0.2067	-0.18238	-0.290367	-0.183723	-0.0229528	0.221735	-0.102515	-0.184236	0.243448	.845**	0.197399	.b	0.267948	-0.351221	0.170202	.657**	.587**	-0.115893	.791**	0.0921869	0.0919229	-0.209753	-0.245161	1
			Sig. (2-tailed)	0.895776	0.456893	0.391443	0.249267	0.221379	0.774795	0.0687337	0.432911	0.938327	0.255627	0.388757	0.746113	0.74454	0.810102	0.0817095	0.294355	0.302899	0.563922	0.852686	0.472559	0.691207	0.491265	0.381918	0.441539	0.214267	0.438125	0.92348	0.34745	0.667141	0.436824	0.300999	2.8111e-06	0.404164		0.253378	0.128907	0.473117	0.00166075	0.00655197	0.626568	3.32271e-05	0.699088	0.699912	0.374769	0.297503
			N	20	20	20	20	20	20	20	20	20	20	20	20	20	20	20	20	20	20	20	20	20	20	20	20	20	20	20	20	20	20	20	20	20	20	20	20	20	20	20	20	20	20	20	20	20	20
		Rothia	Pearson Correlation	.869**	-0.0982136	-0.107301	0.255431	0.374607	-0.0960671	0.34075	-0.311367	-0.0937907	-0.10087	-0.0669431	-0.16142	-0.16295	-0.10935	-0.365867	-0.225056	-0.0998482	-0.164313	-0.165293	-0.0930537	-0.285215	-0.13067	-0.0676878	0.424086	-0.16009	-0.111901	-0.106201	-0.192401	-0.112895	-0.0384628	-0.178964	-0.163591	0.235469	.b	-0.192804	0.167452	-0.0971508	-0.0651783	-0.222324	.957**	-0.0839984	-0.0875065	-0.0868285	-0.0834184	.867**	-0.193963
			Sig. (2-tailed)	6.60318e-07	0.680382	0.652516	0.27707	0.10367	0.687025	0.141514	0.181444	0.694094	0.672192	0.779158	0.496574	0.492446	0.64629	0.112642	0.340088	0.675339	0.488784	0.486159	0.696387	0.22288	0.582929	0.776761	0.0623887	0.500176	0.638575	0.655865	0.416406	0.635576	0.872098	0.450284	0.490722	0.317606		0.415409	0.480401	0.683668	0.784847	0.346138	4.4576e-11	0.724773	0.713733	0.715862	0.726603	7.33345e-07	0.412558
			N	20	20	20	20	20	20	20	20	20	20	20	20	20	20	20	20	20	20	20	20	20	20	20	20	20	20	20	20	20	20	20	20	20	20	20	20	20	20	20	20	20	20	20	20	20	20
		Ruminococcus	Pearson Correlation	-0.113856	-0.116219	-0.0786905	0.0442187	-0.39642	-0.168752	-0.165363	0.143633	-0.136247	.464*	-0.22832	0.153061	0.154175	-0.1586	.580**	-0.0924401	-0.101286	-0.130924	-0.159052	-0.03782	.579**	0.383432	-0.175337	-0.281974	0.0274146	0.0139522	-0.0829702	-0.212766	-0.157612	-0.266348	-0.0836876	0.0296937	-0.18936	.b	0.270244	-0.268599	-0.0665111	-0.191387	-0.211024	-0.203363	-0.00761432	-0.155769	-0.155895	-0.18136	-0.134485	0.100819
			Sig. (2-tailed)	0.632684	0.625592	0.741576	0.853144	0.0835573	0.476952	0.485972	0.545757	0.566805	0.0395021	0.332943	0.519415	0.516342	0.504225	0.00732363	0.698299	0.670912	0.582191	0.502995	0.874219	0.00742039	0.0951497	0.459666	0.228412	0.90866	0.953445	0.728019	0.367788	0.506918	0.256332	0.725754	0.901101	0.423947		0.249177	0.252182	0.78055	0.418912	0.371816	0.389819	0.974584	0.511962	0.511615	0.444139	0.571878	0.67235
			N	20	20	20	20	20	20	20	20	20	20	20	20	20	20	20	20	20	20	20	20	20	20	20	20	20	20	20	20	20	20	20	20	20	20	20	20	20	20	20	20	20	20	20	20	20	20
		Serratia	Pearson Correlation	-0.0572697	-0.205304	.950**	0.000363401	0.15595	0.0382268	-0.391462	-0.36681	0.0698258	-0.170316	.795**	-0.309709	-0.308251	0.0531703	-0.301107	0.0887243	-0.113841	0.31469	-0.102136	.970**	0.145834	-0.148649	.826**	.454*	.652**	.966**	.927**	-0.238915	0.2856	.624**	-0.183248	-0.18501	-0.0258916	.b	-0.251191	-0.251207	-0.128293	-0.119947	-0.184882	-0.0815041	-0.136396	-0.1076	-0.108121	.864**	-0.294321	-0.157925
			Sig. (2-tailed)	0.810468	0.385213	1.65925e-10	0.998787	0.511465	0.872877	0.087852	0.111648	0.769889	0.472816	2.75638e-05	0.183904	0.186085	0.823823	0.197025	0.709913	0.63273	0.176583	0.668302	1.87492e-12	0.539553	0.531666	7.15121e-06	0.0441513	0.00184609	4.49175e-12	4.38498e-09	0.310367	0.222227	0.00330553	0.43933	0.434866	0.913716		0.285395	0.285365	0.589861	0.614468	0.435188	0.732654	0.566377	0.651605	0.650023	9.11967e-07	0.207808	0.506063
			N	20	20	20	20	20	20	20	20	20	20	20	20	20	20	20	20	20	20	20	20	20	20	20	20	20	20	20	20	20	20	20	20	20	20	20	20	20	20	20	20	20	20	20	20	20	20
		Slackia	Pearson Correlation	-0.214164	.744**	-0.1347	-0.0831447	0.267629	0.0800391	0.424755	-0.212287	0.0158282	-0.130757	-0.109058	0.332999	0.33358	0.250139	-0.17485	.483*	0.388757	-0.088062	0.0151229	-0.109717	-0.163103	0.287914	-0.0752609	-0.210993	-0.194091	-0.14466	-0.105547	0.341873	-0.0571216	-0.0947674	.811**	-0.0419918	-0.100098	.b	0.271592	.548*	0.199206	0.305355	0.240272	-0.142371	-0.123376	0.0120103	0.0111974	-0.162923	0.0520888	-0.104573
			Sig. (2-tailed)	0.364573	0.000169751	0.571257	0.727467	0.253966	0.737296	0.0619331	0.368894	0.947193	0.582676	0.647178	0.151386	0.15063	0.287486	0.460932	0.0308989	0.0902627	0.711989	0.949543	0.64518	0.492034	0.21834	0.752494	0.371887	0.412244	0.542856	0.657861	0.140122	0.810949	0.691058	1.44309e-05	0.860468	0.674569		0.246732	0.0124629	0.399787	0.190469	0.307545	0.549326	0.604307	0.95992	0.96263	0.492521	0.827354	0.660836
			N	20	20	20	20	20	20	20	20	20	20	20	20	20	20	20	20	20	20	20	20	20	20	20	20	20	20	20	20	20	20	20	20	20	20	20	20	20	20	20	20	20	20	20	20	20	20
		SMB53	Pearson Correlation	.812**	-0.0829803	-0.108978	.465*	0.311425	-0.0799171	0.32602	-0.271246	-0.102706	-0.061599	-0.102498	-0.0921878	-0.0921508	-0.120733	-0.330383	-0.225843	-0.0457461	-0.125577	-0.151633	-0.109064	-0.259345	-0.213937	-0.108144	0.389252	-0.183444	-0.113892	-0.13308	-0.0204163	-0.0500336	-0.081158	-0.182498	-0.106876	-0.00553969	.b	-0.129632	0.112243	0.0144612	0.0738264	-0.0718547	.947**	-0.0499673	0.129965	0.130421	-0.097442	.852**	-0.106411
			Sig. (2-tailed)	1.35252e-05	0.727987	0.647421	0.0388394	0.181358	0.737683	0.160676	0.247358	0.666554	0.796418	0.667193	0.699086	0.699201	0.612133	0.154823	0.338357	0.848127	0.597823	0.523366	0.647158	0.269517	0.365095	0.649951	0.0898178	0.438832	0.632576	0.575938	0.931917	0.834073	0.73375	0.441238	0.65381	0.981507		0.585953	0.637543	0.951749	0.757074	0.763383	2.5854e-10	0.83429	0.584983	0.583654	0.682768	1.89601e-06	0.655227
			N	20	20	20	20	20	20	20	20	20	20	20	20	20	20	20	20	20	20	20	20	20	20	20	20	20	20	20	20	20	20	20	20	20	20	20	20	20	20	20	20	20	20	20	20	20	20
		Streptococcus	Pearson Correlation	.533*	-0.226544	0.371731	0.113676	0.386502	-0.176991	-0.157102	-.492*	-0.132133	-0.200718	.522*	-0.365702	-0.36856	-0.169588	-0.287008	-0.100262	-0.157805	-0.0440127	-0.261424	0.325169	-0.193492	-0.225994	.538*	.565**	0.1997	0.258435	0.3238	-0.29743	-0.167297	.586**	-0.206894	-0.0886258	0.400953	.b	-0.258313	-0.112136	-0.142169	-0.256201	-0.262515	0.372685	-0.034733	-0.129007	-0.127949	.449*	0.216875	-0.174001
			Sig. (2-tailed)	0.0154792	0.336821	0.106563	0.633224	0.0923086	0.455375	0.508311	0.0275401	0.578682	0.396146	0.0183031	0.112817	0.109821	0.474739	0.219857	0.674064	0.506391	0.853821	0.26556	0.161835	0.413715	0.338025	0.0144852	0.00948546	0.398595	0.271262	0.163712	0.20282	0.480814	0.00665108	0.381461	0.710222	0.0797678		0.271497	0.637865	0.549901	0.275574	0.263498	0.105597	0.884417	0.587775	0.590868	0.0470964	0.358387	0.463145
			N	20	20	20	20	20	20	20	20	20	20	20	20	20	20	20	20	20	20	20	20	20	20	20	20	20	20	20	20	20	20	20	20	20	20	20	20	20	20	20	20	20	20	20	20	20	20
		Sutterella	Pearson Correlation	-0.0936901	-0.111204	-0.108194	-0.0952805	-0.0462198	0.349646	-0.210149	-0.0644102	0.260164	0.191868	-0.0776828	-0.0917483	-0.0909176	0.211526	0.0238208	-0.213574	0.238683	0.146515	0.147747	-0.0339324	-0.153708	.458*	-0.0931826	-0.0917027	-0.0452139	-0.0783188	0.297959	-0.056758	-0.0464982	-0.0942009	-0.0353938	0.0201444	.579**	.b	0.387629	-0.166811	-0.0221552	-0.044564	0.177496	0.0977999	-0.0280795	-0.051729	-0.0527442	-0.119364	-0.139673	0.392841
			Sig. (2-tailed)	0.694407	0.640679	0.649801	0.689465	0.846572	0.13075	0.373847	0.787327	0.267954	0.417722	0.744779	0.700456	0.70305	0.370652	0.920595	0.365927	0.310852	0.53764	0.534186	0.887065	0.517628	0.0424695	0.695986	0.700599	0.849874	0.742757	0.201979	0.812132	0.845658	0.692818	0.882233	0.932821	0.00748261		0.0912819	0.482109	0.926132	0.852009	0.454068	0.681661	0.906454	0.82853	0.825214	0.616204	0.556996	0.0866415
			N	20	20	20	20	20	20	20	20	20	20	20	20	20	20	20	20	20	20	20	20	20	20	20	20	20	20	20	20	20	20	20	20	20	20	20	20	20	20	20	20	20	20	20	20	20	20
		Tepidibacter	Pearson Correlation	-0.147997	-0.0635632	-0.260177	0.043821	-0.0634633	-0.105552	-0.307674	0.277216	-0.144447	0.319941	-0.232367	0.284263	0.280727	-0.157171	0.183073	-0.173367	0.175909	-0.19625	-0.0418294	-0.228087	0.0432081	-0.227245	-0.232006	-0.18383	-0.295088	-0.24765	-0.28459	.492*	-0.188511	-0.184383	-0.168766	-0.0686375	0.144453	.b	0.441132	-0.226406	0.303646	0.0522679	0.24227	-0.137455	-0.120214	0.304566	0.303887	-0.237588	0.00538796	0.130131
			Sig. (2-tailed)	0.533487	0.790063	0.267929	0.854451	0.790386	0.657846	0.186953	0.236694	0.543459	0.169082	0.324208	0.224496	0.230564	0.508122	0.439775	0.464802	0.458178	0.406961	0.861003	0.33345	0.856466	0.335287	0.324982	0.437852	0.206569	0.292467	0.22394	0.0274658	0.426068	0.43645	0.476914	0.773706	0.54344		0.0515374	0.337123	0.193088	0.826769	0.303416	0.563338	0.613675	0.191675	0.192718	0.313144	0.982014	0.5845
			N	20	20	20	20	20	20	20	20	20	20	20	20	20	20	20	20	20	20	20	20	20	20	20	20	20	20	20	20	20	20	20	20	20	20	20	20	20	20	20	20	20	20	20	20	20	20
		Archaeorhizomyces	Pearson Correlation	.b	.b	.b	.b	.b	.b	.b	.b	.b	.b	.b	.b	.b	.b	.b	.b	.b	.b	.b	.b	.b	.b	.b	.b	.b	.b	.b	.b	.b	.b	.b	.b	.b	.b	.b	.b	.b	.b	.b	.b	.b	.b	.b	.b	.b	.b
			Sig. (2-tailed)
			N	20	20	20	20	20	20	20	20	20	20	20	20	20	20	20	20	20	20	20	20	20	20	20	20	20	20	20	20	20	20	20	20	20	20	20	20	20	20	20	20	20	20	20	20	20	20
		Cladosporium	Pearson Correlation	0.12568	-0.172886	0.0719999	0.242832	0.121908	0.367385	-0.221568	-0.210139	0.410999	-0.178533	0.0436589	-0.28854	-0.28708	0.39118	0.240817	0.159508	-0.156385	.449*	0.102862	-0.0576502	0.145663	-0.158207	0.0466682	-0.135275	-0.0136134	0.0671712	0.0065266	-0.140764	-0.14882	0.0509173	-0.0562902	-0.0415521	-0.158636	.b	-0.0958496	-0.246563	-0.135431	-0.0849997	-0.132826	-0.136578	-0.116378	-0.113482	-0.114059	0.0625571	-0.118669	-0.130275
			Sig. (2-tailed)	0.59752	0.466062	0.762918	0.30226	0.608651	0.111045	0.347822	0.37387	0.071827	0.451393	0.854984	0.217295	0.219735	0.088101	0.306415	0.501754	0.510273	0.0471963	0.666076	0.80923	0.540034	0.505296	0.8451	0.569602	0.954575	0.778424	0.978214	0.553888	0.53119	0.831183	0.813654	0.861916	0.504125		0.687699	0.294661	0.569153	0.721616	0.576674	0.565854	0.625117	0.633808	0.632074	0.793317	0.618272	0.58408
			N	20	20	20	20	20	20	20	20	20	20	20	20	20	20	20	20	20	20	20	20	20	20	20	20	20	20	20	20	20	20	20	20	20	20	20	20	20	20	20	20	20	20	20	20	20	20
		unidentified.1	Pearson Correlation	0.311785	-0.0244019	0.0985353	0.314376	-0.0475086	-0.0851858	-0.150121	-0.230105	-0.0583877	-0.0973226	-0.043729	-0.12945	-0.128691	-0.039782	0.373876	0.116551	-0.0612408	0.0631996	-0.11741	-0.0738672	0.293033	-0.109499	-0.00303765	-0.12379	0.0426609	0.140467	0.0524342	-0.1366	-0.0903361	-0.0486711	0.0100768	0.00579083	-0.0825089	.b	0.119697	-0.121765	-0.0665113	-0.11147	-0.10644	-0.0774733	-0.0634403	-0.0620884	-0.0615889	0.049693	-0.131918	-0.083171
			Sig. (2-tailed)	0.180827	0.918664	0.679388	0.177038	0.842344	0.72103	0.527563	0.329073	0.806834	0.683137	0.854754	0.586484	0.588699	0.867748	0.1044	0.624599	0.797578	0.791239	0.62203	0.756944	0.209897	0.645841	0.989859	0.603085	0.858266	0.554736	0.826226	0.565792	0.704867	0.838534	0.966368	0.980669	0.729476		0.615213	0.609074	0.780549	0.639874	0.655137	0.745446	0.79046	0.794833	0.796451	0.835188	0.579304	0.727384
			N	20	20	20	20	20	20	20	20	20	20	20	20	20	20	20	20	20	20	20	20	20	20	20	20	20	20	20	20	20	20	20	20	20	20	20	20	20	20	20	20	20	20	20	20	20	20
		Leptosphaeria	Pearson Correlation	0.153897	-0.102864	-0.110825	-0.279211	0.217324	-0.08649	-0.155952	-0.0151728	-0.0572406	-0.0894092	-0.0720268	-0.150821	-0.158301	-0.0737445	-0.122611	-0.171878	-0.0822508	-0.125004	-0.113355	-0.070357	-0.143098	-0.0127367	-0.0859846	0.109793	-0.1467	-0.0632538	-0.108819	-0.135768	-0.0665761	-0.0786472	-0.0764936	-0.122037	.736**	.b	-0.171642	-0.0348331	-0.0690221	-0.202554	-0.172245	0.000894156	-0.0582819	-0.065205	-0.0646636	-0.0504169	0.0387832	-0.0917362
			Sig. (2-tailed)	0.517107	0.66607	0.641826	0.233199	0.35737	0.716926	0.51146	0.949377	0.810562	0.707768	0.762831	0.525619	0.50504	0.757336	0.60657	0.468704	0.730292	0.599509	0.634192	0.768184	0.547269	0.957497	0.718516	0.644949	0.53712	0.791063	0.647902	0.568182	0.780341	0.741714	0.748565	0.60827	0.000213982		0.469324	0.884086	0.77247	0.391748	0.467741	0.997015	0.807177	0.784761	0.786509	0.832819	0.871041	0.700494
			N	20	20	20	20	20	20	20	20	20	20	20	20	20	20	20	20	20	20	20	20	20	20	20	20	20	20	20	20	20	20	20	20	20	20	20	20	20	20	20	20	20	20	20	20	20	20
		Capronia	Pearson Correlation	.b	.b	.b	.b	.b	.b	.b	.b	.b	.b	.b	.b	.b	.b	.b	.b	.b	.b	.b	.b	.b	.b	.b	.b	.b	.b	.b	.b	.b	.b	.b	.b	.b	.b	.b	.b	.b	.b	.b	.b	.b	.b	.b	.b	.b	.b
			Sig. (2-tailed)
			N	20	20	20	20	20	20	20	20	20	20	20	20	20	20	20	20	20	20	20	20	20	20	20	20	20	20	20	20	20	20	20	20	20	20	20	20	20	20	20	20	20	20	20	20	20	20
		Exophiala	Pearson Correlation	-0.17428	-0.125642	-0.131778	-0.277302	-0.12433	-0.101903	0.0411848	.555*	-0.0806692	-0.109208	-0.123514	-0.0932539	-0.0924715	-0.0885517	-0.174041	-0.174658	-0.100464	-0.152685	.582**	-0.128699	-0.159622	0.136237	-0.12066	-0.18978	-0.173208	-0.137804	-0.153156	-0.207243	-0.0989457	-0.0946649	-0.0622486	-0.114485	-0.117739	.b	-0.0671823	0.165655	-0.0843063	-0.184782	0.0144708	-0.0869346	-0.0711878	-0.0881492	-0.0878077	-0.136858	-0.142566	-0.203202
			Sig. (2-tailed)	0.462417	0.597634	0.57971	0.236543	0.601495	0.669017	0.863126	0.010999	0.735298	0.646722	0.603902	0.695764	0.698201	0.710454	0.46304	0.461433	0.673441	0.520453	0.00707469	0.588675	0.501447	0.566833	0.612349	0.422902	0.465219	0.562339	0.519153	0.38064	0.678122	0.691376	0.794315	0.630792	0.621048		0.778388	0.485192	0.723802	0.435441	0.951717	0.715529	0.765519	0.711716	0.712787	0.565049	0.548774	0.390203
			N	20	20	20	20	20	20	20	20	20	20	20	20	20	20	20	20	20	20	20	20	20	20	20	20	20	20	20	20	20	20	20	20	20	20	20	20	20	20	20	20	20	20	20	20	20	20
		Aspergillus	Pearson Correlation	-0.00400386	0.331997	-0.165258	-0.170272	-0.403386	-0.0987207	0.0513831	0.0846529	-0.0574682	-0.135801	-0.145645	0.39855	0.397555	-0.109699	0.0538305	-0.276635	-0.139654	0.014811	-0.184211	-0.152196	0.14105	-0.195688	-0.145152	-0.155731	0.395088	-0.164603	-0.190399	0.164544	-0.120473	-0.115729	0.0578143	.476*	-0.0247595	.b	-0.277509	-0.242837	-0.115392	0.183821	0.0711931	-0.109776	.563**	-0.0792169	-0.0783323	-0.156116	-0.200087	0.255012
			Sig. (2-tailed)	0.986634	0.152696	0.486253	0.472933	0.0777882	0.678816	0.82966	0.722709	0.809822	0.568086	0.540085	0.0817601	0.0825959	0.645233	0.821669	0.237718	0.557051	0.950583	0.436887	0.521806	0.553076	0.408332	0.541471	0.512065	0.0846948	0.488007	0.421363	0.488166	0.612905	0.627061	0.808697	0.0340848	0.917476		0.236178	0.30225	0.62807	0.437875	0.765502	0.645001	0.00976669	0.739904	0.742714	0.51101	0.397663	0.277886
			N	20	20	20	20	20	20	20	20	20	20	20	20	20	20	20	20	20	20	20	20	20	20	20	20	20	20	20	20	20	20	20	20	20	20	20	20	20	20	20	20	20	20	20	20	20	20
		Emericella	Pearson Correlation	0.309712	-0.0937656	0.0741716	0.30996	-0.0481343	-0.10799	-0.175728	-0.185695	-0.076181	-0.103184	-0.0603654	-0.159814	-0.159702	-0.0814372	0.407614	0.115747	-0.0744096	0.0328889	-0.128241	-0.0930133	0.281582	-0.151692	-0.0231779	-0.134313	0.0454959	0.118845	0.0237502	-0.189966	-0.10812	-0.0602745	-0.0832513	-0.00621381	-0.0277252	.b	0.0557097	-0.178718	-0.0533781	-0.178633	-0.140762	-0.0886034	-0.0771038	-0.0688893	-0.06842	0.0342876	-0.142395	-0.0889783
			Sig. (2-tailed)	0.183899	0.694172	0.755971	0.18353	0.840293	0.65042	0.458649	0.433138	0.749561	0.665087	0.800415	0.500923	0.501227	0.732866	0.0744342	0.627006	0.755211	0.890517	0.590012	0.696513	0.229087	0.523203	0.922732	0.572373	0.848948	0.617748	0.92083	0.42244	0.650025	0.80071	0.727131	0.979258	0.90763		0.815544	0.450916	0.823145	0.451134	0.553896	0.710292	0.746622	0.772897	0.774405	0.88589	0.549258	0.709117
			N	20	20	20	20	20	20	20	20	20	20	20	20	20	20	20	20	20	20	20	20	20	20	20	20	20	20	20	20	20	20	20	20	20	20	20	20	20	20	20	20	20	20	20	20	20	20
		Penicillium	Pearson Correlation	0.0145285	0.351784	-0.0344596	-0.388886	0.152384	-0.200681	0.00391289	-0.150213	-0.172324	0.272788	0.118474	.500*	.495*	-0.099228	-0.186174	-0.183375	-0.123811	-0.251749	-0.297435	-0.0199671	-0.151362	-0.0180355	0.125347	0.138734	0.191797	-0.102739	-0.0796414	0.349401	-0.202137	0.191777	0.0405795	-0.269154	0.376467	.b	0.0713307	-0.0584621	-0.167903	-0.189109	-0.23477	0.0100437	-0.177026	-0.145643	-0.145615	0.0437375	0.162271	-0.23006
			Sig. (2-tailed)	0.951524	0.128252	0.885321	0.0901463	0.521287	0.396234	0.986937	0.527309	0.467534	0.244576	0.618853	0.0248743	0.0265896	0.677251	0.431929	0.439008	0.603025	0.284293	0.202812	0.933411	0.524118	0.939841	0.598499	0.559678	0.417898	0.666453	0.738557	0.131039	0.392746	0.417946	0.865119	0.251165	0.10183		0.765061	0.806592	0.479203	0.424573	0.319087	0.966478	0.455284	0.540089	0.54017	0.854726	0.494277	0.329172
			N	20	20	20	20	20	20	20	20	20	20	20	20	20	20	20	20	20	20	20	20	20	20	20	20	20	20	20	20	20	20	20	20	20	20	20	20	20	20	20	20	20	20	20	20	20	20
		unidentified.12	Pearson Correlation	-0.0817412	.699**	-0.126529	-0.00461319	0.087748	-0.023623	0.26223	-0.210442	-0.0529538	0.225158	-0.123662	.458*	.458*	0.172226	-0.00116826	0.149075	0.179392	-0.129445	-0.065776	-0.126329	-0.105769	.641**	-0.0830075	-0.188662	-0.135093	-0.132293	-0.128174	0.249082	-0.114337	-0.108353	.775**	-0.0543302	-0.0849514	.b	0.337065	0.316827	-0.00590537	0.211985	0.0471852	-0.0980569	-0.0802956	-0.0593887	-0.0596903	-0.154368	0.0674993	-0.0557674
			Sig. (2-tailed)	0.731904	0.00060292	0.595028	0.9846	0.712975	0.921252	0.264035	0.373165	0.824529	0.339863	0.603464	0.042289	0.0422218	0.467791	0.9961	0.530478	0.449183	0.586497	0.78292	0.595616	0.657185	0.00231743	0.727901	0.425691	0.570125	0.578218	0.59021	0.289595	0.631237	0.649317	6.01214e-05	0.820039	0.721768		0.146149	0.173503	0.980287	0.369591	0.843404	0.680866	0.736483	0.803584	0.802605	0.515811	0.777368	0.815356
			N	20	20	20	20	20	20	20	20	20	20	20	20	20	20	20	20	20	20	20	20	20	20	20	20	20	20	20	20	20	20	20	20	20	20	20	20	20	20	20	20	20	20	20	20	20	20
		Dermatocarpon	Pearson Correlation	.b	.b	.b	.b	.b	.b	.b	.b	.b	.b	.b	.b	.b	.b	.b	.b	.b	.b	.b	.b	.b	.b	.b	.b	.b	.b	.b	.b	.b	.b	.b	.b	.b	.b	.b	.b	.b	.b	.b	.b	.b	.b	.b	.b	.b	.b
			Sig. (2-tailed)
			N	20	20	20	20	20	20	20	20	20	20	20	20	20	20	20	20	20	20	20	20	20	20	20	20	20	20	20	20	20	20	20	20	20	20	20	20	20	20	20	20	20	20	20	20	20	20
		Dipodascus	Pearson Correlation	-0.154873	-0.052491	-0.127807	-0.056632	0.192336	.975**	-0.155072	-0.199034	.992**	-0.0563789	-0.0553693	-0.155136	-0.1543	.973**	-0.221358	-0.143874	-0.0759502	.881**	.528*	-0.0975075	-0.160876	0.144914	-0.111526	-0.172215	-0.159366	-0.12281	-0.143568	0.156604	-0.0813788	-0.0885281	0.0558706	-0.0758337	-0.104097	.b	-0.148346	-0.112177	-0.0745565	0.237604	0.120025	-0.0832424	-0.0681644	-0.0472883	-0.04811	-0.108568	-0.00435922	-0.0681575
			Sig. (2-tailed)	0.514421	0.826041	0.591282	0.812542	0.416564	2.94555e-13	0.513875	0.400202	1.77245e-17	0.813365	0.816653	0.513698	0.515999	6.42774e-13	0.348292	0.545075	0.750296	2.85371e-07	0.0166864	0.682565	0.498045	0.54214	0.639706	0.467821	0.502141	0.605982	0.545941	0.509673	0.733051	0.710528	0.81502	0.750667	0.662291		0.532511	0.637741	0.754742	0.31311	0.614237	0.727159	0.775227	0.843066	0.840373	0.648664	0.985448	0.77525
			N	20	20	20	20	20	20	20	20	20	20	20	20	20	20	20	20	20	20	20	20	20	20	20	20	20	20	20	20	20	20	20	20	20	20	20	20	20	20	20	20	20	20	20	20	20	20
		Galactomyces	Pearson Correlation	-0.0247923	0.419511	-0.116971	0.230216	0.39936	0.235859	0.234572	-0.379198	0.174566	0.174512	0.0138864	0.348091	0.348921	0.272187	-0.205986	0.0695747	.591**	0.0464261	0.337338	-0.0823451	-0.370905	0.434161	0.0226955	-0.0546314	-0.0219232	-0.195185	-0.168264	0.115425	-0.234969	0.0795531	0.302495	-0.0766802	-0.183265	.b	-0.042135	0.13654	.579**	0.191113	0.380995	0.0817071	-0.14655	-0.0515919	-0.0509742	-0.0888252	0.099153	-0.0656316
			Sig. (2-tailed)	0.917367	0.0655749	0.623342	0.328835	0.081085	0.316781	0.319506	0.0991714	0.461672	0.461814	0.953664	0.132589	0.131605	0.245658	0.383602	0.770695	0.00612	0.845895	0.145802	0.729994	0.107405	0.0557855	0.924336	0.819057	0.926904	0.409561	0.478244	0.627971	0.318665	0.738837	0.194867	0.74797	0.439286		0.859997	0.565963	0.00743677	0.41959	0.0974491	0.732012	0.537542	0.828978	0.830997	0.709597	0.677482	0.783385
			N	20	20	20	20	20	20	20	20	20	20	20	20	20	20	20	20	20	20	20	20	20	20	20	20	20	20	20	20	20	20	20	20	20	20	20	20	20	20	20	20	20	20	20	20	20	20
		Candida	Pearson Correlation	0.148841	-0.098363	.573**	0.0148694	0.112883	-0.195563	-0.161018	0.0123885	-0.127964	-0.198471	.672**	-0.104855	-0.103577	-0.187852	-0.166441	-0.189465	-0.231035	0.0503976	-0.304499	0.430309	-0.231885	-0.381511	.581**	.770**	.533*	0.40941	0.378276	-0.126142	.570**	.670**	-0.0573175	0.153075	-0.15183	.b	-0.388383	-0.270925	-0.188762	0.124252	-0.195458	0.0952985	0.251915	-0.110556	-0.109521	.709**	-0.049814	0.04488
			Sig. (2-tailed)	0.53113	0.679921	0.00832898	0.950388	0.635613	0.408637	0.49766	0.958658	0.590824	0.401565	0.00116144	0.659974	0.663884	0.427718	0.483094	0.423686	0.327067	0.832883	0.191779	0.0582444	0.325242	0.0969587	0.00716088	7.28332e-05	0.0154362	0.0730426	0.100063	0.596162	0.00869526	0.00123666	0.810312	0.519377	0.52282		0.0905996	0.24794	0.425441	0.601724	0.408895	0.689409	0.283963	0.642639	0.645774	0.00046095	0.834792	0.850971
			N	20	20	20	20	20	20	20	20	20	20	20	20	20	20	20	20	20	20	20	20	20	20	20	20	20	20	20	20	20	20	20	20	20	20	20	20	20	20	20	20	20	20	20	20	20	20
		Cyberlindnera	Pearson Correlation	.b	.b	.b	.b	.b	.b	.b	.b	.b	.b	.b	.b	.b	.b	.b	.b	.b	.b	.b	.b	.b	.b	.b	.b	.b	.b	.b	.b	.b	.b	.b	.b	.b	.b	.b	.b	.b	.b	.b	.b	.b	.b	.b	.b	.b	.b
			Sig. (2-tailed)
			N	20	20	20	20	20	20	20	20	20	20	20	20	20	20	20	20	20	20	20	20	20	20	20	20	20	20	20	20	20	20	20	20	20	20	20	20	20	20	20	20	20	20	20	20	20	20
		Sporopachydermia	Pearson Correlation	-0.235009	.549*	-0.177243	0.0103787	0.150505	0.410656	0.157143	-0.29707	0.382498	0.260309	-0.0906977	0.427014	0.427769	.519*	-0.0694559	0.0322121	0.307907	0.240923	0.295159	-0.150129	-0.223023	.634**	-0.086398	-0.268201	-0.025031	-0.212552	-0.209382	0.224301	-0.192111	-0.0616518	.482*	-0.0974941	-0.186713	.b	0.103221	0.115226	0.221419	0.194743	0.19699	-0.177929	-0.136487	-0.0962415	-0.0962618	-0.170902	-0.0516102	-0.0847877
			Sig. (2-tailed)	0.318581	0.0121264	0.454723	0.965361	0.526495	0.0720887	0.5082	0.203393	0.0960256	0.267679	0.703737	0.0604116	0.0599101	0.0189766	0.771076	0.892758	0.186603	0.306195	0.206455	0.52754	0.344583	0.00268942	0.717215	0.252913	0.916574	0.36828	0.375634	0.341755	0.41712	0.796247	0.0314945	0.682606	0.430574		0.664975	0.628568	0.348156	0.410644	0.405157	0.45295	0.566115	0.686484	0.686421	0.471272	0.828918	0.722284
			N	20	20	20	20	20	20	20	20	20	20	20	20	20	20	20	20	20	20	20	20	20	20	20	20	20	20	20	20	20	20	20	20	20	20	20	20	20	20	20	20	20	20	20	20	20	20
		Yarrowia	Pearson Correlation	.b	.b	.b	.b	.b	.b	.b	.b	.b	.b	.b	.b	.b	.b	.b	.b	.b	.b	.b	.b	.b	.b	.b	.b	.b	.b	.b	.b	.b	.b	.b	.b	.b	.b	.b	.b	.b	.b	.b	.b	.b	.b	.b	.b	.b	.b
			Sig. (2-tailed)
			N	20	20	20	20	20	20	20	20	20	20	20	20	20	20	20	20	20	20	20	20	20	20	20	20	20	20	20	20	20	20	20	20	20	20	20	20	20	20	20	20	20	20	20	20	20	20
		Pichia	Pearson Correlation	0.170281	-0.0574275	-0.120727	0.133712	-0.301236	-0.0134625	-0.142085	0.134325	0.0179649	-0.0982213	-0.10939	0.00443561	0.00502164	-0.040332	0.187129	-0.134157	-0.0797611	0.213747	-0.104085	-0.11507	0.160176	-0.135175	-0.106776	-0.0829042	-0.159523	-0.124071	-0.136134	0.143622	-0.0710136	-0.086186	0.341234	.959**	-0.0857899	.b	-0.168745	-0.11018	-0.0725963	.724**	0.394132	-0.0781887	.996**	-0.0268131	-0.0261783	-0.121892	-0.128462	.749**
			Sig. (2-tailed)	0.472909	0.809954	0.61215	0.574111	0.196824	0.955078	0.550137	0.572339	0.940076	0.680358	0.646171	0.985193	0.983237	0.865935	0.429528	0.572824	0.738177	0.365531	0.662328	0.629037	0.499942	0.569889	0.654112	0.728227	0.501715	0.602259	0.567129	0.545786	0.766078	0.717882	0.140913	2.85022e-11	0.719128		0.476969	0.643777	0.761008	0.000303367	0.085519	0.743171	2.7918e-20	0.910657	0.912764	0.608698	0.589366	0.000143805
			N	20	20	20	20	20	20	20	20	20	20	20	20	20	20	20	20	20	20	20	20	20	20	20	20	20	20	20	20	20	20	20	20	20	20	20	20	20	20	20	20	20	20	20	20	20	20
		Debaryomyces	Pearson Correlation	-0.124443	-0.0771651	-0.121036	-0.191576	-0.213791	-0.0867312	.572**	-0.00572025	-0.0771712	-0.100325	-0.0876519	-0.192326	-0.191513	-0.0840119	0.0852937	.654**	-0.0598362	-0.139526	-0.110655	-0.114445	-0.129919	-0.0974111	-0.109265	-0.159803	-0.130882	-0.106168	-0.135298	-0.119251	0.328944	-0.084365	-0.163542	-0.0570408	-0.0879772	.b	-0.178368	.724**	-0.0446358	-0.0744155	-0.165501	-0.0792595	-0.0648559	-0.0456449	-0.0450487	-0.0972304	0.153069	-0.193463
			Sig. (2-tailed)	0.601163	0.746426	0.611236	0.418444	0.365429	0.716168	0.00845134	0.980905	0.746407	0.673871	0.713276	0.416589	0.418599	0.72473	0.72069	0.00174408	0.802132	0.557416	0.64234	0.630913	0.585116	0.682863	0.646549	0.500954	0.582315	0.655968	0.569534	0.61654	0.156737	0.723617	0.490855	0.811212	0.712255		0.451817	0.000303103	0.851773	0.755193	0.485603	0.739769	0.785888	0.848459	0.850417	0.683422	0.519392	0.413786
			N	20	20	20	20	20	20	20	20	20	20	20	20	20	20	20	20	20	20	20	20	20	20	20	20	20	20	20	20	20	20	20	20	20	20	20	20	20	20	20	20	20	20	20	20	20	20
		Kluyveromyces	Pearson Correlation	-0.124614	0.274163	-0.126501	.537*	-0.149507	0.0193175	-0.0886853	-0.225168	-0.0594947	-0.106827	-0.117282	0.0363483	0.0344134	-0.00786829	-0.188628	-0.118121	-0.0320962	0.0385045	-0.117545	-0.121635	-0.180722	-0.0274895	-0.10319	-0.159139	-0.148955	-0.126578	-0.134638	.520*	-0.0991584	-0.0939687	0.100524	-0.0426715	-0.058002	.b	0.18017	-0.0536269	0.116299	0.0814582	0.258056	-0.0739467	-0.0559371	.980**	.980**	-0.114903	-0.121962	0.0267459
			Sig. (2-tailed)	0.600658	0.242109	0.595109	0.0146867	0.529275	0.935573	0.710035	0.339841	0.803239	0.653958	0.622412	0.879079	0.885474	0.973736	0.425777	0.619907	0.893141	0.871961	0.621627	0.609459	0.445771	0.908412	0.665071	0.502757	0.530814	0.594885	0.571438	0.0186586	0.677466	0.69354	0.673259	0.858232	0.808087		0.447186	0.822333	0.625352	0.7328	0.27199	0.75669	0.814804	4.99278e-14	5.21718e-14	0.629538	0.60849	0.91088
			N	20	20	20	20	20	20	20	20	20	20	20	20	20	20	20	20	20	20	20	20	20	20	20	20	20	20	20	20	20	20	20	20	20	20	20	20	20	20	20	20	20	20	20	20	20	20
		Nakaseomyces	Pearson Correlation	-0.114367	-0.0923893	-0.109519	-0.18705	-0.211813	-0.0800984	.560*	-0.0143606	-0.0690075	-0.0896141	-0.0756585	-0.208987	-0.208169	-0.0748024	0.0765317	.644**	-0.0824394	-0.124696	-0.114135	-0.103776	-0.132301	-0.0860452	-0.0978879	-0.14427	-0.145833	-0.0954034	-0.123998	-0.114914	0.336773	-0.0743808	-0.156658	-0.0556566	-0.0846803	.b	-0.172036	.729**	-0.0691803	-0.0637049	-0.172478	-0.0712153	-0.0584155	-0.0376941	-0.0371017	-0.0849336	0.16325	-0.18782
			Sig. (2-tailed)	0.631149	0.698458	0.645779	0.429728	0.369987	0.737108	0.0102145	0.952084	0.772517	0.707126	0.751226	0.376555	0.378469	0.753957	0.748443	0.00218179	0.729696	0.600416	0.631846	0.663276	0.578194	0.718325	0.681389	0.543956	0.539556	0.689083	0.602473	0.629504	0.146521	0.755303	0.509526	0.815717	0.722623		0.46829	0.000264217	0.771962	0.789605	0.467131	0.765431	0.806743	0.874635	0.87659	0.721824	0.491639	0.427796
			N	20	20	20	20	20	20	20	20	20	20	20	20	20	20	20	20	20	20	20	20	20	20	20	20	20	20	20	20	20	20	20	20	20	20	20	20	20	20	20	20	20	20	20	20	20	20
		Saccharomyces	Pearson Correlation	-0.269377	-0.34521	-0.099687	-0.212482	-0.206279	-0.0385308	-0.344479	0.351317	-0.0538882	0.0530736	-0.216459	-0.223352	-0.224938	-0.0998759	0.112935	-0.121708	-0.189867	-0.0797744	0.0901307	-0.00234607	0.384388	-0.0314693	-0.169142	-0.278715	-0.23622	0.0159127	0.0680077	-0.0239502	-0.231044	-0.261832	-0.260741	-0.200533	0.272419	.b	0.365314	-0.171729	-0.183365	-0.349146	-0.0947145	-0.192208	-0.22275	0.188016	0.186555	-0.192526	-0.203316	-0.0144403
			Sig. (2-tailed)	0.250759	0.136043	0.675836	0.368443	0.38291	0.871874	0.136929	0.128796	0.821481	0.824139	0.359334	0.343855	0.340349	0.675253	0.635456	0.609243	0.422687	0.738135	0.70551	0.992168	0.0942581	0.895218	0.475918	0.234064	0.316021	0.946912	0.775732	0.920165	0.327049	0.264787	0.266856	0.39659	0.245239		0.113228	0.469096	0.439033	0.131339	0.691222	0.41688	0.345191	0.427305	0.430972	0.416097	0.38993	0.951818
			N	20	20	20	20	20	20	20	20	20	20	20	20	20	20	20	20	20	20	20	20	20	20	20	20	20	20	20	20	20	20	20	20	20	20	20	20	20	20	20	20	20	20	20	20	20	20
		Tetrapisispora	Pearson Correlation	.b	.b	.b	.b	.b	.b	.b	.b	.b	.b	.b	.b	.b	.b	.b	.b	.b	.b	.b	.b	.b	.b	.b	.b	.b	.b	.b	.b	.b	.b	.b	.b	.b	.b	.b	.b	.b	.b	.b	.b	.b	.b	.b	.b	.b	.b
			Sig. (2-tailed)
			N	20	20	20	20	20	20	20	20	20	20	20	20	20	20	20	20	20	20	20	20	20	20	20	20	20	20	20	20	20	20	20	20	20	20	20	20	20	20	20	20	20	20	20	20	20	20
		unidentified.31	Pearson Correlation	-0.114387	-0.0921653	-0.110825	-0.18715	-0.21166	-0.0799135	.560*	-0.0137148	-0.0688497	-0.0894092	-0.0763138	-0.208694	-0.207877	-0.0746672	0.0769052	.643**	-0.0822508	-0.125004	-0.113901	-0.105367	-0.133231	-0.0858376	-0.0987855	-0.144205	-0.1467	-0.0970591	-0.12539	-0.11459	0.336889	-0.0746089	-0.1563	-0.0554503	-0.0845123	.b	-0.171642	.729**	-0.0690221	-0.0635165	-0.172245	-0.0711739	-0.0582819	-0.0375788	-0.0369842	-0.0857724	0.163533	-0.187553
			Sig. (2-tailed)	0.631087	0.699156	0.641826	0.429478	0.370342	0.737694	0.0101624	0.954237	0.773024	0.707768	0.749137	0.377241	0.379153	0.754389	0.747254	0.00220511	0.730292	0.599509	0.632548	0.658411	0.5755	0.718978	0.678616	0.54414	0.53712	0.683952	0.598375	0.630476	0.146374	0.754575	0.510507	0.816389	0.723152		0.469324	0.000263403	0.77247	0.790214	0.467741	0.765564	0.807177	0.875015	0.876978	0.719183	0.490879	0.428467
			N	20	20	20	20	20	20	20	20	20	20	20	20	20	20	20	20	20	20	20	20	20	20	20	20	20	20	20	20	20	20	20	20	20	20	20	20	20	20	20	20	20	20	20	20	20	20
		unidentified.32	Pearson Correlation	-0.114002	-0.164995	.491*	-0.0524627	0.139578	-0.123582	-0.176692	0.304541	-0.0800916	-0.0867788	.462*	-0.15158	-0.150508	-0.107628	0.0177339	-0.0409086	-0.130198	-0.00618371	-0.162106	0.347003	-0.236881	-0.15989	0.344872	.596**	0.327892	0.418788	0.320077	-0.218112	.830**	0.378611	-0.0427112	-0.136697	-0.125389	.b	-0.240634	-0.210693	-0.111145	0.00175275	-0.266058	-0.10636	-0.0937544	-0.0861421	-0.0860468	.600**	-0.141153	-0.0679779
			Sig. (2-tailed)	0.632246	0.486957	0.0279487	0.826133	0.557269	0.6037	0.456148	0.191714	0.737129	0.716018	0.0401154	0.523511	0.526489	0.651519	0.940846	0.864035	0.584304	0.979358	0.494722	0.133886	0.314628	0.500718	0.136452	0.00550764	0.158147	0.06609	0.168892	0.355586	6.03719e-06	0.0997386	0.858101	0.565511	0.598376		0.306793	0.372584	0.640857	0.994149	0.256871	0.655381	0.694207	0.71802	0.71832	0.00511837	0.552783	0.775827
			N	20	20	20	20	20	20	20	20	20	20	20	20	20	20	20	20	20	20	20	20	20	20	20	20	20	20	20	20	20	20	20	20	20	20	20	20	20	20	20	20	20	20	20	20	20	20
		unidentified.33	Pearson Correlation	-0.215684	0.172112	-0.237625	-0.141817	-0.243066	-0.0472139	.622**	-0.0714226	-0.0545039	0.104407	-0.191266	0.064788	0.0657628	-0.00471295	0.152135	.601**	0.0657981	-0.172247	-0.0550492	-0.219605	-0.168357	0.24271	-0.200783	-0.308286	-0.130802	-0.226452	-0.253737	-0.0384569	0.218485	-0.170206	0.0212577	-0.0947815	-0.160205	.b	-0.0608406	.711**	0.0510547	-0.0518256	-0.10756	-0.152242	-0.120808	-0.0467848	-0.0461107	-0.220862	0.114665	-0.192209
			Sig. (2-tailed)	0.361097	0.468089	0.313066	0.550899	0.301781	0.843311	0.00341597	0.764767	0.819473	0.661343	0.419211	0.786107	0.782962	0.984267	0.521976	0.00510769	0.782848	0.467736	0.817695	0.35222	0.478	0.302512	0.39599	0.186032	0.582546	0.337022	0.280378	0.872118	0.354743	0.473107	0.929117	0.691014	0.499862		0.798875	0.000446252	0.830734	0.828214	0.651727	0.521679	0.611912	0.844718	0.84693	0.349401	0.630252	0.416878
			N	20	20	20	20	20	20	20	20	20	20	20	20	20	20	20	20	20	20	20	20	20	20	20	20	20	20	20	20	20	20	20	20	20	20	20	20	20	20	20	20	20	20	20	20	20	20
		Fusarium	Pearson Correlation	0.0613297	-0.188663	0.393657	0.054462	0.00674556	-0.16432	-0.379702	0.225523	-0.131869	-0.189676	0.230525	-0.288093	-0.28971	-0.163202	0.131579	-0.230526	-0.158392	-0.0085056	-0.215753	0.222835	-0.0186893	-0.182187	0.141002	.452*	0.202687	0.425757	0.278536	-0.212123	.734**	0.108713	-0.0798085	-0.168135	0.155422	.b	0.001833	-0.282695	-0.122356	-0.094445	-0.24494	-0.121877	-0.137903	0.125712	0.126345	.453*	-0.247112	-0.066311
			Sig. (2-tailed)	0.79729	0.425689	0.0859312	0.81961	0.977483	0.488767	0.0986858	0.33906	0.579447	0.423162	0.328168	0.21804	0.215352	0.49177	0.58029	0.328164	0.504792	0.97161	0.36094	0.345001	0.937664	0.44203	0.553212	0.0453484	0.391431	0.0612546	0.234377	0.369272	0.000232756	0.648224	0.738027	0.478587	0.512913		0.993881	0.227173	0.607323	0.692059	0.297951	0.608742	0.562055	0.597428	0.595567	0.04468	0.293551	0.781195
			N	20	20	20	20	20	20	20	20	20	20	20	20	20	20	20	20	20	20	20	20	20	20	20	20	20	20	20	20	20	20	20	20	20	20	20	20	20	20	20	20	20	20	20	20	20	20
		Haematonectria	Pearson Correlation	-0.0536712	-0.102864	.445*	-0.0735919	0.0941108	-0.0808294	-0.171893	0.293362	-0.0467414	-0.0894092	0.342142	-0.101075	-0.100402	-0.068081	-0.0170844	-0.171878	-0.0822508	0.0426949	-0.102937	0.294669	-0.183835	-0.140163	0.218129	.574**	0.300686	0.42475	0.284848	-0.140809	.917**	0.219003	-0.00431707	-0.122037	-0.0940166	.b	-0.171642	-0.157149	-0.0690221	0.105262	-0.172245	-0.0711739	-0.0582819	-0.0443994	-0.043818	.533*	-0.138091	-0.0414271
			Sig. (2-tailed)	0.822188	0.66607	0.0494928	0.757824	0.693098	0.734791	0.468665	0.209362	0.84486	0.707768	0.13979	0.671561	0.673633	0.775496	0.943008	0.468704	0.730292	0.858155	0.665846	0.207245	0.437839	0.555602	0.355547	0.00812621	0.197683	0.0619362	0.223502	0.553762	1.26504e-08	0.353573	0.985588	0.60827	0.693391		0.469324	0.508184	0.77247	0.65873	0.467741	0.765564	0.807177	0.85255	0.854461	0.0154187	0.561518	0.862327
			N	20	20	20	20	20	20	20	20	20	20	20	20	20	20	20	20	20	20	20	20	20	20	20	20	20	20	20	20	20	20	20	20	20	20	20	20	20	20	20	20	20	20	20	20	20	20
		Nectria	Pearson Correlation	-0.0536712	-0.102864	.445*	-0.0735919	0.0941108	-0.0808294	-0.171893	0.293362	-0.0467414	-0.0894092	0.342142	-0.101075	-0.100402	-0.068081	-0.0170844	-0.171878	-0.0822508	0.0426949	-0.102937	0.294669	-0.183835	-0.140163	0.218129	.574**	0.300686	0.42475	0.284848	-0.140809	.917**	0.219003	-0.00431707	-0.122037	-0.0940166	.b	-0.171642	-0.157149	-0.0690221	0.105262	-0.172245	-0.0711739	-0.0582819	-0.0443994	-0.043818	.533*	-0.138091	-0.0414271
			Sig. (2-tailed)	0.822188	0.66607	0.0494928	0.757824	0.693098	0.734791	0.468665	0.209362	0.84486	0.707768	0.13979	0.671561	0.673633	0.775496	0.943008	0.468704	0.730292	0.858155	0.665846	0.207245	0.437839	0.555602	0.355547	0.00812621	0.197683	0.0619362	0.223502	0.553762	1.26504e-08	0.353573	0.985588	0.60827	0.693391		0.469324	0.508184	0.77247	0.65873	0.467741	0.765564	0.807177	0.85255	0.854461	0.0154187	0.561518	0.862327
			N	20	20	20	20	20	20	20	20	20	20	20	20	20	20	20	20	20	20	20	20	20	20	20	20	20	20	20	20	20	20	20	20	20	20	20	20	20	20	20	20	20	20	20	20	20	20
		Ophiocordyceps	Pearson Correlation	0.178387	-0.0786696	-0.111505	0.146336	-0.298697	-0.00929785	-0.178054	0.139947	0.0226063	-0.0899583	-0.101743	0.00173176	0.00227159	-0.0432727	0.187685	-0.171548	-0.082756	0.222866	-0.0957341	-0.106014	0.165739	-0.141023	-0.0993922	-0.0724891	-0.147554	-0.115212	-0.12616	0.138597	-0.0830245	-0.0791303	0.317843	.959**	-0.0786436	.b	-0.171297	-0.15634	-0.069446	.717**	0.397639	-0.071611	.998**	-0.0231704	-0.0225441	-0.112735	-0.137913	.759**
			Sig. (2-tailed)	0.451769	0.741643	0.639769	0.538142	0.200811	0.968967	0.452627	0.556216	0.924632	0.706049	0.669511	0.994219	0.992416	0.856254	0.428135	0.469573	0.728695	0.344933	0.688057	0.656437	0.484967	0.553152	0.676745	0.761351	0.534727	0.62861	0.596112	0.560068	0.727847	0.74018	0.172052	2.52335e-11	0.741725		0.470232	0.510395	0.771108	0.000378761	0.0825256	0.764163	6.44375e-23	0.922757	0.924839	0.636059	0.562026	0.000102827
			N	20	20	20	20	20	20	20	20	20	20	20	20	20	20	20	20	20	20	20	20	20	20	20	20	20	20	20	20	20	20	20	20	20	20	20	20	20	20	20	20	20	20	20	20	20	20
		unidentified.36	Pearson Correlation	.b	.b	.b	.b	.b	.b	.b	.b	.b	.b	.b	.b	.b	.b	.b	.b	.b	.b	.b	.b	.b	.b	.b	.b	.b	.b	.b	.b	.b	.b	.b	.b	.b	.b	.b	.b	.b	.b	.b	.b	.b	.b	.b	.b	.b	.b
			Sig. (2-tailed)
			N	20	20	20	20	20	20	20	20	20	20	20	20	20	20	20	20	20	20	20	20	20	20	20	20	20	20	20	20	20	20	20	20	20	20	20	20	20	20	20	20	20	20	20	20	20	20
		unidentified.38	Pearson Correlation	-0.264916	-0.346258	-0.0655632	-0.163049	-0.223903	-0.0259142	-0.379193	0.306001	-0.0550323	0.12276	-0.196278	-0.176879	-0.178088	-0.10316	0.119832	-0.123752	-0.161578	-0.0504375	0.0529617	0.0420911	0.389777	-0.0160853	-0.14376	-0.280288	-0.217347	0.0566635	0.141895	0.0516831	-0.226102	-0.252401	-0.24955	-0.135878	0.286765	.b	0.395573	-0.209221	-0.17655	-0.267739	-0.0275997	-0.177804	-0.15828	0.215811	0.214127	-0.170435	-0.209912	0.0972454
			Sig. (2-tailed)	0.258994	0.134779	0.783606	0.492182	0.342635	0.913641	0.0991759	0.189485	0.817751	0.606128	0.406891	0.455664	0.45254	0.665163	0.61481	0.603199	0.496146	0.832752	0.824504	0.860142	0.0893475	0.946337	0.545396	0.231324	0.357317	0.812439	0.550678	0.82868	0.337789	0.283004	0.28866	0.567865	0.220266		0.0842792	0.376009	0.456515	0.253764	0.908046	0.453273	0.505096	0.360809	0.364659	0.472501	0.374399	0.683376
			N	20	20	20	20	20	20	20	20	20	20	20	20	20	20	20	20	20	20	20	20	20	20	20	20	20	20	20	20	20	20	20	20	20	20	20	20	20	20	20	20	20	20	20	20	20	20
		Agaricus	Pearson Correlation	.b	.b	.b	.b	.b	.b	.b	.b	.b	.b	.b	.b	.b	.b	.b	.b	.b	.b	.b	.b	.b	.b	.b	.b	.b	.b	.b	.b	.b	.b	.b	.b	.b	.b	.b	.b	.b	.b	.b	.b	.b	.b	.b	.b	.b	.b
			Sig. (2-tailed)
			N	20	20	20	20	20	20	20	20	20	20	20	20	20	20	20	20	20	20	20	20	20	20	20	20	20	20	20	20	20	20	20	20	20	20	20	20	20	20	20	20	20	20	20	20	20	20
		Hebeloma	Pearson Correlation	.b	.b	.b	.b	.b	.b	.b	.b	.b	.b	.b	.b	.b	.b	.b	.b	.b	.b	.b	.b	.b	.b	.b	.b	.b	.b	.b	.b	.b	.b	.b	.b	.b	.b	.b	.b	.b	.b	.b	.b	.b	.b	.b	.b	.b	.b
			Sig. (2-tailed)
			N	20	20	20	20	20	20	20	20	20	20	20	20	20	20	20	20	20	20	20	20	20	20	20	20	20	20	20	20	20	20	20	20	20	20	20	20	20	20	20	20	20	20	20	20	20	20
		Cortinarius	Pearson Correlation	.b	.b	.b	.b	.b	.b	.b	.b	.b	.b	.b	.b	.b	.b	.b	.b	.b	.b	.b	.b	.b	.b	.b	.b	.b	.b	.b	.b	.b	.b	.b	.b	.b	.b	.b	.b	.b	.b	.b	.b	.b	.b	.b	.b	.b	.b
			Sig. (2-tailed)
			N	20	20	20	20	20	20	20	20	20	20	20	20	20	20	20	20	20	20	20	20	20	20	20	20	20	20	20	20	20	20	20	20	20	20	20	20	20	20	20	20	20	20	20	20	20	20
		unidentified.41	Pearson Correlation	0.011578	0.00875863	0.0493367	0.0745557	0.160368	-0.0915998	-0.267608	-0.207882	-0.101452	-0.171275	0.161942	-0.18577	-0.192694	-0.102115	-0.312353	-0.229848	-0.130396	-0.0587071	-0.204724	0.0614483	-0.320781	-0.0999682	0.141051	0.227058	-0.0438558	0.0145443	0.00496994	0.14923	-0.0194948	0.187931	-0.0733747	-0.163781	.551*	.b	-0.10966	-0.126956	-0.0139673	-0.17628	-0.0447507	-0.0616631	-0.103211	.529*	.529*	0.152197	-0.103871	-0.104586
			Sig. (2-tailed)	0.961361	0.970766	0.836355	0.754745	0.499421	0.70092	0.254004	0.379142	0.670403	0.470291	0.495163	0.432947	0.415682	0.668366	0.179993	0.329628	0.583728	0.805797	0.386585	0.796906	0.167903	0.674969	0.553074	0.335697	0.854337	0.951472	0.983409	0.530046	0.934983	0.42752	0.758518	0.490213	0.0117469		0.64535	0.593777	0.953395	0.457216	0.851396	0.79621	0.665004	0.016539	0.0163861	0.521802	0.662983	0.660798
			N	20	20	20	20	20	20	20	20	20	20	20	20	20	20	20	20	20	20	20	20	20	20	20	20	20	20	20	20	20	20	20	20	20	20	20	20	20	20	20	20	20	20	20	20	20	20
		Anthracophyllum	Pearson Correlation	.b	.b	.b	.b	.b	.b	.b	.b	.b	.b	.b	.b	.b	.b	.b	.b	.b	.b	.b	.b	.b	.b	.b	.b	.b	.b	.b	.b	.b	.b	.b	.b	.b	.b	.b	.b	.b	.b	.b	.b	.b	.b	.b	.b	.b	.b
			Sig. (2-tailed)
			N	20	20	20	20	20	20	20	20	20	20	20	20	20	20	20	20	20	20	20	20	20	20	20	20	20	20	20	20	20	20	20	20	20	20	20	20	20	20	20	20	20	20	20	20	20	20
		Marasmius	Pearson Correlation	.b	.b	.b	.b	.b	.b	.b	.b	.b	.b	.b	.b	.b	.b	.b	.b	.b	.b	.b	.b	.b	.b	.b	.b	.b	.b	.b	.b	.b	.b	.b	.b	.b	.b	.b	.b	.b	.b	.b	.b	.b	.b	.b	.b	.b	.b
			Sig. (2-tailed)
			N	20	20	20	20	20	20	20	20	20	20	20	20	20	20	20	20	20	20	20	20	20	20	20	20	20	20	20	20	20	20	20	20	20	20	20	20	20	20	20	20	20	20	20	20	20	20
		Omphalotus	Pearson Correlation	.b	.b	.b	.b	.b	.b	.b	.b	.b	.b	.b	.b	.b	.b	.b	.b	.b	.b	.b	.b	.b	.b	.b	.b	.b	.b	.b	.b	.b	.b	.b	.b	.b	.b	.b	.b	.b	.b	.b	.b	.b	.b	.b	.b	.b	.b
			Sig. (2-tailed)
			N	20	20	20	20	20	20	20	20	20	20	20	20	20	20	20	20	20	20	20	20	20	20	20	20	20	20	20	20	20	20	20	20	20	20	20	20	20	20	20	20	20	20	20	20	20	20
		Tetrapyrgos	Pearson Correlation	.b	.b	.b	.b	.b	.b	.b	.b	.b	.b	.b	.b	.b	.b	.b	.b	.b	.b	.b	.b	.b	.b	.b	.b	.b	.b	.b	.b	.b	.b	.b	.b	.b	.b	.b	.b	.b	.b	.b	.b	.b	.b	.b	.b	.b	.b
			Sig. (2-tailed)
			N	20	20	20	20	20	20	20	20	20	20	20	20	20	20	20	20	20	20	20	20	20	20	20	20	20	20	20	20	20	20	20	20	20	20	20	20	20	20	20	20	20	20	20	20	20	20
		Pleurotus	Pearson Correlation	.b	.b	.b	.b	.b	.b	.b	.b	.b	.b	.b	.b	.b	.b	.b	.b	.b	.b	.b	.b	.b	.b	.b	.b	.b	.b	.b	.b	.b	.b	.b	.b	.b	.b	.b	.b	.b	.b	.b	.b	.b	.b	.b	.b	.b	.b
			Sig. (2-tailed)
			N	20	20	20	20	20	20	20	20	20	20	20	20	20	20	20	20	20	20	20	20	20	20	20	20	20	20	20	20	20	20	20	20	20	20	20	20	20	20	20	20	20	20	20	20	20	20
		Coprinopsis	Pearson Correlation	.b	.b	.b	.b	.b	.b	.b	.b	.b	.b	.b	.b	.b	.b	.b	.b	.b	.b	.b	.b	.b	.b	.b	.b	.b	.b	.b	.b	.b	.b	.b	.b	.b	.b	.b	.b	.b	.b	.b	.b	.b	.b	.b	.b	.b	.b
			Sig. (2-tailed)
			N	20	20	20	20	20	20	20	20	20	20	20	20	20	20	20	20	20	20	20	20	20	20	20	20	20	20	20	20	20	20	20	20	20	20	20	20	20	20	20	20	20	20	20	20	20	20
		Psathyrella	Pearson Correlation	.b	.b	.b	.b	.b	.b	.b	.b	.b	.b	.b	.b	.b	.b	.b	.b	.b	.b	.b	.b	.b	.b	.b	.b	.b	.b	.b	.b	.b	.b	.b	.b	.b	.b	.b	.b	.b	.b	.b	.b	.b	.b	.b	.b	.b	.b
			Sig. (2-tailed)
			N	20	20	20	20	20	20	20	20	20	20	20	20	20	20	20	20	20	20	20	20	20	20	20	20	20	20	20	20	20	20	20	20	20	20	20	20	20	20	20	20	20	20	20	20	20	20
		Psilocybe	Pearson Correlation	.b	.b	.b	.b	.b	.b	.b	.b	.b	.b	.b	.b	.b	.b	.b	.b	.b	.b	.b	.b	.b	.b	.b	.b	.b	.b	.b	.b	.b	.b	.b	.b	.b	.b	.b	.b	.b	.b	.b	.b	.b	.b	.b	.b	.b	.b
			Sig. (2-tailed)
			N	20	20	20	20	20	20	20	20	20	20	20	20	20	20	20	20	20	20	20	20	20	20	20	20	20	20	20	20	20	20	20	20	20	20	20	20	20	20	20	20	20	20	20	20	20	20
		unidentified.44	Pearson Correlation	.b	.b	.b	.b	.b	.b	.b	.b	.b	.b	.b	.b	.b	.b	.b	.b	.b	.b	.b	.b	.b	.b	.b	.b	.b	.b	.b	.b	.b	.b	.b	.b	.b	.b	.b	.b	.b	.b	.b	.b	.b	.b	.b	.b	.b	.b
			Sig. (2-tailed)
			N	20	20	20	20	20	20	20	20	20	20	20	20	20	20	20	20	20	20	20	20	20	20	20	20	20	20	20	20	20	20	20	20	20	20	20	20	20	20	20	20	20	20	20	20	20	20
		unidentified.45	Pearson Correlation	.b	.b	.b	.b	.b	.b	.b	.b	.b	.b	.b	.b	.b	.b	.b	.b	.b	.b	.b	.b	.b	.b	.b	.b	.b	.b	.b	.b	.b	.b	.b	.b	.b	.b	.b	.b	.b	.b	.b	.b	.b	.b	.b	.b	.b	.b
			Sig. (2-tailed)
			N	20	20	20	20	20	20	20	20	20	20	20	20	20	20	20	20	20	20	20	20	20	20	20	20	20	20	20	20	20	20	20	20	20	20	20	20	20	20	20	20	20	20	20	20	20	20
		Chamonixia	Pearson Correlation	0.145769	-0.0178756	-0.119378	-0.288317	0.243586	-0.0851375	-0.12093	-0.0383222	-0.0601168	-0.0987321	-0.0807723	-0.107033	-0.114515	-0.0507559	-0.144115	-0.145501	-0.0572228	-0.134413	-0.118573	-0.0791795	-0.156775	0.0238157	-0.0907497	0.0969675	-0.157494	-0.0725343	-0.116775	-0.0998513	-0.0752289	-0.086848	0.0156615	-0.125114	.730**	.b	-0.144818	0.00734002	-0.0659801	-0.170936	-0.157545	-0.00652343	-0.0643592	-0.0688115	-0.0683345	-0.062097	0.0462441	-0.102754
			Sig. (2-tailed)	0.539735	0.940374	0.616162	0.217666	0.300714	0.721182	0.61155	0.872562	0.801222	0.678781	0.734972	0.653332	0.630702	0.831711	0.544396	0.54049	0.81062	0.572087	0.618558	0.740023	0.509207	0.920612	0.703575	0.684236	0.507241	0.761206	0.623927	0.675329	0.752596	0.715801	0.947749	0.599185	0.000258278		0.542411	0.975499	0.782261	0.471183	0.507101	0.978224	0.787492	0.773147	0.77468	0.794805	0.846492	0.666407
			N	20	20	20	20	20	20	20	20	20	20	20	20	20	20	20	20	20	20	20	20	20	20	20	20	20	20	20	20	20	20	20	20	20	20	20	20	20	20	20	20	20	20	20	20	20	20
		Scleroderma	Pearson Correlation	-0.214041	-0.000410174	-0.125316	0.00529754	.499*	.835**	-0.119194	-0.173312	.817**	-0.0961917	-0.00576139	-0.0871197	-0.0874521	.818**	-0.240548	0.0386362	0.335692	.662**	.617**	-0.0826007	-0.337665	0.136477	-0.0594339	-0.127259	-0.192614	-0.153254	-0.171454	0.0760395	-0.125216	-0.00841193	0.126313	-0.0601218	-0.0227213	.b	-0.274056	-0.0983913	0.359488	0.259312	0.339461	-0.150814	-0.120654	-0.107799	-0.10848	-0.0767954	-0.0742592	-0.0339609
			Sig. (2-tailed)	0.364856	0.998631	0.59859	0.982316	0.0249969	4.74537e-06	0.61671	0.464947	1.10695e-05	0.686639	0.980767	0.714947	0.713903	1.03758e-05	0.306973	0.871526	0.147903	0.00147246	0.00374692	0.729186	0.145387	0.566145	0.803437	0.592888	0.415879	0.518882	0.46982	0.750011	0.598886	0.971922	0.595661	0.801205	0.92425		0.242301	0.679833	0.119534	0.269581	0.143123	0.525638	0.612367	0.651001	0.648931	0.747603	0.755692	0.886971
			N	20	20	20	20	20	20	20	20	20	20	20	20	20	20	20	20	20	20	20	20	20	20	20	20	20	20	20	20	20	20	20	20	20	20	20	20	20	20	20	20	20	20	20	20	20	20
		Thanatephorus	Pearson Correlation	.502*	-0.148797	0.280836	0.210506	0.409948	-0.121504	0.198543	-0.366507	-0.0987961	-0.152173	.502*	-0.237499	-0.236266	-0.123599	-0.423477	-0.00191723	-0.13999	-0.0994109	-0.18651	0.271293	-0.359798	-0.238108	.499*	.617**	0.169329	0.10492	0.21316	-0.22453	-0.115368	.601**	-0.204842	-0.14784	-0.0393123	.b	-0.285378	0.0453182	-0.117474	-0.16948	-0.262223	.657**	-0.0991949	-0.111105	-0.110779	0.364584	.557*	-0.243037
			Sig. (2-tailed)	0.0242527	0.531254	0.230375	0.373017	0.0726291	0.609848	0.40139	0.111966	0.678583	0.52187	0.024116	0.313329	0.315924	0.603651	0.0628064	0.993599	0.556095	0.676687	0.431086	0.247272	0.119192	0.312053	0.0250479	0.00376011	0.475423	0.659775	0.366881	0.341248	0.628142	0.00508762	0.386306	0.533927	0.869296		0.222604	0.849531	0.621838	0.475024	0.26405	0.00166096	0.677353	0.640979	0.641965	0.114004	0.0107414	0.30184
			N	20	20	20	20	20	20	20	20	20	20	20	20	20	20	20	20	20	20	20	20	20	20	20	20	20	20	20	20	20	20	20	20	20	20	20	20	20	20	20	20	20	20	20	20	20	20
		Rhizoctonia	Pearson Correlation	.b	.b	.b	.b	.b	.b	.b	.b	.b	.b	.b	.b	.b	.b	.b	.b	.b	.b	.b	.b	.b	.b	.b	.b	.b	.b	.b	.b	.b	.b	.b	.b	.b	.b	.b	.b	.b	.b	.b	.b	.b	.b	.b	.b	.b	.b
			Sig. (2-tailed)
			N	20	20	20	20	20	20	20	20	20	20	20	20	20	20	20	20	20	20	20	20	20	20	20	20	20	20	20	20	20	20	20	20	20	20	20	20	20	20	20	20	20	20	20	20	20	20
		Hyphodontia	Pearson Correlation	.846**	-0.0662787	-0.110825	0.35043	0.303341	-0.0650001	0.424751	-0.279215	-0.0688497	-0.0894092	-0.101121	-0.113826	-0.113136	-0.0800066	-0.325335	-0.171878	-0.0822508	-0.125004	-0.117064	-0.105367	-0.230083	-0.140163	-0.0987855	0.367871	-0.1467	-0.114556	-0.12539	-0.158731	-0.0829907	-0.0786472	-0.1563	-0.122037	-0.0181156	.b	-0.171642	0.199499	-0.0690221	0.0153974	-0.172245	.980**	-0.0582819	-0.0676024	-0.0670656	-0.112047	.893**	-0.178855
			Sig. (2-tailed)	2.56051e-06	0.781299	0.641826	0.129831	0.193558	0.785422	0.0619354	0.233191	0.773024	0.707768	0.67142	0.632774	0.634852	0.737399	0.161609	0.468704	0.730292	0.599509	0.623065	0.658411	0.329121	0.555602	0.678616	0.110537	0.53712	0.630579	0.598375	0.503867	0.727954	0.741714	0.510507	0.60827	0.939574		0.469324	0.39908	0.77247	0.948629	0.467741	5.62158e-14	0.807177	0.777036	0.778764	0.638134	1.14289e-07	0.450564
			N	20	20	20	20	20	20	20	20	20	20	20	20	20	20	20	20	20	20	20	20	20	20	20	20	20	20	20	20	20	20	20	20	20	20	20	20	20	20	20	20	20	20	20	20	20	20
		Albatrellus	Pearson Correlation	0.178957	-0.078045	-0.110825	0.147927	-0.299854	-0.00877747	-0.178823	0.139986	0.0230024	-0.0894092	-0.101121	0.00266664	0.00320191	-0.0428466	0.187308	-0.171878	-0.0822508	0.223362	-0.0950538	-0.105367	0.162483	-0.140163	-0.0987855	-0.0734925	-0.1467	-0.114556	-0.12539	0.139409	-0.0829907	-0.0786472	0.317277	.959**	-0.0780594	.b	-0.171642	-0.157149	-0.0690221	.717**	0.398252	-0.0711739	.998**	-0.0227459	-0.0221228	-0.112047	-0.138091	.760**
			Sig. (2-tailed)	0.4503	0.743627	0.641826	0.533685	0.198986	0.970703	0.450644	0.556104	0.923315	0.707768	0.67142	0.991098	0.989311	0.857655	0.429081	0.468704	0.730292	0.343832	0.690168	0.658411	0.493705	0.555602	0.678616	0.758142	0.53712	0.630579	0.598375	0.55775	0.727954	0.741714	0.17286	2.53317e-11	0.743582		0.469324	0.508184	0.77247	0.000371601	0.0820102	0.765564	5.15281e-23	0.924168	0.92624	0.638134	0.561518	0.00010124
			N	20	20	20	20	20	20	20	20	20	20	20	20	20	20	20	20	20	20	20	20	20	20	20	20	20	20	20	20	20	20	20	20	20	20	20	20	20	20	20	20	20	20	20	20	20	20
		unidentified.64	Pearson Correlation	.b	.b	.b	.b	.b	.b	.b	.b	.b	.b	.b	.b	.b	.b	.b	.b	.b	.b	.b	.b	.b	.b	.b	.b	.b	.b	.b	.b	.b	.b	.b	.b	.b	.b	.b	.b	.b	.b	.b	.b	.b	.b	.b	.b	.b	.b
			Sig. (2-tailed)
			N	20	20	20	20	20	20	20	20	20	20	20	20	20	20	20	20	20	20	20	20	20	20	20	20	20	20	20	20	20	20	20	20	20	20	20	20	20	20	20	20	20	20	20	20	20	20
		unidentified.66	Pearson Correlation	.b	.b	.b	.b	.b	.b	.b	.b	.b	.b	.b	.b	.b	.b	.b	.b	.b	.b	.b	.b	.b	.b	.b	.b	.b	.b	.b	.b	.b	.b	.b	.b	.b	.b	.b	.b	.b	.b	.b	.b	.b	.b	.b	.b	.b	.b
			Sig. (2-tailed)
			N	20	20	20	20	20	20	20	20	20	20	20	20	20	20	20	20	20	20	20	20	20	20	20	20	20	20	20	20	20	20	20	20	20	20	20	20	20	20	20	20	20	20	20	20	20	20
		Trichosporon	Pearson Correlation	-0.114228	0.353325	0.178583	-0.223828	-0.207927	-0.136032	0.0783217	0.124823	-0.0963562	-0.143269	0.102104	0.356644	0.357054	-0.1133	0.00770859	-0.223826	-0.123141	-0.0719677	-0.180419	0.0662499	0.01471	-0.211019	0.0402457	0.16833	.700**	0.171822	0.0710427	-0.000586571	0.441305	0.0492525	-0.126552	-0.172409	-0.154054	.b	-0.215364	-0.244187	-0.110358	-0.194363	-0.26193	-0.114356	-0.0950173	-0.105172	-0.104325	0.219512	-0.221769	-0.246334
			Sig. (2-tailed)	0.631565	0.126474	0.451263	0.3428	0.379037	0.567422	0.742748	0.600043	0.686129	0.546785	0.668401	0.122701	0.122241	0.634357	0.974269	0.342804	0.605002	0.76302	0.446546	0.781392	0.95092	0.371827	0.866219	0.47807	0.000589364	0.468852	0.765985	0.998042	0.0514351	0.83663	0.59496	0.467311	0.516675		0.361828	0.299486	0.643237	0.411576	0.264603	0.631181	0.690282	0.659005	0.661596	0.352429	0.347373	0.295123
			N	20	20	20	20	20	20	20	20	20	20	20	20	20	20	20	20	20	20	20	20	20	20	20	20	20	20	20	20	20	20	20	20	20	20	20	20	20	20	20	20	20	20	20	20	20	20
		Wallemia	Pearson Correlation	-0.106389	-0.102864	-0.110825	-0.279211	0.212769	-0.0885054	0.140381	-0.0136544	-0.0688497	-0.0894092	-0.101121	-0.159921	-0.159169	-0.0706961	0.0552012	0.0650833	-0.0822508	-0.0959098	-0.111549	-0.105367	.549*	-0.140163	-0.0987855	0.175139	-0.138671	-0.10642	-0.12539	-0.14566	-0.00164026	-0.0786472	0.0810101	-0.0446312	-0.0959797	.b	0.0675741	0.145947	-0.0690221	-0.153345	-0.124599	-0.0711739	-0.0582819	-0.071433	-0.0709036	-0.112047	0.0372257	-0.11722
			Sig. (2-tailed)	0.655292	0.66607	0.641826	0.233199	0.367781	0.710599	0.554981	0.954438	0.773024	0.707768	0.67142	0.500633	0.502675	0.767096	0.817201	0.785154	0.730292	0.687513	0.639637	0.658411	0.012265	0.555602	0.678616	0.460179	0.559859	0.655198	0.598375	0.540041	0.994524	0.741714	0.734219	0.851788	0.687296		0.777127	0.539235	0.77247	0.518629	0.600701	0.765564	0.807177	0.764734	0.766431	0.638134	0.876181	0.622599
			N	20	20	20	20	20	20	20	20	20	20	20	20	20	20	20	20	20	20	20	20	20	20	20	20	20	20	20	20	20	20	20	20	20	20	20	20	20	20	20	20	20	20	20	20	20	20
		unidentified.70	Pearson Correlation	-0.217266	.523*	-0.143563	-0.18543	-0.0827376	-0.0807906	0.298032	0.0263193	-0.0981604	-0.139742	-0.134797	.557*	.557*	-0.0946285	-0.0727511	-0.0156386	0.278365	-0.184564	0.0495316	-0.130976	-0.0188977	-0.161594	-0.134866	-0.192094	.532*	-0.150432	-0.172096	0.114399	-0.0781598	-0.108134	-0.0786477	-0.0744678	-0.157765	.b	-0.237681	-0.101554	0.308565	-0.152832	0.092357	-0.111241	-0.0753897	-0.0974832	-0.0969475	-0.143053	-0.180912	-0.188471
			Sig. (2-tailed)	0.3575	0.0178865	0.545953	0.433806	0.728753	0.734914	0.201864	0.912296	0.680547	0.556801	0.570979	0.0107528	0.0107356	0.691489	0.760513	0.947825	0.234677	0.435994	0.835717	0.582039	0.936971	0.496103	0.570778	0.417162	0.0157949	0.5267	0.468132	0.631053	0.743262	0.649982	0.741712	0.755025	0.506499		0.312948	0.670091	0.185615	0.520047	0.698558	0.640567	0.752083	0.68264	0.684298	0.547395	0.445284	0.426169
			N	20	20	20	20	20	20	20	20	20	20	20	20	20	20	20	20	20	20	20	20	20	20	20	20	20	20	20	20	20	20	20	20	20	20	20	20	20	20	20	20	20	20	20	20	20	20
		Ambispora	Pearson Correlation	-0.078073	.816**	-0.0820127	-0.087235	0.251884	0.0130228	0.336126	-0.222116	-0.027567	-0.0894092	-0.0838776	0.420236	0.420215	0.220619	-0.206268	0.253192	0.240192	-0.0902104	-0.0500163	-0.0846172	-0.131156	0.350735	-0.0456776	-0.12312	-0.10349	-0.0890153	-0.0762847	0.344701	-0.0829907	-0.0786472	.884**	-0.029468	-0.061195	.b	0.257473	0.404679	0.0292246	0.303493	0.141143	-0.0711739	-0.0582819	-0.0345716	-0.0351897	-0.112047	0.0715687	-0.105668
			Sig. (2-tailed)	0.743538	1.17697e-05	0.731045	0.714585	0.284025	0.956543	0.147347	0.346601	0.908155	0.707768	0.725154	0.0650622	0.0650769	0.349944	0.382935	0.281447	0.30771	0.70526	0.83413	0.722821	0.581517	0.129474	0.848352	0.605065	0.664152	0.709001	0.74923	0.13666	0.727954	0.741714	2.3041e-07	0.901849	0.797726		0.273114	0.0767501	0.902656	0.193324	0.552814	0.765564	0.807177	0.884951	0.882907	0.638134	0.764299	0.657491
			N	20	20	20	20	20	20	20	20	20	20	20	20	20	20	20	20	20	20	20	20	20	20	20	20	20	20	20	20	20	20	20	20	20	20	20	20	20	20	20	20	20	20	20	20	20	20
		Mucor	Pearson Correlation	-0.107937	-0.0927165	-0.119322	0.0870063	0.0437882	-0.0687133	0.0913755	0.280734	-0.0604957	-0.0966354	-0.109071	-0.0686587	-0.0680646	-0.064129	0.219917	0.356444	-0.0847257	-0.128153	-0.112897	-0.113614	-0.0251169	-0.143675	-0.105958	-0.16581	-0.130178	-0.123048	-0.134727	-0.125168	-0.0692126	-0.08497	-0.013192	0.00460323	-0.106005	.b	-0.160527	-0.0858774	-0.0676984	-0.112243	-0.168193	-0.0765766	-0.0625605	-0.0424081	-0.0441476	-0.120505	0.0547512	-0.0114657
			Sig. (2-tailed)	0.65058	0.697438	0.616327	0.715304	0.854559	0.773462	0.70162	0.230552	0.799993	0.685264	0.647137	0.773638	0.775548	0.788235	0.351519	0.122927	0.722479	0.590272	0.635571	0.633411	0.916289	0.545637	0.656607	0.484777	0.584361	0.605276	0.571179	0.599028	0.771858	0.72171	0.955979	0.984633	0.656463		0.498991	0.718853	0.776727	0.637541	0.478433	0.7483	0.793306	0.859098	0.853377	0.612812	0.818667	0.961735
			N	20	20	20	20	20	20	20	20	20	20	20	20	20	20	20	20	20	20	20	20	20	20	20	20	20	20	20	20	20	20	20	20	20	20	20	20	20	20	20	20	20	20	20	20	20	20
		unidentified.79	Pearson Correlation	0.337779	.519*	-0.357956	0.297231	0.252389	0.273884	0.346288	-0.303416	0.232938	0.0903337	-0.337491	0.403072	0.403918	0.341296	-0.144812	-0.127629	0.370831	0.124819	0.218744	-0.329458	-0.216979	0.404358	-0.32184	-0.152173	-0.198839	-0.349363	-0.381187	0.179024	-0.28133	-0.304193	.506*	0.177215	-0.184233	.b	-0.0229039	0.144578	0.305411	.448*	0.337327	0.36251	0.15949	-0.101791	-0.101332	-0.380169	0.375466	0.102818
			Sig. (2-tailed)	0.145242	0.0189861	0.121232	0.203136	0.283028	0.242609	0.134743	0.193443	0.322988	0.704875	0.145608	0.0780415	0.0773601	0.140835	0.542429	0.591804	0.107481	0.600055	0.354159	0.156052	0.358151	0.077007	0.166426	0.521869	0.400674	0.131084	0.0972667	0.450128	0.229522	0.192248	0.0227123	0.454794	0.436831		0.923643	0.54309	0.190385	0.0476301	0.145816	0.116232	0.501805	0.669361	0.670772	0.098238	0.102818	0.666209
			N	20	20	20	20	20	20	20	20	20	20	20	20	20	20	20	20	20	20	20	20	20	20	20	20	20	20	20	20	20	20	20	20	20	20	20	20	20	20	20	20	20	20	20	20	20	20
		unidentified.80	Pearson Correlation	.b	.b	.b	.b	.b	.b	.b	.b	.b	.b	.b	.b	.b	.b	.b	.b	.b	.b	.b	.b	.b	.b	.b	.b	.b	.b	.b	.b	.b	.b	.b	.b	.b	.b	.b	.b	.b	.b	.b	.b	.b	.b	.b	.b	.b	.b
			Sig. (2-tailed)
			N	20	20	20	20	20	20	20	20	20	20	20	20	20	20	20	20	20	20	20	20	20	20	20	20	20	20	20	20	20	20	20	20	20	20	20	20	20	20	20	20	20	20	20	20	20	20
	NCR	Actinomyces	Pearson Correlation	1	-0.226829	.597**	0.125895	0.0842277	0.0410971	0.0264666	0.180874	-0.0672377	-0.16583	-0.0678894	0.221907	0.223025	-0.110593	.403*	-0.266906	.570**	0.140096	0.0396757	.749**	.410*	-0.172395	-0.0645034	0.368446	0.146184	.462*	-0.141362	-0.0947532	-0.0353999	0.253923	-0.262858	-0.0635876	0.0560941	-0.198263	.630**	-0.133842	-0.228471	0.231053	0.345994	0.00695338	0.0730057	-0.365202	-0.364914	0.272707	0.228918	0.232724
			Sig. (2-tailed)		0.245744	0.000805543	0.523246	0.670013	0.835512	0.893651	0.357005	0.733892	0.399036	0.731407	0.256414	0.253965	0.575312	0.0334179	0.169752	0.00152967	0.477061	0.841128	4.63021e-06	0.0301385	0.380359	0.74435	0.053702	0.457926	0.0132299	0.473047	0.631506	0.858068	0.192278	0.176565	0.747863	0.776784	0.311842	0.000324902	0.497137	0.24225	0.236823	0.0713058	0.971987	0.711986	0.0560097	0.0562178	0.160314	0.241305	0.233353
			N	28	28	28	28	28	28	28	28	28	28	28	28	28	28	28	28	28	28	28	28	28	28	28	28	28	28	28	28	28	28	28	28	28	28	28	28	28	28	28	28	28	28	28	28	28	28
		Adlercreutzia	Pearson Correlation	-0.226829	1	0.114775	-0.0914314	-0.196621	.378*	-0.26212	0.295386	0.368312	0.142737	0.0287735	0.0368971	0.0367987	0.339937	0.0453596	0.000141353	-0.136241	-0.134067	-0.208634	0.00359238	-0.148186	.669**	0.237558	-0.133643	.676**	-0.00391151	0.226531	0.3241	-0.0393212	-0.0909984	-0.143623	-0.102397	-0.125717	-0.162581	-0.157513	-0.295277	-0.257181	0.268119	0.000391841	-0.135333	-0.179087	-0.231996	-0.230762	0.250604	0.0862301	-0.124423
			Sig. (2-tailed)	0.245744		0.560855	0.643563	0.315948	0.0475569	0.177828	0.126996	0.0537958	0.46871	0.88444	0.852129	0.852519	0.0767428	0.818717	0.99943	0.489388	0.496408	0.286679	0.985525	0.451721	0.000100207	0.22351	0.497782	7.99784e-05	0.98424	0.246381	0.0924619	0.84253	0.645141	0.465924	0.60411	0.52384	0.408465	0.423422	0.127142	0.186441	0.167747	0.998421	0.492311	0.361855	0.234862	0.23743	0.198353	0.66262	0.528154
			N	28	28	28	28	28	28	28	28	28	28	28	28	28	28	28	28	28	28	28	28	28	28	28	28	28	28	28	28	28	28	28	28	28	28	28	28	28	28	28	28	28	28	28	28	28	28
		Alkalimonas	Pearson Correlation	.597**	0.114775	1	-0.15153	0.00807011	.504**	-0.225302	-0.0395232	0.225653	-0.0870789	0.298847	.466*	.468*	0.01702	0.164287	-0.282905	0.36622	0.3164	0.0903833	.897**	0.20753	-0.115563	.568**	0.34475	0.347914	.856**	0.343501	0.120197	-0.072235	.580**	-0.161408	-0.0772567	-0.086345	-0.112932	.384*	-0.22529	-0.219718	0.0494332	0.347211	-0.106871	-0.182029	-0.171928	-0.170683	.509**	0.119072	0.351722
			Sig. (2-tailed)	0.000805543	0.560855		0.441462	0.96749	0.00620806	0.249022	0.841731	0.248266	0.659496	0.122395	0.0124257	0.0120939	0.931497	0.403498	0.144638	0.0552769	0.100931	0.647386	1.05239e-10	0.289294	0.558153	0.00160755	0.0723973	0.0696456	6.6159e-09	0.0735064	0.542364	0.714901	0.00120391	0.411901	0.695981	0.662197	0.567205	0.0436003	0.249048	0.261256	0.80274	0.0702502	0.588316	0.353889	0.381672	0.38518	0.00570065	0.546179	0.0664415
			N	28	28	28	28	28	28	28	28	28	28	28	28	28	28	28	28	28	28	28	28	28	28	28	28	28	28	28	28	28	28	28	28	28	28	28	28	28	28	28	28	28	28	28	28	28	28
		Anaerostipes	Pearson Correlation	0.125895	-0.0914314	-0.15153	1	-0.0643274	-0.105389	0.138906	0.331203	-0.131308	-0.0812802	-0.138372	-0.12761	-0.127485	-0.018094	.394*	-0.143842	0.00394252	-0.204658	-0.272446	-0.158259	0.212144	-0.0665096	-0.110447	-0.20905	-0.0565893	-0.180037	-0.0788948	0.0665758	0.012715	-0.084541	-0.105006	-0.0156071	-0.0615551	-0.166796	-0.139432	0.0507814	-0.0756594	-0.113702	-0.141445	-0.154913	0.03468	-0.304586	-0.304302	-0.150106	0.0965248	.430*
			Sig. (2-tailed)	0.523246	0.643563	0.441462		0.745025	0.593529	0.480847	0.0851366	0.505391	0.68095	0.482552	0.517556	0.517971	0.927185	0.0379459	0.465238	0.984115	0.296169	0.160731	0.421202	0.278465	0.736673	0.575821	0.285698	0.774863	0.359272	0.689848	0.73642	0.948798	0.668855	0.594879	0.937172	0.755676	0.396255	0.479171	0.797469	0.70198	0.564548	0.472786	0.431213	0.860926	0.115038	0.115394	0.445815	0.625112	0.022532
			N	28	28	28	28	28	28	28	28	28	28	28	28	28	28	28	28	28	28	28	28	28	28	28	28	28	28	28	28	28	28	28	28	28	28	28	28	28	28	28	28	28	28	28	28	28	28
		Bacillus	Pearson Correlation	0.0842277	-0.196621	0.00807011	-0.0643274	1	-0.146275	0.0624432	-0.02003	-0.226331	0.132083	0.0274394	0.200987	0.200325	-0.0697222	0.104619	0.122056	-0.195005	0.289853	0.219526	-0.0852393	0.275464	-0.160959	0.0825575	0.0649113	-0.0191132	0.309739	-0.129708	0.0148642	-0.0666902	0.286025	-0.0976595	0.150235	0.0917495	-0.195456	-0.317558	0.0723124	-0.125354	0.162816	0.203408	0.0832883	-0.106384	-0.209038	-0.209274	-0.170222	0.364932	0.216082
			Sig. (2-tailed)	0.670013	0.315948	0.96749	0.745025		0.457643	0.752259	0.919419	0.246809	0.502861	0.889765	0.305105	0.306735	0.72443	0.596245	0.536091	0.320021	0.134611	0.261684	0.666275	0.155962	0.41322	0.676203	0.742787	0.923096	0.108716	0.510636	0.940158	0.735983	0.140071	0.621031	0.445422	0.642405	0.318881	0.0996222	0.714607	0.525048	0.407779	0.299193	0.673492	0.590026	0.285725	0.285171	0.386485	0.056205	0.269429
			N	28	28	28	28	28	28	28	28	28	28	28	28	28	28	28	28	28	28	28	28	28	28	28	28	28	28	28	28	28	28	28	28	28	28	28	28	28	28	28	28	28	28	28	28	28	28
		Bacteroides	Pearson Correlation	0.0410971	.378*	.504**	-0.105389	-0.146275	1	-0.306184	0.0717584	.614**	0.0294796	0.114715	0.0652332	0.0651885	-0.0365174	0.123239	-0.0713889	0.155359	0.10917	0.014795	0.364383	0.0789925	0.0892936	.566**	0.0635008	0.192834	.440*	.424*	.628**	0.150469	0.0183092	0.076818	0.240529	-0.137505	-0.0933401	0.23512	-0.279335	-0.0420147	0.132173	0.365889	-0.151559	-0.0975911	-0.149753	-0.149641	.462*	-0.203127	0.364745
			Sig. (2-tailed)	0.835512	0.0475569	0.00620806	0.593529	0.457643		0.113049	0.716705	0.000516198	0.881623	0.561063	0.741554	0.741726	0.853635	0.532116	0.718105	0.429871	0.580268	0.940436	0.0566038	0.689483	0.65137	0.00169483	0.748196	0.325545	0.0190978	0.0243798	0.000345019	0.444703	0.926322	0.697627	0.217601	0.485326	0.636624	0.228439	0.149994	0.83189	0.502566	0.0555142	0.441376	0.621277	0.4469	0.447244	0.0132347	0.299875	0.0563404
			N	28	28	28	28	28	28	28	28	28	28	28	28	28	28	28	28	28	28	28	28	28	28	28	28	28	28	28	28	28	28	28	28	28	28	28	28	28	28	28	28	28	28	28	28	28	28
		Bifidobacterium	Pearson Correlation	0.0264666	-0.26212	-0.225302	0.138906	0.0624432	-0.306184	1	-0.211526	-0.174184	-0.0582997	-0.185435	-0.267547	-0.268412	-0.195072	-0.260901	0.361556	-0.0532118	-0.274152	0.0935171	-0.143415	-0.222665	-0.168512	-0.259212	0.243433	-0.213779	-0.240301	-0.331405	-0.255812	-0.252561	-0.150267	0.102429	-0.0554785	0.0383979	0.191158	-0.0884314	.701**	0.0611879	-0.0833352	-0.307435	0.0975136	-0.112561	-0.190106	-0.190803	0.0619573	0.202646	-0.253166
			Sig. (2-tailed)	0.893651	0.177828	0.249022	0.480847	0.752259	0.113049		0.279899	0.37536	0.768239	0.3448	0.168691	0.167265	0.319852	0.179927	0.0586947	0.787989	0.158022	0.635982	0.466577	0.254751	0.391345	0.182864	0.211928	0.274689	0.218051	0.0849347	0.188879	0.194756	0.445324	0.603997	0.779173	0.846184	0.329848	0.654529	3.25006e-05	0.75709	0.673318	0.111511	0.621555	0.568489	0.332565	0.330763	0.754128	0.301046	0.193654
			N	28	28	28	28	28	28	28	28	28	28	28	28	28	28	28	28	28	28	28	28	28	28	28	28	28	28	28	28	28	28	28	28	28	28	28	28	28	28	28	28	28	28	28	28	28	28
		Blautia	Pearson Correlation	0.180874	0.295386	-0.0395232	0.331203	-0.02003	0.0717584	-0.211526	1	0.0817053	-0.0161781	-0.223699	0.206342	0.206885	-0.106179	.744**	0.0442751	0.231755	-0.19954	-0.156829	0.00610135	.590**	.412*	-0.00546463	-0.245656	.508**	0.00336619	-0.132858	0.189039	0.0262065	-0.0190203	-0.130289	0.16544	-0.26374	-0.175017	0.16121	-0.241705	-0.0173697	.598**	0.0868509	-0.303997	0.0447985	-.563**	-.563**	-0.0740258	0.113816	0.279383
			Sig. (2-tailed)	0.357005	0.126996	0.841731	0.0851366	0.919419	0.716705	0.279899		0.679369	0.934878	0.252495	0.292126	0.29083	0.590748	5.60652e-06	0.822983	0.235362	0.308674	0.425465	0.975418	0.000957477	0.0295177	0.977983	0.207655	0.00579087	0.986437	0.500333	0.335337	0.89469	0.923469	0.508731	0.400161	0.175065	0.373045	0.412484	0.215293	0.930093	0.000785451	0.660335	0.115778	0.820924	0.00182191	0.00179349	0.708134	0.564157	0.149922
			N	28	28	28	28	28	28	28	28	28	28	28	28	28	28	28	28	28	28	28	28	28	28	28	28	28	28	28	28	28	28	28	28	28	28	28	28	28	28	28	28	28	28	28	28	28	28
		Butyricimonas	Pearson Correlation	-0.0672377	0.368312	0.225653	-0.131308	-0.226331	.614**	-0.174184	0.0817053	1	-0.0325844	-0.0757765	-0.127275	-0.128369	-0.14692	0.0919544	0.15469	0.0774601	-0.0644061	0.137295	0.225459	0.113375	0.19968	0.195853	-0.0380948	0.176928	0.0729596	0.0847295	.464*	-0.0413031	-0.113187	0.288508	-0.0535747	-0.0860716	-0.00534755	0.148609	0.0298651	0.324808	0.11388	0.147003	-0.0888853	-0.00753296	-0.0394477	-0.0416231	0.288336	-0.130892	0.103528
			Sig. (2-tailed)	0.733892	0.0537958	0.248266	0.505391	0.246809	0.000516198	0.37536	0.679369		0.869256	0.70154	0.518667	0.515047	0.455641	0.641658	0.431883	0.695219	0.744723	0.486001	0.248685	0.565677	0.308327	0.317881	0.847383	0.367767	0.71216	0.668158	0.0128045	0.834698	0.566326	0.136512	0.786575	0.663205	0.978454	0.450417	0.880086	0.0917111	0.563937	0.455382	0.652865	0.969653	0.842029	0.833435	0.136755	0.506752	0.600101
			N	28	28	28	28	28	28	28	28	28	28	28	28	28	28	28	28	28	28	28	28	28	28	28	28	28	28	28	28	28	28	28	28	28	28	28	28	28	28	28	28	28	28	28	28	28	28
		Caloramator	Pearson Correlation	-0.16583	0.142737	-0.0870789	-0.0812802	0.132083	0.0294796	-0.0582997	-0.0161781	-0.0325844	1	-0.0788461	.450*	.446*	.489**	-0.0707467	0.271304	-0.124495	-0.152347	-0.0171213	-0.0440253	-0.212751	-0.0386796	0.129689	-0.117586	0.21195	0.0108488	-0.0295897	0.00528886	0.0776936	-0.0438478	0.277168	0.0585078	-0.016238	-0.0579285	-0.0314729	-0.0914171	-0.0916607	-0.334219	0.0528392	-0.027032	-0.129109	-0.144513	-0.144792	-0.16647	-0.15094	-0.0664178
			Sig. (2-tailed)	0.399036	0.46871	0.659496	0.68095	0.502861	0.881623	0.768239	0.934878	0.869256		0.69003	0.0163707	0.0174112	0.00826018	0.72054	0.162562	0.527914	0.438976	0.931091	0.823966	0.277059	0.845069	0.5107	0.551235	0.278914	0.956305	0.881185	0.978691	0.694344	0.824665	0.153314	0.767434	0.934638	0.769675	0.873681	0.643615	0.642728	0.0821624	0.78944	0.891392	0.512609	0.463136	0.462265	0.397193	0.443263	0.737023
			N	28	28	28	28	28	28	28	28	28	28	28	28	28	28	28	28	28	28	28	28	28	28	28	28	28	28	28	28	28	28	28	28	28	28	28	28	28	28	28	28	28	28	28	28	28	28
		Citrobacter	Pearson Correlation	-0.0678894	0.0287735	0.298847	-0.138372	0.0274394	0.114715	-0.185435	-0.223699	-0.0757765	-0.0788461	1	.424*	.425*	-0.019713	-0.284518	-0.0974515	-0.0789515	.771**	-0.121448	0.0691348	-0.139843	-0.0981927	.505**	-0.0165036	-0.0131447	0.291018	.888**	-0.0102968	-0.0456952	.550**	-0.109178	-0.0647367	-0.0718753	-0.0754519	-0.0859357	-0.0495479	-0.0905269	-0.181462	0.0141386	-0.0567095	-0.111525	0.274051	0.275196	-0.108121	0.0412211	0.0742181
			Sig. (2-tailed)	0.731407	0.88444	0.122395	0.482552	0.889765	0.561063	0.3448	0.252495	0.70154	0.69003		0.0245704	0.0241407	0.92069	0.142263	0.621778	0.689636	1.5801e-06	0.538139	0.726664	0.477864	0.619117	0.00607841	0.933571	0.94707	0.13298	2.95814e-10	0.958527	0.817398	0.00241707	0.580242	0.743456	0.716262	0.702761	0.663705	0.802291	0.646862	0.355416	0.943074	0.774397	0.572075	0.158181	0.156381	0.583935	0.835022	0.707409
			N	28	28	28	28	28	28	28	28	28	28	28	28	28	28	28	28	28	28	28	28	28	28	28	28	28	28	28	28	28	28	28	28	28	28	28	28	28	28	28	28	28	28	28	28	28	28
		Clostridium	Pearson Correlation	0.221907	0.0368971	.466*	-0.12761	0.200987	0.0652332	-0.267547	0.206342	-0.127275	.450*	.424*	1	1.000**	0.286712	0.241757	-0.000268185	0.0525244	.389*	-0.0595526	0.373659	0.147466	-0.14771	.600**	-0.0395159	.397*	.570**	.428*	-0.0370789	0.0902514	.562**	-0.159681	-0.0440337	-0.155072	-0.0952177	0.11125	-0.155398	-0.260757	-0.119796	0.130449	-0.183753	-0.224627	-0.260241	-0.259067	-0.0168168	0.178109	0.208019
			Sig. (2-tailed)	0.256414	0.852129	0.0124257	0.517556	0.305105	0.741554	0.168691	0.292126	0.518667	0.0163707	0.0245704		5.327e-61	0.139079	0.21519	0.998919	0.790667	0.0406759	0.763397	0.0501503	0.453948	0.453192	0.000737502	0.84176	0.0363719	0.00154634	0.0230725	0.851408	0.647868	0.00186392	0.416989	0.823933	0.430735	0.629827	0.573031	0.429753	0.180176	0.543723	0.508204	0.349273	0.25048	0.181071	0.183119	0.932313	0.364525	0.288134
			N	28	28	28	28	28	28	28	28	28	28	28	28	28	28	28	28	28	28	28	28	28	28	28	28	28	28	28	28	28	28	28	28	28	28	28	28	28	28	28	28	28	28	28	28	28	28
		Clostridium.1	Pearson Correlation	0.223025	0.0367987	.468*	-0.127485	0.200325	0.0651885	-0.268412	0.206885	-0.128369	.446*	.425*	1.000**	1	0.285596	0.242797	-0.00249559	0.0529911	.391*	-0.0597178	.375*	0.148547	-0.147669	.601**	-0.0389097	.397*	.571**	.429*	-0.0371884	0.0902229	.563**	-0.160971	-0.0438905	-0.156601	-0.0953123	0.111523	-0.156307	-0.261319	-0.118217	0.130424	-0.185229	-0.224613	-0.259409	-0.258237	-0.0157461	0.179385	0.20891
			Sig. (2-tailed)	0.253965	0.852519	0.0120939	0.517971	0.306735	0.741726	0.167265	0.29083	0.515047	0.0174112	0.0241407	5.327e-61		0.140693	0.213163	0.989944	0.788848	0.0398007	0.762759	0.0495622	0.450609	0.45332	0.000722557	0.844158	0.0362459	0.00150202	0.0226419	0.850974	0.647972	0.0018009	0.413184	0.824497	0.426148	0.629485	0.572082	0.427026	0.179206	0.549085	0.508287	0.345347	0.250511	0.18252	0.184575	0.936614	0.361044	0.286027
			N	28	28	28	28	28	28	28	28	28	28	28	28	28	28	28	28	28	28	28	28	28	28	28	28	28	28	28	28	28	28	28	28	28	28	28	28	28	28	28	28	28	28	28	28	28	28
		Collinsella	Pearson Correlation	-0.110593	0.339937	0.01702	-0.018094	-0.0697222	-0.0365174	-0.195072	-0.106179	-0.14692	.489**	-0.019713	0.286712	0.285596	1	-0.142934	0.0531681	-0.0890932	-0.155159	-0.142452	-0.0127971	-0.20086	0.104744	0.0371973	-0.0978558	0.253611	-0.0361717	0.0345438	-0.0947011	.461*	-0.00225395	-0.121154	-0.0501901	-0.084361	-0.0903441	-0.115917	-0.14802	-0.097955	-0.252915	0.239417	-0.0860518	-0.11654	-0.204033	-0.204021	-0.0823419	-0.0826524	-0.203847
			Sig. (2-tailed)	0.575312	0.0767428	0.931497	0.927185	0.72443	0.853635	0.319852	0.590748	0.455641	0.00826018	0.92069	0.139079	0.140693		0.468089	0.788159	0.652104	0.430473	0.469606	0.948468	0.305416	0.595801	0.850939	0.620326	0.192843	0.855005	0.861467	0.631694	0.0135157	0.990918	0.53913	0.79978	0.66952	0.647529	0.556937	0.452235	0.61997	0.19411	0.2198	0.663278	0.554806	0.29768	0.297707	0.677003	0.675851	0.298129
			N	28	28	28	28	28	28	28	28	28	28	28	28	28	28	28	28	28	28	28	28	28	28	28	28	28	28	28	28	28	28	28	28	28	28	28	28	28	28	28	28	28	28	28	28	28	28
		Coprococcus	Pearson Correlation	.403*	0.0453596	0.164287	.394*	0.104619	0.123239	-0.260901	.744**	0.0919544	-0.0707467	-0.284518	0.241757	0.242797	-0.142934	1	-0.0748031	.387*	-0.155739	0.0751511	0.262564	.773**	0.0164882	-0.0474126	-0.0155087	0.21006	0.120954	-0.171023	0.14576	0.0856608	-0.131909	-0.13064	0.0923268	-0.189378	-0.172051	0.3615	-0.260793	-0.08562	0.340057	0.121319	-0.260329	0.0347919	-.533**	-.534**	0.206533	0.18242	.419*
			Sig. (2-tailed)	0.0334179	0.818717	0.403498	0.0379459	0.596245	0.532116	0.179927	5.60652e-06	0.641658	0.72054	0.142263	0.21519	0.213163	0.468089		0.705204	0.0416463	0.428728	0.703893	0.177068	1.38957e-06	0.933633	0.810656	0.937568	0.283323	0.539807	0.384221	0.459245	0.664719	0.503428	0.507577	0.640304	0.334455	0.381327	0.0587371	0.180115	0.66487	0.0766319	0.538573	0.180918	0.860482	0.00348245	0.00340615	0.29167	0.352839	0.0263229
			N	28	28	28	28	28	28	28	28	28	28	28	28	28	28	28	28	28	28	28	28	28	28	28	28	28	28	28	28	28	28	28	28	28	28	28	28	28	28	28	28	28	28	28	28	28	28
		Corynebacterium	Pearson Correlation	-0.266906	0.000141353	-0.282905	-0.143842	0.122056	-0.0713889	0.361556	0.0442751	0.15469	0.271304	-0.0974515	-0.000268185	-0.00249559	0.0531681	-0.0748031	1	0.0572968	-0.160284	0.235835	-0.202169	0.0493393	-0.204402	-0.0581187	0.141898	-0.15387	-0.210238	-0.149006	-0.0658581	-0.100331	-0.190118	0.259904	0.191939	-0.112613	-0.198117	-0.0686179	.508**	0.31568	-0.181915	-0.205694	-0.0146585	0.157493	-0.125496	-0.127387	0.235269	0.0961091	-0.25371
			Sig. (2-tailed)	0.169752	0.99943	0.144638	0.465238	0.536091	0.718105	0.0586947	0.822983	0.431883	0.162562	0.621778	0.998919	0.989944	0.788159	0.705204		0.772122	0.41521	0.226986	0.30221	0.803107	0.296787	0.76894	0.471354	0.434358	0.282906	0.449194	0.739163	0.611468	0.332535	0.181658	0.327838	0.568307	0.312205	0.728631	0.00581903	0.101752	0.354197	0.293678	0.940984	0.423483	0.524574	0.518296	0.228136	0.62661	0.192665
			N	28	28	28	28	28	28	28	28	28	28	28	28	28	28	28	28	28	28	28	28	28	28	28	28	28	28	28	28	28	28	28	28	28	28	28	28	28	28	28	28	28	28	28	28	28	28
		Dehalobacterium	Pearson Correlation	.570**	-0.136241	0.36622	0.00394252	-0.195005	0.155359	-0.0532118	0.231755	0.0774601	-0.124495	-0.0789515	0.0525244	0.0529911	-0.0890932	.387*	0.0572968	1	-0.00142489	0.0258244	.631**	.434*	-0.128902	-0.208447	0.356284	0.0553442	0.224659	-0.12504	-0.18873	-0.128136	-0.108598	-0.169592	0.198455	-0.0660946	-0.13161	.714**	-0.133489	-0.0254283	0.201891	0.140788	-0.0777796	0.297433	-0.170884	-0.17198	.376*	0.0156776	0.129922
			Sig. (2-tailed)	0.00152967	0.489388	0.0552769	0.984115	0.320021	0.429871	0.787989	0.235362	0.695219	0.527914	0.689636	0.790667	0.788848	0.652104	0.0416463	0.772122		0.994258	0.896217	0.000318452	0.0209743	0.513291	0.287121	0.0627551	0.779695	0.250412	0.526095	0.336142	0.515817	0.582266	0.38827	0.311365	0.738259	0.504404	1.95662e-05	0.498282	0.897801	0.302889	0.474866	0.694022	0.124259	0.384613	0.381525	0.048579	0.936889	0.509933
			N	28	28	28	28	28	28	28	28	28	28	28	28	28	28	28	28	28	28	28	28	28	28	28	28	28	28	28	28	28	28	28	28	28	28	28	28	28	28	28	28	28	28	28	28	28	28
		Desulfovibrio	Pearson Correlation	0.140096	-0.134067	0.3164	-0.204658	0.289853	0.10917	-0.274152	-0.19954	-0.0644061	-0.152347	.771**	.389*	.391*	-0.155159	-0.155739	-0.160284	-0.00142489	1	0.164225	0.152176	0.101158	-0.188614	.378*	-0.0351969	-0.143262	.487**	.651**	0.227496	-0.0966388	.559**	-0.0901816	0.166708	-0.0920003	-0.148224	0.00941083	-0.171678	-0.096351	0.102189	0.180885	-0.129181	0.162885	0.201627	0.202807	-0.1452	0.153192	0.244255
			Sig. (2-tailed)	0.477061	0.496408	0.100931	0.296169	0.134611	0.580268	0.158022	0.308674	0.744723	0.438976	1.5801e-06	0.0406759	0.0398007	0.430473	0.428728	0.41521	0.994258		0.403679	0.439495	0.608519	0.336445	0.0471649	0.858874	0.467059	0.00864102	0.000175177	0.24432	0.624702	0.0019654	0.648123	0.396509	0.641491	0.451604	0.962092	0.382374	0.625738	0.60485	0.356976	0.512371	0.40758	0.303534	0.300655	0.460991	0.436411	0.210342
			N	28	28	28	28	28	28	28	28	28	28	28	28	28	28	28	28	28	28	28	28	28	28	28	28	28	28	28	28	28	28	28	28	28	28	28	28	28	28	28	28	28	28	28	28	28	28
		Dialister	Pearson Correlation	0.0396757	-0.208634	0.0903833	-0.272446	0.219526	0.014795	0.0935171	-0.156829	0.137295	-0.0171213	-0.121448	-0.0595526	-0.0597178	-0.142452	0.0751511	0.235835	0.0258244	0.164225	1	0.183046	0.280467	-0.154284	-0.160405	0.26415	-0.205797	0.067825	-0.179586	0.155908	-0.040962	-0.128999	.388*	-0.0452005	-0.0933855	-0.125593	0.1736	0.278556	.425*	0.0866953	0.133345	-0.036478	0.219482	-0.0903446	-0.0905209	0.0794803	-0.0417841	-0.058336
			Sig. (2-tailed)	0.841128	0.286679	0.647386	0.160731	0.261684	0.940436	0.635982	0.425465	0.486001	0.931091	0.538139	0.763397	0.762759	0.469606	0.703893	0.226986	0.896217	0.403679		0.351161	0.148281	0.433107	0.414851	0.174371	0.293432	0.731652	0.360496	0.428221	0.836045	0.512972	0.0415603	0.819343	0.636459	0.524252	0.376987	0.151182	0.0240695	0.660907	0.498751	0.853791	0.261782	0.647527	0.646884	0.68766	0.8328	0.768099
			N	28	28	28	28	28	28	28	28	28	28	28	28	28	28	28	28	28	28	28	28	28	28	28	28	28	28	28	28	28	28	28	28	28	28	28	28	28	28	28	28	28	28	28	28	28	28
		Dickeya	Pearson Correlation	.749**	0.00359238	.897**	-0.158259	-0.0852393	0.364383	-0.143415	0.00610135	0.225459	-0.0440253	0.0691348	0.373659	.375*	-0.0127971	0.262564	-0.202169	.631**	0.152176	0.183046	1	0.266348	-0.104447	0.238527	.484**	0.314679	.688**	0.0613334	-0.0501617	-0.0846154	0.321914	-0.147163	-0.164773	-0.0323647	-0.0876164	.614**	-0.147313	-0.16448	0.0714214	0.358312	-0.0518512	-0.0661508	-0.212216	-0.211402	.538**	0.0581794	0.211083
			Sig. (2-tailed)	4.63021e-06	0.985525	1.05239e-10	0.421202	0.666275	0.0566038	0.466577	0.975418	0.248685	0.823966	0.726664	0.0501503	0.0495622	0.948468	0.177068	0.30221	0.000318452	0.439495	0.351161		0.17068	0.59685	0.221571	0.00904086	0.102902	5.20868e-05	0.75653	0.799891	0.668579	0.0948099	0.454886	0.402089	0.870131	0.657521	0.000516266	0.454423	0.402938	0.717982	0.0611682	0.793292	0.738044	0.278298	0.280187	0.0031316	0.768705	0.280931
			N	28	28	28	28	28	28	28	28	28	28	28	28	28	28	28	28	28	28	28	28	28	28	28	28	28	28	28	28	28	28	28	28	28	28	28	28	28	28	28	28	28	28	28	28	28	28
		Dorea	Pearson Correlation	.410*	-0.148186	0.20753	0.212144	0.275464	0.0789925	-0.222665	.590**	0.113375	-0.212751	-0.139843	0.147466	0.148547	-0.20086	.773**	0.0493393	.434*	0.101158	0.280467	0.266348	1	-0.103674	-0.0449931	-0.0191889	-0.0017717	0.207192	-0.15405	0.252258	0.0546842	0.119884	-0.191421	0.175167	-0.141989	-0.16763	0.331343	-0.158261	0.0201343	.462*	0.224235	-0.192613	.409*	-.488**	-.490**	0.0559216	0.27956	.450*
			Sig. (2-tailed)	0.0301385	0.451721	0.289294	0.278465	0.155962	0.689483	0.254751	0.000957477	0.565677	0.277059	0.477864	0.453948	0.450609	0.305416	1.38957e-06	0.803107	0.0209743	0.608519	0.148281	0.17068		0.599583	0.820158	0.922792	0.992861	0.290099	0.433814	0.195309	0.78226	0.543424	0.329169	0.37263	0.471066	0.393865	0.0849962	0.421197	0.919	0.0133686	0.251331	0.32611	0.0305059	0.00844017	0.00817563	0.777453	0.149653	0.0163678
			N	28	28	28	28	28	28	28	28	28	28	28	28	28	28	28	28	28	28	28	28	28	28	28	28	28	28	28	28	28	28	28	28	28	28	28	28	28	28	28	28	28	28	28	28	28	28
		Eggerthella	Pearson Correlation	-0.172395	.669**	-0.115563	-0.0665096	-0.160959	0.0892936	-0.168512	.412*	0.19968	-0.0386796	-0.0981927	-0.14771	-0.147669	0.104744	0.0164882	-0.204402	-0.128902	-0.188614	-0.154284	-0.104447	-0.103674	1	-0.121417	-0.124386	.689**	-0.174136	-0.0958741	0.0381214	0.229053	-0.0967617	-0.130497	-0.241915	-0.087223	-0.091444	-0.152509	-0.159965	-0.117136	.517**	0.306703	-0.0817201	-0.13276	-0.182006	-0.18127	-0.136373	-0.0498203	-0.223516
			Sig. (2-tailed)	0.380359	0.000100207	0.558153	0.736673	0.41322	0.65137	0.391345	0.0295177	0.308327	0.845069	0.619117	0.453192	0.45332	0.595801	0.933633	0.296787	0.513291	0.336445	0.433107	0.59685	0.599583		0.538245	0.528278	4.94562e-05	0.375493	0.627457	0.847278	0.241019	0.624259	0.508047	0.214882	0.658966	0.643517	0.438482	0.416151	0.552771	0.00483961	0.112409	0.679314	0.500652	0.353952	0.355934	0.48896	0.801225	0.252894
			N	28	28	28	28	28	28	28	28	28	28	28	28	28	28	28	28	28	28	28	28	28	28	28	28	28	28	28	28	28	28	28	28	28	28	28	28	28	28	28	28	28	28	28	28	28	28
		Enterobacter	Pearson Correlation	-0.0645034	0.237558	.568**	-0.110447	0.0825575	.566**	-0.259212	-0.00546463	0.195853	0.129689	.505**	.600**	.601**	0.0371973	-0.0474126	-0.0581187	-0.208447	.378*	-0.160405	0.238527	-0.0449931	-0.121417	1	-0.0280148	0.285383	.660**	.699**	.404*	-0.0358082	.626**	-0.105067	0.121008	-0.0990514	-0.137462	-0.0838886	-0.0920254	-0.248747	-0.12782	0.000503272	-0.0867495	-0.206244	-0.0638587	-0.0628214	0.234636	0.0738542	.427*
			Sig. (2-tailed)	0.74435	0.22351	0.00160755	0.575821	0.676203	0.00169483	0.182864	0.977983	0.317881	0.5107	0.00607841	0.000737502	0.000722557	0.850939	0.810656	0.76894	0.287121	0.0471649	0.414851	0.221571	0.820158	0.538245		0.887468	0.141003	0.000134875	3.4737e-05	0.0330628	0.856447	0.000369829	0.594661	0.539623	0.61604	0.485466	0.671268	0.6414	0.20181	0.516862	0.997972	0.660708	0.292361	0.746822	0.750805	0.229427	0.708781	0.0233657
			N	28	28	28	28	28	28	28	28	28	28	28	28	28	28	28	28	28	28	28	28	28	28	28	28	28	28	28	28	28	28	28	28	28	28	28	28	28	28	28	28	28	28	28	28	28	28
		Enterococcus	Pearson Correlation	0.368446	-0.133643	0.34475	-0.20905	0.0649113	0.0635008	0.243433	-0.245656	-0.0380948	-0.117586	-0.0165036	-0.0395159	-0.0389097	-0.0978558	-0.0155087	0.141898	0.356284	-0.0351969	0.26415	.484**	-0.0191889	-0.124386	-0.0280148	1	-0.00945545	0.18841	-0.116442	-0.17206	-0.0829137	-0.0579747	-0.140611	-0.112598	0.0426585	-0.0992631	0.358157	.486**	-0.151175	-0.149103	0.11549	0.181378	-0.0758775	-0.00867351	-0.0109301	.648**	-0.16998	-0.139601
			Sig. (2-tailed)	0.053702	0.497782	0.0723973	0.285698	0.742787	0.748196	0.211928	0.207655	0.847383	0.551235	0.933571	0.84176	0.844158	0.620326	0.937568	0.471354	0.0627551	0.858874	0.174371	0.00904086	0.922792	0.528278	0.887468		0.961913	0.336978	0.555139	0.381302	0.674881	0.769497	0.475426	0.568362	0.829351	0.615282	0.0612883	0.00871496	0.442545	0.448897	0.558403	0.355643	0.70116	0.965061	0.955978	0.000193358	0.38717	0.478634
			N	28	28	28	28	28	28	28	28	28	28	28	28	28	28	28	28	28	28	28	28	28	28	28	28	28	28	28	28	28	28	28	28	28	28	28	28	28	28	28	28	28	28	28	28	28	28
		Epulopiscium	Pearson Correlation	0.146184	.676**	0.347914	-0.0565893	-0.0191132	0.192834	-0.213779	.508**	0.176928	0.21195	-0.0131447	.397*	.397*	0.253611	0.21006	-0.15387	0.0553442	-0.143262	-0.205797	0.314679	-0.0017717	.689**	0.285383	-0.00945545	1	0.283972	0.0568842	-0.0258913	0.0317711	0.253872	-0.151032	-0.216669	-0.119889	-0.196717	-0.0441752	-0.225219	-0.190664	0.356769	0.228315	-0.114466	-0.285854	-.397*	-.397*	0.0747105	0.18397	-0.00206347
			Sig. (2-tailed)	0.457926	7.99784e-05	0.0696456	0.774863	0.923096	0.325545	0.274689	0.00579087	0.367767	0.278914	0.94707	0.0363719	0.0362459	0.192843	0.283323	0.434358	0.779695	0.467059	0.293432	0.102902	0.992861	4.94562e-05	0.141003	0.961913		0.143064	0.77372	0.89595	0.872493	0.19237	0.442983	0.268099	0.543408	0.315708	0.823376	0.249201	0.331121	0.0623727	0.242581	0.561918	0.140318	0.0362934	0.0364501	0.705553	0.348693	0.991685
			N	28	28	28	28	28	28	28	28	28	28	28	28	28	28	28	28	28	28	28	28	28	28	28	28	28	28	28	28	28	28	28	28	28	28	28	28	28	28	28	28	28	28	28	28	28	28
		Erwinia	Pearson Correlation	.462*	-0.00391151	.856**	-0.180037	0.309739	.440*	-0.240301	0.00336619	0.0729596	0.0108488	0.291018	.570**	.571**	-0.0361717	0.120954	-0.210238	0.224659	.487**	0.067825	.688**	0.207192	-0.174136	.660**	0.18841	0.283972	1	0.320704	0.205405	-0.0999441	.699**	-0.152011	0.254608	-0.0529948	-0.176431	0.173124	-0.266082	-0.242649	0.128184	0.361492	-0.0991616	-0.141973	-0.180319	-0.178909	0.334338	0.139878	.442*
			Sig. (2-tailed)	0.0132299	0.98424	6.6159e-09	0.359272	0.108716	0.0190978	0.218051	0.986437	0.71216	0.956305	0.13298	0.00154634	0.00150202	0.855005	0.539807	0.282906	0.250412	0.00864102	0.731652	5.20868e-05	0.290099	0.375493	0.000134875	0.336978	0.143064		0.096129	0.294371	0.612848	3.52497e-05	0.439998	0.191042	0.788834	0.369135	0.378317	0.171124	0.21345	0.515657	0.0587429	0.615645	0.471117	0.358508	0.36234	0.0820467	0.477753	0.0186405
			N	28	28	28	28	28	28	28	28	28	28	28	28	28	28	28	28	28	28	28	28	28	28	28	28	28	28	28	28	28	28	28	28	28	28	28	28	28	28	28	28	28	28	28	28	28	28
		Escherichia	Pearson Correlation	-0.141362	0.226531	0.343501	-0.0788948	-0.129708	.424*	-0.331405	-0.132858	0.0847295	-0.0295897	.888**	.428*	.429*	0.0345438	-0.171023	-0.149006	-0.12504	.651**	-0.179586	0.0613334	-0.15405	-0.0958741	.699**	-0.116442	0.0568842	0.320704	1	0.278354	0.00210093	.406*	-0.119967	0.0573925	-0.0951764	-0.106362	-0.070124	-0.215439	-0.149806	-0.210856	-0.0336074	-0.100653	-0.109152	0.200962	0.202585	0.0449968	-0.0492248	0.180415
			Sig. (2-tailed)	0.473047	0.246381	0.0735064	0.689848	0.510636	0.0243798	0.0849347	0.500333	0.668158	0.881185	2.95814e-10	0.0230725	0.0226419	0.861467	0.384221	0.449194	0.526095	0.000175177	0.360496	0.75653	0.433814	0.627457	3.4737e-05	0.555139	0.77372	0.096129		0.151491	0.991534	0.0321557	0.543144	0.771751	0.629976	0.590104	0.722904	0.270891	0.446736	0.281461	0.865188	0.610319	0.58033	0.305165	0.301194	0.820144	0.803556	0.358247
			N	28	28	28	28	28	28	28	28	28	28	28	28	28	28	28	28	28	28	28	28	28	28	28	28	28	28	28	28	28	28	28	28	28	28	28	28	28	28	28	28	28	28	28	28	28	28
		Faecalibacterium	Pearson Correlation	-0.0947532	0.3241	0.120197	0.0665758	0.0148642	.628**	-0.255812	0.189039	.464*	0.00528886	-0.0102968	-0.0370789	-0.0371884	-0.0947011	0.14576	-0.0658581	-0.18873	0.227496	0.155908	-0.0501617	0.252258	0.0381214	.404*	-0.17206	-0.0258913	0.205405	0.278354	1	-0.0701697	-0.00193556	-0.0324167	0.344632	-0.15201	0.0121633	0.00139903	-0.197243	-0.128151	0.268793	0.0557351	-0.191413	0.261812	-0.231451	-0.230989	0.105689	-0.131236	.473*
			Sig. (2-tailed)	0.631506	0.0924619	0.542364	0.73642	0.940158	0.000345019	0.188879	0.335337	0.0128045	0.978691	0.958527	0.851408	0.850974	0.631694	0.459245	0.739163	0.336142	0.24432	0.428221	0.799891	0.195309	0.847278	0.0330628	0.381302	0.89595	0.294371	0.151491		0.72273	0.992201	0.869924	0.0725016	0.44	0.951017	0.994363	0.31439	0.515767	0.16664	0.778177	0.32919	0.178357	0.235993	0.236956	0.59247	0.505627	0.0110081
			N	28	28	28	28	28	28	28	28	28	28	28	28	28	28	28	28	28	28	28	28	28	28	28	28	28	28	28	28	28	28	28	28	28	28	28	28	28	28	28	28	28	28	28	28	28	28
		Fusobacterium	Pearson Correlation	-0.0353999	-0.0393212	-0.072235	0.012715	-0.0666902	0.150469	-0.252561	0.0262065	-0.0413031	0.0776936	-0.0456952	0.0902514	0.0902229	.461*	0.0856608	-0.100331	-0.128136	-0.0966388	-0.040962	-0.0846154	0.0546842	0.229053	-0.0358082	-0.0829137	0.0317711	-0.0999441	0.00210093	-0.0701697	1	-0.0724516	-0.0878609	-0.0925231	-0.0697597	-0.0878937	-0.0385307	-0.113694	0.027872	-0.0886183	.697**	-0.068061	-0.0505017	-0.160371	-0.160843	-0.10704	-0.126925	-0.119416
			Sig. (2-tailed)	0.858068	0.84253	0.714901	0.948798	0.735983	0.444703	0.194756	0.89469	0.834698	0.694344	0.817398	0.647868	0.647972	0.0135157	0.664719	0.611468	0.515817	0.624702	0.836045	0.668579	0.78226	0.241019	0.856447	0.674881	0.872493	0.612848	0.991534	0.72273		0.714081	0.656622	0.63959	0.724288	0.656502	0.845658	0.564578	0.888038	0.653844	3.77931e-05	0.730753	0.798562	0.414952	0.413563	0.58772	0.519827	0.545013
			N	28	28	28	28	28	28	28	28	28	28	28	28	28	28	28	28	28	28	28	28	28	28	28	28	28	28	28	28	28	28	28	28	28	28	28	28	28	28	28	28	28	28	28	28	28	28
		Klebsiella	Pearson Correlation	0.253923	-0.0909984	.580**	-0.084541	0.286025	0.0183092	-0.150267	-0.0190203	-0.113187	-0.0438478	.550**	.562**	.563**	-0.00225395	-0.131909	-0.190118	-0.108598	.559**	-0.128999	0.321914	0.119884	-0.0967617	.626**	-0.0579747	0.253872	.699**	.406*	-0.00193556	-0.0724516	1	-0.100747	-0.0290895	-0.0379516	-0.0752961	-0.099401	-0.0786266	-0.131604	0.0771998	0.174636	-0.0389348	-0.0441494	-0.0493467	-0.0490237	-0.126501	0.358988	.407*
			Sig. (2-tailed)	0.192278	0.645141	0.00120391	0.668855	0.140071	0.926322	0.445324	0.923469	0.566326	0.824665	0.00241707	0.00186392	0.0018009	0.990918	0.503428	0.332535	0.582266	0.0019654	0.512972	0.0948099	0.543424	0.624259	0.000369829	0.769497	0.19237	3.52497e-05	0.0321557	0.992201	0.714081		0.609981	0.883179	0.847951	0.703348	0.614789	0.690851	0.504422	0.696195	0.374102	0.844059	0.823478	0.803079	0.804343	0.521232	0.0606465	0.0317202
			N	28	28	28	28	28	28	28	28	28	28	28	28	28	28	28	28	28	28	28	28	28	28	28	28	28	28	28	28	28	28	28	28	28	28	28	28	28	28	28	28	28	28	28	28	28	28
		Lachnobacterium	Pearson Correlation	-0.262858	-0.143623	-0.161408	-0.105006	-0.0976595	0.076818	0.102429	-0.130289	0.288508	0.277168	-0.109178	-0.159681	-0.160971	-0.121154	-0.13064	0.259904	-0.169592	-0.0901816	.388*	-0.147163	-0.191421	-0.130497	-0.105067	-0.140611	-0.151032	-0.152011	-0.119967	-0.0324167	-0.0878609	-0.100747	1	0.0898228	-0.100221	0.0260831	0.0374758	0.128843	.762**	-0.0890755	-0.0363171	-0.0450696	-0.0844365	0.184618	0.181098	-0.13756	-0.13923	0.0041193
			Sig. (2-tailed)	0.176565	0.465924	0.411901	0.594879	0.621031	0.697627	0.603997	0.508731	0.136512	0.153314	0.580242	0.416989	0.413184	0.53913	0.507577	0.181658	0.38827	0.648123	0.0415603	0.454886	0.329169	0.508047	0.594661	0.475426	0.442983	0.439998	0.543144	0.869924	0.656622	0.609981		0.649434	0.61186	0.895183	0.849836	0.513485	2.41237e-06	0.652169	0.854429	0.819858	0.669241	0.346968	0.356399	0.485151	0.479816	0.983402
			N	28	28	28	28	28	28	28	28	28	28	28	28	28	28	28	28	28	28	28	28	28	28	28	28	28	28	28	28	28	28	28	28	28	28	28	28	28	28	28	28	28	28	28	28	28	28
		Lachnospira	Pearson Correlation	-0.0635876	-0.102397	-0.0772567	-0.0156071	0.150235	0.240529	-0.0554785	0.16544	-0.0535747	0.0585078	-0.0647367	-0.0440337	-0.0438905	-0.0501901	0.0923268	0.191939	0.198455	0.166708	-0.0452005	-0.164773	0.175167	-0.241915	0.121008	-0.112598	-0.216669	0.254608	0.0573925	0.344632	-0.0925231	-0.0290895	0.0898228	1	-0.168915	-0.229868	0.0282148	-0.23686	0.0635045	0.168264	0.0273998	-0.191355	0.225456	-0.00815532	-0.0101314	0.0904368	-0.17662	0.186707
			Sig. (2-tailed)	0.747863	0.60411	0.695981	0.937172	0.445422	0.217601	0.779173	0.400161	0.786575	0.767434	0.743456	0.823933	0.824497	0.79978	0.640304	0.327838	0.311365	0.396509	0.819343	0.402089	0.37263	0.214882	0.539623	0.568362	0.268099	0.191042	0.771751	0.0725016	0.63959	0.883179	0.649434		0.390195	0.239303	0.88667	0.224915	0.748182	0.392053	0.889923	0.329341	0.248689	0.967147	0.959192	0.647191	0.368614	0.341443
			N	28	28	28	28	28	28	28	28	28	28	28	28	28	28	28	28	28	28	28	28	28	28	28	28	28	28	28	28	28	28	28	28	28	28	28	28	28	28	28	28	28	28	28	28	28	28
		Lactobacillus	Pearson Correlation	0.0560941	-0.125717	-0.086345	-0.0615551	0.0917495	-0.137505	0.0383979	-0.26374	-0.0860716	-0.016238	-0.0718753	-0.155072	-0.156601	-0.084361	-0.189378	-0.112613	-0.0660946	-0.0920003	-0.0933855	-0.0323647	-0.141989	-0.087223	-0.0990514	0.0426585	-0.119889	-0.0529948	-0.0951764	-0.15201	-0.0697597	-0.0379516	-0.100221	-0.168915	1	0.0766464	-0.060023	0.0558434	0.0126915	-0.189145	-0.113579	.970**	0.223288	-0.148647	-0.148246	-0.0746185	-0.00532517	-0.155853
			Sig. (2-tailed)	0.776784	0.52384	0.662197	0.755676	0.642405	0.485326	0.846184	0.175065	0.663205	0.934638	0.716262	0.430735	0.426148	0.66952	0.334455	0.568307	0.738259	0.641491	0.636459	0.870131	0.471066	0.658966	0.61604	0.829351	0.543408	0.788834	0.629976	0.44	0.724288	0.847951	0.61186	0.390195		0.698272	0.761582	0.777757	0.948892	0.335062	0.564973	1.72304e-17	0.25339	0.450301	0.451538	0.705899	0.978545	0.428388
			N	28	28	28	28	28	28	28	28	28	28	28	28	28	28	28	28	28	28	28	28	28	28	28	28	28	28	28	28	28	28	28	28	28	28	28	28	28	28	28	28	28	28	28	28	28	28
		Mitsuokella	Pearson Correlation	-0.198263	-0.162581	-0.112932	-0.166796	-0.195456	-0.0933401	0.191158	-0.175017	-0.00534755	-0.0579285	-0.0754519	-0.0952177	-0.0953123	-0.0903441	-0.172051	-0.198117	-0.13161	-0.148224	-0.125593	-0.0876164	-0.16763	-0.091444	-0.137462	-0.0992631	-0.196717	-0.176431	-0.106362	0.0121633	-0.0878937	-0.0752961	0.0260831	-0.229868	0.0766464	1	-0.127579	0.00979514	0.020269	-0.0484291	-0.170548	0.0769378	-0.0934311	0.1042	0.104163	-0.144414	-0.139003	0.0398255
			Sig. (2-tailed)	0.311842	0.408465	0.567205	0.396255	0.318881	0.636624	0.329848	0.373045	0.978454	0.769675	0.702761	0.629827	0.629485	0.647529	0.381327	0.312205	0.504404	0.451604	0.524252	0.657521	0.393865	0.643517	0.485466	0.615282	0.315708	0.369135	0.590104	0.951017	0.656502	0.703348	0.895183	0.239303	0.698272		0.517659	0.960546	0.91846	0.806671	0.385563	0.697178	0.636294	0.597725	0.597854	0.463446	0.480538	0.840536
			N	28	28	28	28	28	28	28	28	28	28	28	28	28	28	28	28	28	28	28	28	28	28	28	28	28	28	28	28	28	28	28	28	28	28	28	28	28	28	28	28	28	28	28	28	28	28
		Mogibacterium	Pearson Correlation	.630**	-0.157513	.384*	-0.139432	-0.317558	0.23512	-0.0884314	0.16121	0.148609	-0.0314729	-0.0859357	0.11125	0.111523	-0.115917	0.3615	-0.0686179	.714**	0.00941083	0.1736	.614**	0.331343	-0.152509	-0.0838886	0.358157	-0.0441752	0.173124	-0.070124	0.00139903	-0.0385307	-0.099401	0.0374758	0.0282148	-0.060023	-0.127579	1	-0.0612385	-0.0149354	0.232527	0.136564	-0.0438114	0.180288	-0.168112	-0.168919	0.321329	-0.133052	0.148506
			Sig. (2-tailed)	0.000324902	0.423422	0.0436003	0.479171	0.0996222	0.228439	0.654529	0.412484	0.450417	0.873681	0.663705	0.573031	0.572082	0.556937	0.0587371	0.728631	1.95662e-05	0.962092	0.376987	0.000516266	0.0849962	0.438482	0.671268	0.0612883	0.823376	0.378317	0.722904	0.994363	0.845658	0.614789	0.849836	0.88667	0.761582	0.517659		0.756895	0.939871	0.23376	0.488347	0.824808	0.358592	0.392485	0.390186	0.095446	0.499704	0.450734
			N	28	28	28	28	28	28	28	28	28	28	28	28	28	28	28	28	28	28	28	28	28	28	28	28	28	28	28	28	28	28	28	28	28	28	28	28	28	28	28	28	28	28	28	28	28	28
		Nocardia	Pearson Correlation	-0.133842	-0.295277	-0.22529	0.0507814	0.0723124	-0.279335	.701**	-0.241705	0.0298651	-0.0914171	-0.0495479	-0.155398	-0.156307	-0.14802	-0.260793	.508**	-0.133489	-0.171678	0.278556	-0.147313	-0.158261	-0.159965	-0.0920254	.486**	-0.225219	-0.266082	-0.215439	-0.197243	-0.113694	-0.0786266	0.128843	-0.23686	0.0558434	0.00979514	-0.0612385	1	0.246413	-0.241327	-0.271833	0.201572	-0.0458043	-0.0757479	-0.0781311	0.10119	-0.0145269	-0.215622
			Sig. (2-tailed)	0.497137	0.127142	0.249048	0.797469	0.714607	0.149994	3.25006e-05	0.215293	0.880086	0.643615	0.802291	0.429753	0.427026	0.452235	0.180115	0.00581903	0.498282	0.382374	0.151182	0.454423	0.421197	0.416151	0.6414	0.00871496	0.249201	0.171124	0.270891	0.31439	0.564578	0.690851	0.513485	0.224915	0.777757	0.960546	0.756895		0.206213	0.216033	0.161712	0.303669	0.81697	0.701648	0.692705	0.608403	0.941513	0.270473
			N	28	28	28	28	28	28	28	28	28	28	28	28	28	28	28	28	28	28	28	28	28	28	28	28	28	28	28	28	28	28	28	28	28	28	28	28	28	28	28	28	28	28	28	28	28	28
		Odoribacter	Pearson Correlation	-0.228471	-0.257181	-0.219718	-0.0756594	-0.125354	-0.0420147	0.0611879	-0.0173697	0.324808	-0.0916607	-0.0905269	-0.260757	-0.261319	-0.097955	-0.08562	0.31568	-0.0254283	-0.096351	.425*	-0.16448	0.0201343	-0.117136	-0.248747	-0.151175	-0.190664	-0.242649	-0.149806	-0.128151	0.027872	-0.131604	.762**	0.0635045	0.0126915	0.020269	-0.0149354	0.246413	1	-0.00801759	0.0262411	0.0766814	0.0591401	0.113072	0.109242	-0.229387	-0.206615	-0.117925
			Sig. (2-tailed)	0.24225	0.186441	0.261256	0.70198	0.525048	0.83189	0.75709	0.930093	0.0917111	0.642728	0.646862	0.180176	0.179206	0.61997	0.66487	0.101752	0.897801	0.625738	0.0240695	0.402938	0.919	0.552771	0.20181	0.442545	0.331121	0.21345	0.446736	0.515767	0.888038	0.504422	2.41237e-06	0.748182	0.948892	0.91846	0.939871	0.206213		0.967701	0.894552	0.69814	0.76499	0.566724	0.580016	0.240315	0.291475	0.55008
			N	28	28	28	28	28	28	28	28	28	28	28	28	28	28	28	28	28	28	28	28	28	28	28	28	28	28	28	28	28	28	28	28	28	28	28	28	28	28	28	28	28	28	28	28	28	28
		Oscillospira	Pearson Correlation	0.231053	0.268119	0.0494332	-0.113702	0.162816	0.132173	-0.0833352	.598**	0.11388	-0.334219	-0.181462	-0.119796	-0.118217	-0.252915	0.340057	-0.181915	0.201891	0.102189	0.0866953	0.0714214	.462*	.517**	-0.12782	-0.149103	0.356769	0.128184	-0.210856	0.268793	-0.0886183	0.0771998	-0.0890755	0.168264	-0.189145	-0.0484291	0.232527	-0.241327	-0.00801759	1	0.261325	-0.215769	0.120689	-.376*	-.377*	-0.134518	0.225697	0.189007
			Sig. (2-tailed)	0.236823	0.167747	0.80274	0.564548	0.407779	0.502566	0.673318	0.000785451	0.563937	0.0821624	0.355416	0.543723	0.549085	0.19411	0.0766319	0.354197	0.302889	0.60485	0.660907	0.717982	0.0133686	0.00483961	0.516862	0.448897	0.0623727	0.515657	0.281461	0.16664	0.653844	0.696195	0.652169	0.392053	0.335062	0.806671	0.23376	0.216033	0.967701		0.179195	0.27014	0.5407	0.048336	0.0480351	0.494946	0.248172	0.335421
			N	28	28	28	28	28	28	28	28	28	28	28	28	28	28	28	28	28	28	28	28	28	28	28	28	28	28	28	28	28	28	28	28	28	28	28	28	28	28	28	28	28	28	28	28	28	28
		Parabacteroides	Pearson Correlation	0.345994	0.000391841	0.347211	-0.141445	0.203408	0.365889	-0.307435	0.0868509	0.147003	0.0528392	0.0141386	0.130449	0.130424	0.239417	0.121319	-0.205694	0.140788	0.180885	0.133345	0.358312	0.224235	0.306703	0.000503272	0.11549	0.228315	0.361492	-0.0336074	0.0557351	.697**	0.174636	-0.0363171	0.0273998	-0.113579	-0.170548	0.136564	-0.271833	0.0262411	0.261325	1	-0.144415	-0.109855	-0.21756	-0.218093	0.00728449	-0.126749	0.0327715
			Sig. (2-tailed)	0.0713058	0.998421	0.0702502	0.472786	0.299193	0.0555142	0.111511	0.660335	0.455382	0.78944	0.943074	0.508204	0.508287	0.2198	0.538573	0.293678	0.474866	0.356976	0.498751	0.0611682	0.251331	0.112409	0.997972	0.558403	0.242581	0.0587429	0.865188	0.778177	3.77931e-05	0.374102	0.854429	0.889923	0.564973	0.385563	0.488347	0.161712	0.894552	0.179195		0.463442	0.577879	0.266087	0.264888	0.970653	0.520409	0.868512
			N	28	28	28	28	28	28	28	28	28	28	28	28	28	28	28	28	28	28	28	28	28	28	28	28	28	28	28	28	28	28	28	28	28	28	28	28	28	28	28	28	28	28	28	28	28	28
		Pediococcus	Pearson Correlation	0.00695338	-0.135333	-0.106871	-0.154913	0.0832883	-0.151559	0.0975136	-0.303997	-0.0888853	-0.027032	-0.0567095	-0.183753	-0.185229	-0.0860518	-0.260329	-0.0146585	-0.0777796	-0.129181	-0.036478	-0.0518512	-0.192613	-0.0817201	-0.0867495	0.181378	-0.114466	-0.0991616	-0.100653	-0.191413	-0.068061	-0.0389348	-0.0450696	-0.191355	.970**	0.0769378	-0.0438114	0.201572	0.0766814	-0.215769	-0.144415	1	0.220011	-0.116307	-0.116729	-0.0196532	-0.0291456	-0.199628
			Sig. (2-tailed)	0.971987	0.492311	0.588316	0.431213	0.673492	0.441376	0.621555	0.115778	0.652865	0.891392	0.774397	0.349273	0.345347	0.663278	0.180918	0.940984	0.694022	0.512371	0.853791	0.793292	0.32611	0.679314	0.660708	0.355643	0.561918	0.615645	0.610319	0.32919	0.730753	0.844059	0.819858	0.329341	1.72304e-17	0.697178	0.824808	0.303669	0.69814	0.27014	0.463442		0.260604	0.555604	0.554158	0.92093	0.882956	0.308454
			N	28	28	28	28	28	28	28	28	28	28	28	28	28	28	28	28	28	28	28	28	28	28	28	28	28	28	28	28	28	28	28	28	28	28	28	28	28	28	28	28	28	28	28	28	28	28
		Peptococcus	Pearson Correlation	0.0730057	-0.179087	-0.182029	0.03468	-0.106384	-0.0975911	-0.112561	0.0447985	-0.00753296	-0.129109	-0.111525	-0.224627	-0.224613	-0.11654	0.0347919	0.157493	0.297433	0.162885	0.219482	-0.0661508	.409*	-0.13276	-0.206244	-0.0758775	-0.285854	-0.141973	-0.109152	0.261812	-0.0505017	-0.0441494	-0.0844365	0.225456	0.223288	-0.0934311	0.180288	-0.0458043	0.0591401	0.120689	-0.109855	0.220011	1	-0.0842165	-0.0853475	-0.0952796	0.167364	0.180726
			Sig. (2-tailed)	0.711986	0.361855	0.353889	0.860926	0.590026	0.621277	0.568489	0.820924	0.969653	0.512609	0.572075	0.25048	0.250511	0.554806	0.860482	0.423483	0.124259	0.40758	0.261782	0.738044	0.0305059	0.500652	0.292361	0.70116	0.140318	0.471117	0.58033	0.178357	0.798562	0.823478	0.669241	0.248689	0.25339	0.636294	0.358592	0.81697	0.76499	0.5407	0.577879	0.260604		0.670055	0.665875	0.629603	0.394627	0.357406
			N	28	28	28	28	28	28	28	28	28	28	28	28	28	28	28	28	28	28	28	28	28	28	28	28	28	28	28	28	28	28	28	28	28	28	28	28	28	28	28	28	28	28	28	28	28	28
		Prevotella	Pearson Correlation	-0.365202	-0.231996	-0.171928	-0.304586	-0.209038	-0.149753	-0.190106	-.563**	-0.0394477	-0.144513	0.274051	-0.260241	-0.259409	-0.204033	-.533**	-0.125496	-0.170884	0.201627	-0.0903446	-0.212216	-.488**	-0.182006	-0.0638587	-0.00867351	-.397*	-0.180319	0.200962	-0.231451	-0.160371	-0.0493467	0.184618	-0.00815532	-0.148647	0.1042	-0.168112	-0.0757479	0.113072	-.376*	-0.21756	-0.116307	-0.0842165	1	1.000**	-0.0867798	-0.322292	-0.263306
			Sig. (2-tailed)	0.0560097	0.234862	0.381672	0.115038	0.285725	0.4469	0.332565	0.00182191	0.842029	0.463136	0.158181	0.181071	0.18252	0.29768	0.00348245	0.524574	0.384613	0.303534	0.647527	0.278298	0.00844017	0.353952	0.746822	0.965061	0.0362934	0.358508	0.305165	0.235993	0.414952	0.803079	0.346968	0.967147	0.450301	0.597725	0.392485	0.701648	0.566724	0.048336	0.266087	0.555604	0.670055		6.25915e-55	0.660597	0.0944006	0.175802
			N	28	28	28	28	28	28	28	28	28	28	28	28	28	28	28	28	28	28	28	28	28	28	28	28	28	28	28	28	28	28	28	28	28	28	28	28	28	28	28	28	28	28	28	28	28	28
		Prevotella.1	Pearson Correlation	-0.364914	-0.230762	-0.170683	-0.304302	-0.209274	-0.149641	-0.190803	-.563**	-0.0416231	-0.144792	0.275196	-0.259067	-0.258237	-0.204021	-.534**	-0.127387	-0.17198	0.202807	-0.0905209	-0.211402	-.490**	-0.18127	-0.0628214	-0.0109301	-.397*	-0.178909	0.202585	-0.230989	-0.160843	-0.0490237	0.181098	-0.0101314	-0.148246	0.104163	-0.168919	-0.0781311	0.109242	-.377*	-0.218093	-0.116729	-0.0853475	1.000**	1	-0.0873304	-0.321656	-0.263364
			Sig. (2-tailed)	0.0562178	0.23743	0.38518	0.115394	0.285171	0.447244	0.330763	0.00179349	0.833435	0.462265	0.156381	0.183119	0.184575	0.297707	0.00340615	0.518296	0.381525	0.300655	0.646884	0.280187	0.00817563	0.355934	0.750805	0.955978	0.0364501	0.36234	0.301194	0.236956	0.413563	0.804343	0.356399	0.959192	0.451538	0.597854	0.390186	0.692705	0.580016	0.0480351	0.264888	0.554158	0.665875	6.25915e-55		0.658571	0.0950905	0.175704
			N	28	28	28	28	28	28	28	28	28	28	28	28	28	28	28	28	28	28	28	28	28	28	28	28	28	28	28	28	28	28	28	28	28	28	28	28	28	28	28	28	28	28	28	28	28	28
		Proteus	Pearson Correlation	0.272707	0.250604	.509**	-0.150106	-0.170222	.462*	0.0619573	-0.0740258	0.288336	-0.16647	-0.108121	-0.0168168	-0.0157461	-0.0823419	0.206533	0.235269	.376*	-0.1452	0.0794803	.538**	0.0559216	-0.136373	0.234636	.648**	0.0747105	0.334338	0.0449968	0.105689	-0.10704	-0.126501	-0.13756	0.0904368	-0.0746185	-0.144414	0.321329	0.10119	-0.229387	-0.134518	0.00728449	-0.0196532	-0.0952796	-0.0867798	-0.0873304	1	0.0146	-0.0121977
			Sig. (2-tailed)	0.160314	0.198353	0.00570065	0.445815	0.386485	0.0132347	0.754128	0.708134	0.136755	0.397193	0.583935	0.932313	0.936614	0.677003	0.29167	0.228136	0.048579	0.460991	0.68766	0.0031316	0.777453	0.48896	0.229427	0.000193358	0.705553	0.0820467	0.820144	0.59247	0.58772	0.521232	0.485151	0.647191	0.705899	0.463446	0.095446	0.608403	0.240315	0.494946	0.970653	0.92093	0.629603	0.660597	0.658571		0.941219	0.950879
			N	28	28	28	28	28	28	28	28	28	28	28	28	28	28	28	28	28	28	28	28	28	28	28	28	28	28	28	28	28	28	28	28	28	28	28	28	28	28	28	28	28	28	28	28	28	28
		Pseudoramibacter	Pearson Correlation	0.228918	0.0862301	0.119072	0.0965248	0.364932	-0.203127	0.202646	0.113816	-0.130892	-0.15094	0.0412211	0.178109	0.179385	-0.0826524	0.18242	0.0961091	0.0156776	0.153192	-0.0417841	0.0581794	0.27956	-0.0498203	0.0738542	-0.16998	0.18397	0.139878	-0.0492248	-0.131236	-0.126925	0.358988	-0.13923	-0.17662	-0.00532517	-0.139003	-0.133052	-0.0145269	-0.206615	0.225697	-0.126749	-0.0291456	0.167364	-0.322292	-0.321656	0.0146	1	0.204948
			Sig. (2-tailed)	0.241305	0.66262	0.546179	0.625112	0.056205	0.299875	0.301046	0.564157	0.506752	0.443263	0.835022	0.364525	0.361044	0.675851	0.352839	0.62661	0.936889	0.436411	0.8328	0.768705	0.149653	0.801225	0.708781	0.38717	0.348693	0.477753	0.803556	0.505627	0.519827	0.0606465	0.479816	0.368614	0.978545	0.480538	0.499704	0.941513	0.291475	0.248172	0.520409	0.882956	0.394627	0.0944006	0.0950905	0.941219		0.295471
			N	28	28	28	28	28	28	28	28	28	28	28	28	28	28	28	28	28	28	28	28	28	28	28	28	28	28	28	28	28	28	28	28	28	28	28	28	28	28	28	28	28	28	28	28	28	28
		Roseburia	Pearson Correlation	0.232724	-0.124423	0.351722	.430*	0.216082	0.364745	-0.253166	0.279383	0.103528	-0.0664178	0.0742181	0.208019	0.20891	-0.203847	.419*	-0.25371	0.129922	0.244255	-0.058336	0.211083	.450*	-0.223516	.427*	-0.139601	-0.00206347	.442*	0.180415	.473*	-0.119416	.407*	0.0041193	0.186707	-0.155853	0.0398255	0.148506	-0.215622	-0.117925	0.189007	0.0327715	-0.199628	0.180726	-0.263306	-0.263364	-0.0121977	0.204948	1
			Sig. (2-tailed)	0.233353	0.528154	0.0664415	0.022532	0.269429	0.0563404	0.193654	0.149922	0.600101	0.737023	0.707409	0.288134	0.286027	0.298129	0.0263229	0.192665	0.509933	0.210342	0.768099	0.280931	0.0163678	0.252894	0.0233657	0.478634	0.991685	0.0186405	0.358247	0.0110081	0.545013	0.0317202	0.983402	0.341443	0.428388	0.840536	0.450734	0.270473	0.55008	0.335421	0.868512	0.308454	0.357406	0.175802	0.175704	0.950879	0.295471
			N	28	28	28	28	28	28	28	28	28	28	28	28	28	28	28	28	28	28	28	28	28	28	28	28	28	28	28	28	28	28	28	28	28	28	28	28	28	28	28	28	28	28	28	28	28	28
		Rothia	Pearson Correlation	.596**	-0.0139625	.901**	-0.218806	0.129418	0.33689	-0.207941	-0.0552616	0.194669	-0.120437	0.204762	.424*	.425*	-0.0753298	0.223113	-0.229584	.378*	0.34706	0.35077	.863**	.415*	-0.140259	.430*	.402*	0.256882	.767**	0.189951	0.132296	-0.0766674	.546**	-0.188874	-0.149703	-0.00347013	-0.120635	.389*	-0.115889	-0.193762	0.097023	0.320242	-0.0101356	0.0985892	-0.211545	-0.210925	.432*	0.227308	0.325006
			Sig. (2-tailed)	0.000816282	0.943782	6.56907e-11	0.26329	0.511591	0.0795958	0.288319	0.780016	0.320874	0.541553	0.295918	0.0246667	0.0240928	0.703221	0.253773	0.239899	0.0476164	0.0703807	0.0672319	3.53975e-09	0.0282684	0.476542	0.0222902	0.0341497	0.186971	1.89262e-06	0.332967	0.502165	0.698193	0.00262407	0.335767	0.447053	0.986018	0.540885	0.0405708	0.557034	0.323177	0.623319	0.0966356	0.959175	0.617695	0.279855	0.2813	0.0215976	0.24472	0.091502
			N	28	28	28	28	28	28	28	28	28	28	28	28	28	28	28	28	28	28	28	28	28	28	28	28	28	28	28	28	28	28	28	28	28	28	28	28	28	28	28	28	28	28	28	28	28	28
		Ruminococcus	Pearson Correlation	0.151857	0.339487	0.0633235	0.0750051	-0.127019	0.0518789	-0.249349	.424*	0.0344079	-0.283658	-0.281391	-0.193416	-0.192235	-0.228605	0.202645	-.404*	0.0843082	-0.120058	-0.0648641	0.116151	0.144929	.563**	-0.168646	-0.167049	.387*	0.0219625	-0.234911	0.169041	-0.0862747	-0.0620096	-0.288933	-0.165509	-0.169858	-0.0578316	0.0547081	-0.363664	-0.285498	.574**	0.123237	-0.230315	0.0129444	-0.0898496	-0.0857239	-0.0695959	0.124769	0.0693902
			Sig. (2-tailed)	0.440467	0.0771593	0.748877	0.704443	0.519513	0.793184	0.200686	0.0246487	0.862007	0.143526	0.146892	0.324059	0.327079	0.241967	0.301048	0.0328653	0.669716	0.542836	0.742968	0.556136	0.461835	0.00179708	0.390961	0.395529	0.0417846	0.911673	0.228865	0.389837	0.662456	0.753927	0.135909	0.399962	0.387517	0.770051	0.782167	0.05713	0.140835	0.0013887	0.532123	0.238366	0.947875	0.649336	0.664487	0.72491	0.526997	0.725692
			N	28	28	28	28	28	28	28	28	28	28	28	28	28	28	28	28	28	28	28	28	28	28	28	28	28	28	28	28	28	28	28	28	28	28	28	28	28	28	28	28	28	28	28	28	28	28
		Serratia	Pearson Correlation	-0.0849661	0.0795459	0.220924	-0.129314	-0.103166	0.192068	-0.228639	-0.223115	-0.0469938	-0.0631249	.943**	0.30857	0.309613	-0.0304946	-0.222713	-0.128753	0.013081	.701**	-0.0936814	0.0527263	-0.163799	-0.0866612	0.371776	-0.0181343	-0.0666882	0.150292	.897**	0.00803968	-0.0268188	0.287813	-0.0709643	-0.0382722	-0.0727562	-0.0705138	0.000409158	-0.163538	-0.0737122	-0.203783	0.00413594	-0.0735216	-0.0924278	0.326659	0.327904	-0.0513245	-0.069666	-0.0193813
			Sig. (2-tailed)	0.667284	0.687415	0.258581	0.511932	0.601383	0.327507	0.241893	0.253768	0.812299	0.749639	5.60933e-14	0.110127	0.108868	0.877577	0.254647	0.513782	0.947326	3.2571e-05	0.635386	0.78988	0.404916	0.661033	0.0514112	0.927024	0.73599	0.445245	1.0645e-10	0.967612	0.892244	0.137502	0.719714	0.846681	0.712929	0.721424	0.998351	0.405677	0.709318	0.298284	0.983335	0.710037	0.639937	0.0897697	0.0884818	0.795348	0.724644	0.92202
			N	28	28	28	28	28	28	28	28	28	28	28	28	28	28	28	28	28	28	28	28	28	28	28	28	28	28	28	28	28	28	28	28	28	28	28	28	28	28	28	28	28	28	28	28	28	28
		Slackia	Pearson Correlation	-0.018025	0.0260062	-0.0242746	0.0426773	-0.066086	0.191032	-0.206952	-0.0623151	-0.00661276	-0.0189465	-0.0630331	-0.0672375	-0.0671043	.518**	-0.00882028	-0.12167	-0.112443	-0.12409	-0.0986335	-0.0610451	-0.00280613	0.234062	-0.0863537	-0.0714086	0.00224932	-0.0879365	-0.0324107	-0.0720886	.950**	-0.0618753	-0.080137	-0.090294	-0.0574301	-0.0550633	-0.0737569	-0.132999	0.0529164	-0.0511536	.719**	-0.059368	-0.0936769	-0.143482	-0.143959	-0.0532059	-0.097997	-0.102659
			Sig. (2-tailed)	0.927462	0.895491	0.902415	0.829277	0.738292	0.330172	0.29067	0.752752	0.973358	0.923765	0.749992	0.733893	0.734402	0.00476529	0.96447	0.537392	0.568895	0.529267	0.617537	0.75764	0.988693	0.230601	0.662165	0.71803	0.990937	0.656345	0.869948	0.715455	1.09157e-14	0.754444	0.685209	0.647712	0.771605	0.780786	0.709149	0.499875	0.789139	0.796015	1.63543e-05	0.76411	0.635402	0.466368	0.464871	0.788012	0.619819	0.603183
			N	28	28	28	28	28	28	28	28	28	28	28	28	28	28	28	28	28	28	28	28	28	28	28	28	28	28	28	28	28	28	28	28	28	28	28	28	28	28	28	28	28	28	28	28	28	28
		SMB53	Pearson Correlation	0.14561	-0.036574	0.0814845	0.122052	0.190439	-0.291811	-0.143566	0.317912	-0.231129	0.37245	0.0895155	.714**	.713**	.377*	0.308314	-0.0130718	-0.016195	0.0915681	-0.153107	0.0560797	0.214598	-0.123485	0.248808	-0.219864	0.221695	0.230268	0.049105	-0.111528	0.0229829	0.332938	-0.20065	0.0248281	0.00928082	-0.172119	0.120235	-0.018012	-0.173547	-0.00459095	-0.0959959	-0.0497876	-0.16104	-0.363186	-0.362746	-0.282493	0.0988731	0.107112
			Sig. (2-tailed)	0.459712	0.85341	0.68019	0.536104	0.331704	0.131879	0.466105	0.0992241	0.236663	0.0509571	0.650558	1.98933e-05	2.03714e-05	0.0476672	0.110438	0.947363	0.934811	0.643065	0.436668	0.77684	0.27281	0.531294	0.201697	0.260931	0.256881	0.238464	0.804025	0.572065	0.907585	0.083416	0.305933	0.900201	0.962616	0.381134	0.542236	0.927515	0.377135	0.981502	0.627018	0.801354	0.412981	0.0574825	0.0578079	0.145249	0.616678	0.587469
			N	28	28	28	28	28	28	28	28	28	28	28	28	28	28	28	28	28	28	28	28	28	28	28	28	28	28	28	28	28	28	28	28	28	28	28	28	28	28	28	28	28	28	28	28	28	28
		Streptococcus	Pearson Correlation	0.107916	0.029988	-0.0275477	0.0404396	0.21216	-0.148066	-0.100603	-0.0994016	-0.103577	-0.051917	0.0647966	-0.0104134	-0.0112354	-0.0500633	0.0633615	-0.0559042	0.0232238	-0.00152246	-0.180327	-0.000278042	-0.0061819	-0.0906701	-0.0575687	-0.00276443	-0.000426438	-0.0385856	0.0306254	-0.219537	-0.103214	0.0200435	-0.135133	-0.246785	.831**	-0.00347759	-0.0620661	-0.0764613	-0.0584456	-0.151698	-0.174211	.804**	0.150703	-0.213365	-0.212673	0.0180356	0.31709	0.0326295
			Sig. (2-tailed)	0.584653	0.879597	0.889333	0.838108	0.278426	0.452092	0.610497	0.614787	0.599927	0.793036	0.743226	0.958057	0.95475	0.800275	0.748731	0.777521	0.906621	0.993865	0.358484	0.99888	0.975094	0.646339	0.771069	0.988861	0.998282	0.845441	0.877056	0.26166	0.601212	0.919364	0.492957	0.205508	4.43683e-08	0.985988	0.753709	0.698967	0.767675	0.440951	0.375285	2.56014e-07	0.443988	0.275641	0.277239	0.92742	0.100149	0.869077
			N	28	28	28	28	28	28	28	28	28	28	28	28	28	28	28	28	28	28	28	28	28	28	28	28	28	28	28	28	28	28	28	28	28	28	28	28	28	28	28	28	28	28	28	28	28	28
		Sutterella	Pearson Correlation	0.256848	-0.0199663	0.354483	0.0165205	0.046824	0.368874	-0.157642	0.131118	0.190317	-0.0255702	-0.0570527	0.0573656	0.0577121	0.250438	0.228613	0.218078	.424*	-0.0731914	-0.126219	0.341769	0.338706	-0.0430259	0.0902841	0.169328	0.0871026	0.332524	-0.0492562	-0.0769099	.497**	0.165399	-0.0217723	0.314714	-0.171673	-0.202394	0.130953	-0.164578	0.0982002	0.00600805	.609**	-0.161235	0.0582375	-0.19791	-0.200828	.397*	0.082173	0.147862
			Sig. (2-tailed)	0.187031	0.919674	0.0641913	0.933503	0.812965	0.0534025	0.423039	0.506013	0.332021	0.897234	0.773067	0.771855	0.770513	0.198662	0.241948	0.264922	0.0247201	0.711284	0.522168	0.0750657	0.0778855	0.827903	0.647748	0.389021	0.659409	0.0838235	0.803432	0.697283	0.0071153	0.400279	0.912435	0.102861	0.38239	0.301661	0.506554	0.402655	0.61909	0.975794	0.00059075	0.412409	0.76848	0.312723	0.305496	0.0366044	0.67763	0.452724
			N	28	28	28	28	28	28	28	28	28	28	28	28	28	28	28	28	28	28	28	28	28	28	28	28	28	28	28	28	28	28	28	28	28	28	28	28	28	28	28	28	28	28	28	28	28	28
		Tepidibacter	Pearson Correlation	-0.0236567	0.204909	-0.123868	-0.105154	-0.0899854	-0.263752	-0.0653604	0.300228	-0.155395	.534**	-0.0916005	.574**	.572**	.591**	0.20167	0.292256	0.0536967	-0.224398	-0.147188	-0.0385324	-0.00876969	-0.0180879	0.0357372	-0.165819	0.318575	-0.109772	-0.0464407	-0.236462	0.113625	-0.0732938	-0.0620907	-0.00802516	-0.107934	-0.118466	0.134186	-0.0181371	-0.0438535	-0.110632	-0.1648	-0.105967	-0.167371	-0.292359	-0.29265	-0.102041	0.0513764	-0.297468
			Sig. (2-tailed)	0.904888	0.295565	0.53001	0.594357	0.64884	0.175045	0.741067	0.120594	0.429761	0.00343109	0.642947	0.00141813	0.00146087	0.000929565	0.303429	0.131264	0.786101	0.250976	0.454809	0.845651	0.964673	0.92721	0.856729	0.399067	0.0984821	0.57817	0.81447	0.225718	0.564813	0.710897	0.753615	0.967671	0.584588	0.548236	0.496023	0.927012	0.824643	0.575176	0.402011	0.591493	0.394606	0.131122	0.13072	0.605376	0.795145	0.124214
			N	28	28	28	28	28	28	28	28	28	28	28	28	28	28	28	28	28	28	28	28	28	28	28	28	28	28	28	28	28	28	28	28	28	28	28	28	28	28	28	28	28	28	28	28	28	28
		Archaeorhizomyces	Pearson Correlation	0.157018	-0.104266	-0.0756672	0.0218028	-0.176562	0.0641934	-0.0983124	0.115175	-0.0119125	-0.0751803	-0.059318	-0.0878262	-0.0875259	-0.0592118	0.0148358	0.0710098	.456*	0.148159	-0.0881133	0.0686226	0.242086	-0.0531015	-0.0921022	-0.047355	-0.116166	-0.0690464	-0.0712647	0.109915	-0.0598811	0.0248318	-0.0372918	0.0884175	0.0413572	-0.0552774	.438*	-0.0482358	-0.0303864	0.32872	-0.0466851	0.0431093	.650**	-0.0814225	-0.0827375	-0.0967607	0.226739	0.292323
			Sig. (2-tailed)	0.4249	0.597492	0.701951	0.912312	0.368774	0.745538	0.618688	0.559481	0.952026	0.703784	0.764303	0.65675	0.657853	0.764713	0.940272	0.719542	0.0146461	0.451806	0.655696	0.728613	0.214547	0.788418	0.641121	0.810882	0.556084	0.727	0.718575	0.57767	0.762129	0.900186	0.850565	0.65458	0.834485	0.779955	0.0197348	0.807429	0.878009	0.0876451	0.81351	0.827574	0.000182801	0.680421	0.675535	0.624263	0.245935	0.131172
			N	28	28	28	28	28	28	28	28	28	28	28	28	28	28	28	28	28	28	28	28	28	28	28	28	28	28	28	28	28	28	28	28	28	28	28	28	28	28	28	28	28	28	28	28	28	28
		Cladosporium	Pearson Correlation	-0.188861	-0.153535	-0.133857	-0.123766	-0.185199	-0.106587	0.15324	-0.102789	-0.0544154	0.0109263	-0.115622	-0.124171	-0.124967	-0.0758778	-0.190625	0.183593	-0.129912	-0.170423	.399*	-0.0972023	-0.233584	-0.0759935	-0.0998392	-0.0891892	-0.0712581	-0.113837	-0.104321	-0.208222	-0.0576765	-0.100741	.562**	-0.0480518	.424*	-0.0280907	-0.00232842	0.210599	.653**	-0.112872	-0.169988	.476*	0.048608	-0.0790642	-0.0785728	-0.127391	-0.133107	-0.21784
			Sig. (2-tailed)	0.335802	0.435373	0.497088	0.53035	0.345426	0.589313	0.436266	0.602721	0.783305	0.955994	0.557948	0.528997	0.526338	0.701159	0.331224	0.349699	0.509968	0.385915	0.0354393	0.622674	0.231581	0.700724	0.613222	0.651752	0.7186	0.564084	0.597298	0.287653	0.770651	0.610005	0.00186916	0.80815	0.0247088	0.887165	0.990618	0.282061	0.00016307	0.567415	0.387149	0.0105464	0.805971	0.689214	0.691052	0.51828	0.499524	0.265458
			N	28	28	28	28	28	28	28	28	28	28	28	28	28	28	28	28	28	28	28	28	28	28	28	28	28	28	28	28	28	28	28	28	28	28	28	28	28	28	28	28	28	28	28	28	28	28
		unidentified.1	Pearson Correlation	-0.12671	-0.0917958	-0.0825282	-0.0515853	-0.148817	-0.0173119	-0.114352	-0.232437	0.346078	0.103428	-0.0646966	-0.151602	-0.151446	-0.067164	-0.101914	-0.204035	-0.122089	-0.0482888	-0.104797	-0.0765195	-0.189513	-0.0709641	-0.100453	-0.0730205	-0.0600122	-0.135206	-0.0777265	-0.0852627	-0.0649597	-0.0144729	.548**	-0.0079042	-0.0189997	0.18376	-0.0561828	-0.0737388	0.361994	-0.161152	-0.0280845	-0.0202412	-0.0919295	.429*	.423*	-0.105534	-0.108168	-0.0159457
			Sig. (2-tailed)	0.520537	0.642236	0.676311	0.79433	0.449777	0.930325	0.56231	0.233948	0.0712324	0.600454	0.74361	0.441243	0.441719	0.734174	0.605827	0.297675	0.53598	0.807221	0.595615	0.698748	0.334105	0.719715	0.611029	0.71193	0.761623	0.492723	0.69422	0.666188	0.742602	0.94173	0.00255638	0.968158	0.923551	0.349253	0.77644	0.709217	0.0583675	0.412653	0.88719	0.918572	0.641749	0.0228158	0.0249782	0.593015	0.58377	0.935812
			N	28	28	28	28	28	28	28	28	28	28	28	28	28	28	28	28	28	28	28	28	28	28	28	28	28	28	28	28	28	28	28	28	28	28	28	28	28	28	28	28	28	28	28	28	28	28
		Leptosphaeria	Pearson Correlation	-0.173451	-0.120337	-0.0756672	-0.0993297	-0.176562	-0.0340686	0.185935	-0.0136301	0.00618254	-0.0751803	-0.059318	-0.128435	-0.128211	-0.0626157	-0.116686	0.250471	-0.112946	-0.0622013	.555**	-0.0713963	-0.127604	-0.0653905	-0.0921022	-0.0588072	-0.0822335	-0.0939983	-0.0712647	-0.0992201	-0.0598811	-0.0605675	.693**	-0.00171118	-0.0523104	-0.0552774	0.073497	0.258849	.749**	0.0687438	-0.0931086	0.0282818	-0.0490528	-0.042255	-0.0424784	-0.0967607	-0.102083	-0.0981604
			Sig. (2-tailed)	0.377404	0.541891	0.701951	0.615044	0.368774	0.863355	0.343479	0.945118	0.975091	0.703784	0.764303	0.514831	0.515571	0.751596	0.554307	0.198601	0.567158	0.753189	0.002176	0.718076	0.517577	0.740952	0.641121	0.766277	0.677406	0.634238	0.718575	0.615436	0.762129	0.759481	4.31729e-05	0.993105	0.791501	0.779955	0.71013	0.1835	4.43555e-06	0.728152	0.637464	0.886402	0.804229	0.830942	0.830061	0.624263	0.605227	0.619233
			N	28	28	28	28	28	28	28	28	28	28	28	28	28	28	28	28	28	28	28	28	28	28	28	28	28	28	28	28	28	28	28	28	28	28	28	28	28	28	28	28	28	28	28	28	28	28
		Capronia	Pearson Correlation	.b	.b	.b	.b	.b	.b	.b	.b	.b	.b	.b	.b	.b	.b	.b	.b	.b	.b	.b	.b	.b	.b	.b	.b	.b	.b	.b	.b	.b	.b	.b	.b	.b	.b	.b	.b	.b	.b	.b	.b	.b	.b	.b	.b	.b	.b
			Sig. (2-tailed)
			N	28	28	28	28	28	28	28	28	28	28	28	28	28	28	28	28	28	28	28	28	28	28	28	28	28	28	28	28	28	28	28	28	28	28	28	28	28	28	28	28	28	28	28	28	28	28
		Exophiala	Pearson Correlation	-0.173451	.672**	-0.0756672	-0.137859	-0.176562	0.0825319	-0.124125	.380*	0.237711	-0.0751803	-0.059318	-0.198614	-0.198522	-0.0639496	-0.0521002	-0.189375	-0.112946	-0.123354	-0.103954	-0.0713963	-0.118328	.945**	-0.0921022	-0.0735657	.644**	-0.126154	-0.0712647	0.114149	-0.0598811	-0.0605675	-0.0899823	-0.189488	-0.0610469	-0.0552774	-0.112492	-0.132476	-0.115754	.565**	0.138207	-0.0523103	-0.093916	-0.0892189	-0.0884782	-0.0967607	-0.102083	-0.219989
			Sig. (2-tailed)	0.377404	8.89026e-05	0.701951	0.484195	0.368774	0.676298	0.52915	0.0458485	0.223204	0.703784	0.764303	0.310969	0.311199	0.746474	0.792321	0.334464	0.567158	0.531733	0.598595	0.718076	0.548708	4.08716e-14	0.641121	0.70987	0.000217011	0.522385	0.718575	0.563008	0.762129	0.759481	0.648851	0.33417	0.757633	0.779955	0.568726	0.501578	0.557495	0.00174499	0.48308	0.791502	0.634536	0.651644	0.654358	0.624263	0.605227	0.260653
			N	28	28	28	28	28	28	28	28	28	28	28	28	28	28	28	28	28	28	28	28	28	28	28	28	28	28	28	28	28	28	28	28	28	28	28	28	28	28	28	28	28	28	28	28	28	28
		Aspergillus	Pearson Correlation	-0.195862	-0.107964	-0.0757977	-0.164142	-0.0722053	-0.00984895	-0.0255127	-0.361092	0.25663	0.182126	0.0730436	-0.0955119	-0.0955042	-0.00894939	-0.268961	-0.08225	-0.223732	0.0394911	-0.0274661	-0.116075	-0.327326	-0.0869741	-0.00388481	-0.0550431	-0.0751993	-0.107148	0.0308002	-0.15802	-0.0250016	0.0591605	.627**	-0.0142794	-0.112604	0.101669	-0.0922539	0.00308847	.386*	-0.221428	-0.00402443	-0.0815099	-0.166165	.515**	.510**	-0.125003	-0.111438	-0.0669625
			Sig. (2-tailed)	0.317858	0.584484	0.70146	0.403919	0.715013	0.960329	0.897464	0.0590438	0.187419	0.35363	0.711843	0.628764	0.628792	0.96395	0.166365	0.677344	0.252422	0.841858	0.889658	0.556396	0.0890786	0.659882	0.984347	0.780865	0.703712	0.587342	0.87636	0.421912	0.899507	0.764912	0.000353432	0.942508	0.568341	0.606697	0.640569	0.987555	0.0427234	0.257468	0.983785	0.680096	0.39807	0.00503085	0.00559158	0.526218	0.572379	0.734943
			N	28	28	28	28	28	28	28	28	28	28	28	28	28	28	28	28	28	28	28	28	28	28	28	28	28	28	28	28	28	28	28	28	28	28	28	28	28	28	28	28	28	28	28	28	28	28
		Emericella	Pearson Correlation	-0.17736	-0.192079	-0.218503	-0.0990831	0.21164	0.0440347	.416*	-.383*	-0.00564124	.422*	-0.143735	-0.271301	-0.274292	-0.165546	-.380*	0.310838	-0.117361	-0.209252	0.04256	-0.191695	-0.307709	-0.150703	-0.0586445	0.258965	-0.24013	-0.134042	-0.198849	-0.0416025	-0.0994438	-0.13463	0.340406	0.156848	0.271328	-0.0580093	-0.0750658	0.335652	-0.00362323	-0.305178	-0.0622183	0.349979	0.0562268	0.0952243	0.0933603	0.058592	-0.0504197	-0.100839
			Sig. (2-tailed)	0.366578	0.327477	0.263969	0.615927	0.279634	0.823929	0.0275026	0.0441458	0.977271	0.0252369	0.465574	0.162566	0.157802	0.399856	0.0462624	0.107401	0.552003	0.285221	0.829739	0.328466	0.111176	0.443987	0.766906	0.183297	0.21839	0.496487	0.310386	0.833516	0.614636	0.494586	0.076311	0.425409	0.162522	0.769363	0.704214	0.0807773	0.985401	0.114299	0.753124	0.0678934	0.776269	0.629803	0.63655	0.767109	0.798882	0.609654
			N	28	28	28	28	28	28	28	28	28	28	28	28	28	28	28	28	28	28	28	28	28	28	28	28	28	28	28	28	28	28	28	28	28	28	28	28	28	28	28	28	28	28	28	28	28	28
		Penicillium	Pearson Correlation	-0.00727064	0.093102	-0.0698964	-0.0603503	0.0749426	0.0344807	0.327646	-0.246848	0.0190998	-0.0823465	-0.116715	-0.245013	-0.246024	-0.0958734	-0.26015	-0.131593	-0.145116	-0.225028	-0.0960608	-0.0881453	-0.255432	0.10225	0.00879978	-0.00137292	0.107157	-0.094145	-0.0439855	-0.0634104	-0.0578698	-0.107155	-0.128269	-0.145488	.743**	0.0141813	-0.174512	0.137273	-0.0616081	-0.0677007	-0.148853	.744**	0.0802094	-0.232918	-0.232212	-0.0156623	0.203529	-0.210778
			Sig. (2-tailed)	0.970709	0.637488	0.723768	0.760319	0.704678	0.861718	0.0887475	0.205388	0.923149	0.676986	0.554207	0.208885	0.206952	0.62746	0.181229	0.504459	0.461253	0.249612	0.626784	0.655579	0.18956	0.604635	0.964552	0.994468	0.587312	0.633706	0.824123	0.748543	0.769903	0.587318	0.515379	0.460092	6.00832e-06	0.942902	0.374447	0.48607	0.755472	0.732126	0.449667	5.57338e-06	0.684939	0.232954	0.234413	0.936951	0.2989	0.281644
			N	28	28	28	28	28	28	28	28	28	28	28	28	28	28	28	28	28	28	28	28	28	28	28	28	28	28	28	28	28	28	28	28	28	28	28	28	28	28	28	28	28	28	28	28	28	28
		unidentified.12	Pearson Correlation	-0.219319	.710**	-0.0578244	-0.148849	-0.172261	0.167733	-0.143588	0.365038	0.296542	-0.0886206	-0.082993	-0.216557	-0.216393	-0.0638645	-0.039025	-0.175811	-0.153034	-0.138324	-0.0513045	-0.080456	-0.100243	.934**	-0.0265935	-0.0950084	.634**	-0.111371	-0.0447064	0.198125	-0.0447565	-0.0845345	-0.0809187	-0.172382	-0.0807301	-0.0782348	-0.127251	-0.139047	-0.110552	.561**	0.126953	-0.0714039	-0.0797104	-0.0944396	-0.0935571	-0.0524275	-0.102892	-0.183854
			Sig. (2-tailed)	0.262146	2.3353e-05	0.770078	0.449679	0.380737	0.39357	0.466036	0.0561278	0.125444	0.653835	0.674587	0.268352	0.268722	0.7468	0.843702	0.370846	0.43689	0.482707	0.795426	0.68402	0.611781	3.91149e-13	0.893144	0.630583	0.000294481	0.572611	0.821286	0.312186	0.821089	0.668879	0.682296	0.380397	0.682998	0.692317	0.518746	0.480397	0.575454	0.00190079	0.519733	0.718048	0.686801	0.63264	0.635837	0.791045	0.602356	0.349003
			N	28	28	28	28	28	28	28	28	28	28	28	28	28	28	28	28	28	28	28	28	28	28	28	28	28	28	28	28	28	28	28	28	28	28	28	28	28	28	28	28	28	28	28	28	28	28
		Dermatocarpon	Pearson Correlation	.b	.b	.b	.b	.b	.b	.b	.b	.b	.b	.b	.b	.b	.b	.b	.b	.b	.b	.b	.b	.b	.b	.b	.b	.b	.b	.b	.b	.b	.b	.b	.b	.b	.b	.b	.b	.b	.b	.b	.b	.b	.b	.b	.b	.b	.b
			Sig. (2-tailed)
			N	28	28	28	28	28	28	28	28	28	28	28	28	28	28	28	28	28	28	28	28	28	28	28	28	28	28	28	28	28	28	28	28	28	28	28	28	28	28	28	28	28	28	28	28	28	28
		Dipodascus	Pearson Correlation	0.144906	0.023253	0.188763	0.0527037	-0.089693	0.257433	-0.24619	-0.0926326	-0.0264279	-0.0980546	0.0717042	-0.01574	-0.0150311	.438*	0.102258	-0.257344	0.113509	-0.0316753	-0.0402313	0.192638	0.0411033	0.193832	-0.093059	0.135548	0.0347675	0.0175431	0.0749569	-0.132364	.831**	-0.0651199	-0.14196	-0.201301	-0.0941003	0.0407346	0.0901512	-0.187788	-0.0284985	-0.0715512	.716**	-0.0897062	-0.162737	-0.121872	-0.121726	0.106022	-0.115909	0.0120513
			Sig. (2-tailed)	0.461907	0.906504	0.336058	0.789968	0.649909	0.185995	0.206637	0.639192	0.893806	0.619613	0.71691	0.936638	0.939487	0.01972	0.604606	0.186152	0.565213	0.872875	0.838932	0.326046	0.835487	0.322999	0.637644	0.491619	0.860579	0.929397	0.704625	0.501945	4.4736e-08	0.741988	0.471157	0.304335	0.633868	0.836943	0.648234	0.338604	0.885537	0.71749	1.83622e-05	0.64986	0.40801	0.536712	0.537202	0.5913	0.556964	0.951468
			N	28	28	28	28	28	28	28	28	28	28	28	28	28	28	28	28	28	28	28	28	28	28	28	28	28	28	28	28	28	28	28	28	28	28	28	28	28	28	28	28	28	28	28	28	28	28
		Galactomyces	Pearson Correlation	-0.282316	0.221533	0.0415038	-0.182861	-0.0563761	0.276087	-0.0034611	-0.178374	0.148762	-0.192692	-0.0996389	-0.0967952	-0.0956722	0.0581114	0.0111448	0.0679701	-0.29619	-0.16754	0.0793588	-0.0801526	-0.00208524	-0.065632	0.220238	0.179996	-0.132912	-0.0870743	0.0768924	0.331047	0.209031	-0.150613	-0.202987	-0.219198	-0.111283	.375*	-0.197852	0.117112	-0.241226	-0.134125	-0.0759615	-0.0462082	-0.0652914	-0.0304124	-0.0297537	.434*	0.135702	0.0314835
			Sig. (2-tailed)	0.145513	0.257237	0.833906	0.351658	0.77569	0.15499	0.986054	0.3638	0.449946	0.325907	0.613938	0.624139	0.628186	0.768968	0.955114	0.731099	0.125916	0.394121	0.688114	0.685151	0.991598	0.740028	0.2601	0.359384	0.500158	0.659513	0.697348	0.0852925	0.285743	0.444264	0.300216	0.262416	0.572917	0.0489773	0.312867	0.552851	0.216231	0.49622	0.700845	0.815383	0.741332	0.877905	0.880531	0.0210739	0.491124	0.873639
			N	28	28	28	28	28	28	28	28	28	28	28	28	28	28	28	28	28	28	28	28	28	28	28	28	28	28	28	28	28	28	28	28	28	28	28	28	28	28	28	28	28	28	28	28	28	28
		Candida	Pearson Correlation	-0.131677	0.170588	0.0467255	-0.077279	0.0963234	0.356554	-0.254928	0.21373	0.209411	-0.0059709	-0.124256	-0.036368	-0.0366031	-0.0194221	0.134222	0.00963952	-0.00364549	-0.248153	-0.172465	-0.0453776	0.132493	-0.0476974	0.242778	-0.0893824	0.185591	0.0781104	0.0931204	0.170512	-0.0664743	-0.0906879	-0.0228966	0.21384	0.342895	-0.030066	-0.152472	-0.209841	0.194094	0.0630051	-0.0184431	0.335258	-0.0894955	-0.123224	-0.125361	0.082474	-0.170296	-0.006767
			Sig. (2-tailed)	0.504187	0.385448	0.813352	0.695898	0.625837	0.0625422	0.190464	0.274801	0.284847	0.975944	0.528711	0.854227	0.853294	0.921856	0.495906	0.961172	0.985311	0.202925	0.380164	0.818646	0.501524	0.809539	0.213199	0.651045	0.344387	0.692783	0.637421	0.385665	0.736808	0.646274	0.907931	0.274549	0.0740496	0.879286	0.438596	0.283838	0.322333	0.750099	0.925784	0.0811567	0.650631	0.532168	0.525024	0.676513	0.386276	0.972737
			N	28	28	28	28	28	28	28	28	28	28	28	28	28	28	28	28	28	28	28	28	28	28	28	28	28	28	28	28	28	28	28	28	28	28	28	28	28	28	28	28	28	28	28	28	28	28
		Cyberlindnera	Pearson Correlation	0.15731	-0.104379	-0.0758328	0.0220404	-0.176408	0.063989	-0.0969693	0.114885	-0.0122417	-0.0753449	-0.0594479	-0.0881005	-0.0877997	-0.0593478	0.0144298	0.0709159	.456*	0.14791	-0.0883168	0.0684769	0.241674	-0.0530733	-0.0923039	-0.0474939	-0.115956	-0.0692742	-0.0714207	0.109494	-0.0600122	0.0247057	-0.0374604	0.0884092	0.0412481	-0.0553984	.438*	-0.0478379	-0.0306333	0.32885	-0.04693	0.043002	.650**	-0.0817057	-0.0830196	-0.0969725	0.227681	0.291978
			Sig. (2-tailed)	0.424029	0.597091	0.701328	0.91136	0.369198	0.746322	0.623512	0.560477	0.950702	0.703164	0.763801	0.655743	0.656847	0.764188	0.941903	0.719898	0.0146316	0.452576	0.654949	0.729168	0.215354	0.788528	0.640387	0.810337	0.556806	0.726133	0.717984	0.579139	0.761623	0.900691	0.849896	0.65461	0.834915	0.779485	0.0197988	0.808988	0.877025	0.0875128	0.812549	0.827997	0.000183636	0.679367	0.674488	0.6235	0.243926	0.131648
			N	28	28	28	28	28	28	28	28	28	28	28	28	28	28	28	28	28	28	28	28	28	28	28	28	28	28	28	28	28	28	28	28	28	28	28	28	28	28	28	28	28	28	28	28	28	28
		Sporopachydermia	Pearson Correlation	-0.207781	0.243604	-0.101969	-0.119784	0.134653	-0.00690203	-0.0234217	-0.123233	0.0143234	-0.139496	-0.0406284	-0.0698171	-0.0688944	0.217807	0.0718057	0.242712	-0.300276	-0.0937053	0.110197	-0.175057	0.0740393	0.0474792	-0.000722588	0.203256	-0.076582	-0.215161	-0.0153462	0.0499491	.392*	-0.120941	-0.175999	-0.297435	-0.078128	0.0206815	-0.256055	0.176545	-0.177624	-0.128913	0.0805342	-0.00576425	-0.0192615	-0.100589	-0.100974	0.343661	0.359003	-0.159172
			Sig. (2-tailed)	0.288698	0.211599	0.605633	0.543762	0.494509	0.972194	0.905829	0.532139	0.942331	0.478967	0.837363	0.72407	0.727578	0.26553	0.716526	0.213328	0.120531	0.6353	0.576688	0.372936	0.708083	0.810395	0.997088	0.299562	0.698513	0.271525	0.938221	0.800722	0.0391032	0.539851	0.370327	0.124256	0.692717	0.916806	0.188444	0.368821	0.365855	0.513253	0.683728	0.976776	0.922501	0.610545	0.609174	0.0733641	0.0606347	0.418494
			N	28	28	28	28	28	28	28	28	28	28	28	28	28	28	28	28	28	28	28	28	28	28	28	28	28	28	28	28	28	28	28	28	28	28	28	28	28	28	28	28	28	28	28	28	28	28
		Yarrowia	Pearson Correlation	0.0231948	0.0334699	-0.067155	0.0776703	0.0114443	0.0787069	0.186723	-0.19477	-0.124893	-0.0140487	-0.074024	-0.131603	-0.131518	.518**	-0.181761	-0.0874835	-0.116977	-0.191749	-0.139585	-0.10665	-0.167612	0.19752	-0.113493	-0.0101331	0.0605306	-0.145916	-0.0681415	-0.184366	.768**	-0.0763592	-0.131604	-0.0900415	-0.0528092	-0.0928398	-0.148849	0.0600919	-0.0376553	-0.0712201	.525**	-0.0308738	-0.141536	-0.197326	-0.197825	-0.0685801	0.124635	-0.21228
			Sig. (2-tailed)	0.906737	0.865735	0.734208	0.694431	0.953909	0.69055	0.3414	0.320616	0.526586	0.943435	0.708141	0.504426	0.504706	0.00474745	0.354611	0.658009	0.553312	0.328327	0.478685	0.58909	0.393917	0.313697	0.56527	0.959185	0.759623	0.45876	0.730446	0.347639	1.80705e-06	0.69935	0.504423	0.648635	0.789557	0.63844	0.449677	0.761316	0.849124	0.718744	0.00411749	0.876067	0.472499	0.314183	0.312933	0.728775	0.527446	0.278149
			N	28	28	28	28	28	28	28	28	28	28	28	28	28	28	28	28	28	28	28	28	28	28	28	28	28	28	28	28	28	28	28	28	28	28	28	28	28	28	28	28	28	28	28	28	28	28
		Pichia	Pearson Correlation	-0.0901994	0.257321	0.0245365	0.00933641	-0.0101148	0.0396985	-0.277867	0.0361454	-0.134819	0.367864	-0.0264734	0.311068	0.310479	.863**	-0.0199694	-0.0476315	-0.148006	-0.149096	-0.14898	-0.0212499	-0.108662	0.306529	0.0788656	-0.0867266	0.34933	0.00951949	0.0095521	-0.136241	.789**	0.0776328	-0.131277	-0.124062	-0.109798	-0.128608	-0.148095	-0.137865	-0.0770641	-0.137062	.536**	-0.0979027	-0.169687	-0.265982	-0.266159	-0.127057	-0.0639895	-0.119132
			Sig. (2-tailed)	0.648058	0.186192	0.901368	0.962392	0.959259	0.841038	0.152238	0.85511	0.493973	0.0541101	0.893624	0.107128	0.10783	3.43244e-09	0.919662	0.809797	0.452277	0.448917	0.449275	0.914528	0.582043	0.112624	0.689957	0.660792	0.0684405	0.961655	0.961524	0.489385	6.06018e-07	0.694571	0.505493	0.529361	0.578077	0.514258	0.452004	0.484174	0.696704	0.486746	0.00329419	0.620158	0.388003	0.171291	0.170996	0.519388	0.746321	0.545975
			N	28	28	28	28	28	28	28	28	28	28	28	28	28	28	28	28	28	28	28	28	28	28	28	28	28	28	28	28	28	28	28	28	28	28	28	28	28	28	28	28	28	28	28	28	28	28
		Debaryomyces	Pearson Correlation	-0.0136935	0.0409171	-0.0684209	.454*	0.289853	-0.0877596	-0.20761	0.251445	-0.154469	-0.070277	-0.060994	-0.00565259	-0.00520596	0.00255827	.439*	-0.19519	0.108932	-0.0964987	-0.0998057	-0.065904	0.182868	0.0903672	-0.104143	-0.0762753	0.150065	-0.0539885	-0.0722991	-0.148926	0.00898188	-0.0663102	-0.0385277	-0.097754	-0.0368251	-0.0664249	-0.119905	-0.154437	-0.0366261	0.0307875	-0.0590897	-0.0468592	-0.108097	-0.152172	-0.151559	-0.0869578	0.237151	.491**
			Sig. (2-tailed)	0.944863	0.836222	0.729381	0.015166	0.134612	0.656995	0.289106	0.196802	0.432551	0.722323	0.757837	0.977226	0.979025	0.989692	0.0193334	0.319553	0.5811	0.625206	0.613342	0.738988	0.351637	0.647445	0.597927	0.699666	0.445942	0.784965	0.714658	0.449442	0.963819	0.737434	0.84567	0.620692	0.852415	0.736996	0.543354	0.432647	0.853203	0.87641	0.765185	0.812827	0.584017	0.439507	0.441373	0.659941	0.224328	0.00794179
			N	28	28	28	28	28	28	28	28	28	28	28	28	28	28	28	28	28	28	28	28	28	28	28	28	28	28	28	28	28	28	28	28	28	28	28	28	28	28	28	28	28	28	28	28	28	28
		Kluyveromyces	Pearson Correlation	-0.124994	-0.0972385	-0.10492	-0.167305	0.12746	-0.140273	0.3652	-0.263432	-0.165768	-0.0991173	0.0162534	-0.145494	-0.145275	-0.0598334	-0.269158	0.221118	-0.157241	-0.128506	0.0489213	-0.0977638	-0.235758	0.00478768	0.0312907	.746**	-0.082898	-0.141577	-0.0989836	-0.11906	-0.0035579	-0.0217621	-0.123739	-0.177287	0.108533	0.107913	-0.0733181	.703**	-0.135651	-0.178187	-0.114624	0.294472	-0.0964238	0.0434284	0.0405966	0.300607	-0.132033	-0.161934
			Sig. (2-tailed)	0.526247	0.622544	0.595182	0.394796	0.518052	0.4765	0.0560106	0.175588	0.399215	0.615804	0.934576	0.460073	0.460757	0.762313	0.166043	0.258154	0.424234	0.514594	0.804744	0.620657	0.227143	0.98071	0.874406	5.30543e-06	0.674939	0.472369	0.616283	0.546219	0.985664	0.912475	0.530444	0.366779	0.582491	0.584661	0.710805	3.05638e-05	0.491287	0.364312	0.561375	0.128231	0.625476	0.826317	0.837488	0.120102	0.503023	0.41036
			N	28	28	28	28	28	28	28	28	28	28	28	28	28	28	28	28	28	28	28	28	28	28	28	28	28	28	28	28	28	28	28	28	28	28	28	28	28	28	28	28	28	28	28	28	28	28
		Nakaseomyces	Pearson Correlation	0.0112135	-0.119587	-0.0757553	.691**	-0.176767	-0.170535	0.215255	0.0538442	-0.1551	-0.0752678	-0.0593871	-0.0981353	-0.0978537	-0.0525392	0.144674	-0.189595	-0.113078	-0.123497	-0.104075	-0.0714795	0.0553456	-0.064332	-0.0922094	-0.0736514	-0.164684	-0.126301	-0.0713476	-0.0365985	-0.0599508	-0.060638	-0.0900871	-0.189709	0.0592394	-0.0553417	-0.112623	0.173679	-0.115889	-0.152523	-0.152786	-0.0523712	-0.0940254	-0.109726	-0.109077	-0.0968733	-0.102202	0.0510416
			Sig. (2-tailed)	0.954838	0.544431	0.70162	4.62608e-05	0.368208	0.385599	0.27131	0.785527	0.43065	0.703454	0.764036	0.619323	0.620334	0.790609	0.462634	0.333892	0.566704	0.531252	0.598167	0.717761	0.77969	0.745007	0.640731	0.709547	0.402349	0.521897	0.718261	0.853313	0.76186	0.759209	0.648468	0.333597	0.764607	0.779705	0.568274	0.376768	0.557033	0.43844	0.437642	0.791264	0.63414	0.578329	0.580592	0.623857	0.604805	0.796453
			N	28	28	28	28	28	28	28	28	28	28	28	28	28	28	28	28	28	28	28	28	28	28	28	28	28	28	28	28	28	28	28	28	28	28	28	28	28	28	28	28	28	28	28	28	28	28
		Saccharomyces	Pearson Correlation	0.248207	-0.0923087	0.228322	-0.0913415	-0.0335227	-0.0621978	-0.0114468	0.0703193	-0.0256204	0.160264	0.263322	0.305258	0.304849	0.0619345	-0.129455	0.0396619	0.150541	0.315982	0.0558601	0.240781	-0.141504	0.0448376	0.063199	-0.0440761	0.160043	0.345713	0.150173	-0.137357	-0.0917463	0.259083	0.105127	0.285294	-0.312274	-0.284384	0.148663	-0.0881564	0.136426	0.021481	0.216236	-0.342429	-0.214594	0.151263	0.152777	-0.130066	-0.312356	-0.133093
			Sig. (2-tailed)	0.202823	0.64037	0.242564	0.643891	0.865525	0.753203	0.953899	0.722162	0.897033	0.415269	0.175776	0.114199	0.11471	0.754216	0.51147	0.841182	0.444485	0.101408	0.777692	0.217105	0.472597	0.82077	0.749355	0.823766	0.415919	0.0715515	0.445612	0.485801	0.642416	0.183091	0.594452	0.141132	0.105702	0.14246	0.450252	0.655538	0.488792	0.913602	0.269079	0.0744685	0.27282	0.442278	0.43767	0.509462	0.105607	0.49957
			N	28	28	28	28	28	28	28	28	28	28	28	28	28	28	28	28	28	28	28	28	28	28	28	28	28	28	28	28	28	28	28	28	28	28	28	28	28	28	28	28	28	28	28	28	28	28
		Tetrapisispora	Pearson Correlation	0.157018	-0.104266	-0.0756672	0.0218028	-0.176562	0.0641934	-0.0983124	0.115175	-0.0119125	-0.0751803	-0.059318	-0.0878262	-0.0875259	-0.0592118	0.0148358	0.0710098	.456*	0.148159	-0.0881133	0.0686226	0.242086	-0.0531015	-0.0921022	-0.047355	-0.116166	-0.0690464	-0.0712647	0.109915	-0.0598811	0.0248318	-0.0372918	0.0884175	0.0413572	-0.0552774	.438*	-0.0482358	-0.0303864	0.32872	-0.0466851	0.0431093	.650**	-0.0814225	-0.0827375	-0.0967607	0.226739	0.292323
			Sig. (2-tailed)	0.4249	0.597492	0.701951	0.912312	0.368774	0.745538	0.618688	0.559481	0.952026	0.703784	0.764303	0.65675	0.657853	0.764713	0.940272	0.719542	0.0146461	0.451806	0.655696	0.728613	0.214547	0.788418	0.641121	0.810882	0.556084	0.727	0.718575	0.57767	0.762129	0.900186	0.850565	0.65458	0.834485	0.779955	0.0197348	0.807429	0.878009	0.0876451	0.81351	0.827574	0.000182801	0.680421	0.675535	0.624263	0.245935	0.131172
			N	28	28	28	28	28	28	28	28	28	28	28	28	28	28	28	28	28	28	28	28	28	28	28	28	28	28	28	28	28	28	28	28	28	28	28	28	28	28	28	28	28	28	28	28	28	28
		unidentified.31	Pearson Correlation	-0.0206211	0.0127986	-0.0800335	.457*	0.30428	-0.0873069	-0.2093	0.243656	-0.16387	-0.073685	-0.0660869	-0.00755038	-0.00707862	-0.000362231	.433*	-0.205596	0.101423	-0.0822666	-0.091932	-0.0798986	0.182278	0.0750475	-0.102522	-0.0803071	0.127995	-0.047389	-0.0758735	-0.133519	0.0157774	-0.0670775	-0.0375354	-0.0702947	-0.0490638	-0.0633245	-0.125222	-0.150211	-0.0311054	0.0340118	-0.0514438	-0.0599254	-0.105991	-0.140528	-0.139955	-0.106205	0.216336	.505**
			Sig. (2-tailed)	0.917048	0.948462	0.685595	0.0144541	0.115422	0.658658	0.28511	0.211498	0.404711	0.70942	0.738288	0.969583	0.971482	0.99854	0.0214395	0.293912	0.607573	0.677283	0.64174	0.686099	0.353221	0.704283	0.603666	0.684575	0.516283	0.810748	0.701175	0.498187	0.936488	0.734504	0.849599	0.722255	0.804186	0.748873	0.525489	0.445496	0.875144	0.863581	0.794882	0.761958	0.591408	0.475691	0.477509	0.590654	0.268852	0.00616267
			N	28	28	28	28	28	28	28	28	28	28	28	28	28	28	28	28	28	28	28	28	28	28	28	28	28	28	28	28	28	28	28	28	28	28	28	28	28	28	28	28	28	28	28	28	28	28
		unidentified.32	Pearson Correlation	-0.1601	0.222419	-0.122915	-0.0942608	-0.0220233	-0.0126246	-0.143852	0.327193	-0.0621057	.756**	-0.0996996	.553**	.550**	0.262073	0.129963	0.166922	-0.0817769	-0.179417	-0.0709361	-0.0311043	-0.145924	0.312107	0.161536	-0.120106	.497**	-0.00622598	-0.0234648	-0.0796772	0.177709	-0.0711048	0.0622229	-0.0632495	-0.0938038	-0.105142	-0.00745365	-0.0826186	-0.175161	-0.102211	0.0715739	-0.0994987	-0.15507	-0.187381	-0.186479	-0.161937	-0.163016	-0.140818
			Sig. (2-tailed)	0.415752	0.255291	0.533206	0.633287	0.911429	0.949161	0.465208	0.0892159	0.753557	3.20898e-06	0.613721	0.00228635	0.00241249	0.177909	0.509798	0.395893	0.679103	0.360956	0.719821	0.875149	0.458734	0.1059	0.411527	0.542674	0.00708452	0.974916	0.905656	0.686925	0.36562	0.719181	0.753106	0.749161	0.634942	0.594397	0.969972	0.675976	0.372647	0.604774	0.717404	0.61444	0.430741	0.339672	0.342044	0.410351	0.407195	0.474768
			N	28	28	28	28	28	28	28	28	28	28	28	28	28	28	28	28	28	28	28	28	28	28	28	28	28	28	28	28	28	28	28	28	28	28	28	28	28	28	28	28	28	28	28	28	28	28
		unidentified.33	Pearson Correlation	-0.00840747	-0.0201147	-0.0934664	0.357046	.398*	-0.126251	-0.212407	0.367781	-0.212737	-0.120464	-0.102151	-0.0100542	-0.00929232	-0.0577005	.509**	-0.107726	0.159861	-0.148426	-0.0783227	-0.0803192	0.346592	0.0173652	-0.159258	-0.037916	0.139499	-0.0755519	-0.1316	-0.179689	-0.050377	-0.0933201	-0.104866	-0.0466625	-0.0846323	0.0168181	-0.171113	-0.179634	0.0185203	0.127937	-0.0455623	-0.0852375	-0.136455	-0.14624	-0.146518	-0.0911733	0.214949	.394*
			Sig. (2-tailed)	0.966132	0.919079	0.636166	0.0621552	0.036062	0.522062	0.277855	0.0541683	0.277091	0.541461	0.604985	0.959503	0.962569	0.770558	0.00568226	0.585316	0.416457	0.450982	0.691988	0.68453	0.0707851	0.930111	0.418238	0.848092	0.478959	0.702385	0.504438	0.360215	0.799049	0.636696	0.595372	0.813599	0.668517	0.932308	0.383966	0.360366	0.925474	0.516474	0.81792	0.666281	0.488699	0.457751	0.456886	0.644504	0.272009	0.0377773
			N	28	28	28	28	28	28	28	28	28	28	28	28	28	28	28	28	28	28	28	28	28	28	28	28	28	28	28	28	28	28	28	28	28	28	28	28	28	28	28	28	28	28	28	28	28	28
		Fusarium	Pearson Correlation	0.00791739	-0.274856	-0.319949	0.127277	-0.0386957	-0.35212	0.308398	0.118834	-0.219613	0.0902575	-0.0757613	0.183978	0.183482	0.0417226	0.0490714	0.207402	-0.111698	-0.0177382	0.116907	-0.224617	-0.130207	-0.0865728	-0.109666	0.0254901	-0.128104	-0.165218	-0.10933	-0.13043	0.0563013	-0.179382	0.0130636	0.162154	-0.145803	-0.203041	0.113042	.419*	0.103378	-0.0901794	-0.168612	-0.129014	-0.139885	-0.0685438	-0.0682679	-0.182924	-0.285855	-0.228459
			Sig. (2-tailed)	0.968105	0.156914	0.0969592	0.518658	0.845005	0.0661138	0.110336	0.546986	0.261491	0.647845	0.701597	0.348671	0.349996	0.833043	0.804156	0.2896	0.571476	0.928614	0.553553	0.250502	0.508999	0.661358	0.578539	0.897554	0.515924	0.400803	0.579708	0.508266	0.77598	0.361051	0.947396	0.409715	0.459111	0.300085	0.566826	0.0266505	0.600631	0.648131	0.391059	0.512921	0.47773	0.728913	0.729964	0.351488	0.140317	0.242275
			N	28	28	28	28	28	28	28	28	28	28	28	28	28	28	28	28	28	28	28	28	28	28	28	28	28	28	28	28	28	28	28	28	28	28	28	28	28	28	28	28	28	28	28	28	28	28
		Haematonectria	Pearson Correlation	0.0285919	-0.0735901	0.335771	-0.179862	0.293894	0.146439	-0.235331	-0.129492	-0.16698	0.163129	.838**	.627**	.628**	-0.0646955	-0.1939	-0.148988	-0.155167	.847**	-0.0503649	0.111613	-0.0989087	-0.111337	.575**	-0.107934	0.0593378	.539**	.742**	0.0861994	-0.009573	.647**	-0.043315	0.1111	-0.0777289	-0.119122	-0.112496	-0.193949	-0.187263	-0.0651033	0.202046	-0.112728	-0.165899	0.154564	0.156578	-0.208518	0.0644396	0.193873
			Sig. (2-tailed)	0.885165	0.709778	0.080663	0.359746	0.129017	0.457131	0.228011	0.511346	0.395726	0.406867	2.66865e-08	0.000354861	0.000350024	0.743614	0.322825	0.449251	0.430449	1.30664e-08	0.799096	0.57177	0.616551	0.572727	0.00137634	0.584589	0.764226	0.00304896	6.19458e-06	0.662734	0.96144	0.000197591	0.826764	0.573552	0.694212	0.546008	0.568712	0.3227	0.339982	0.742052	0.30251	0.567911	0.398837	0.432264	0.426215	0.286953	0.744595	0.322894
			N	28	28	28	28	28	28	28	28	28	28	28	28	28	28	28	28	28	28	28	28	28	28	28	28	28	28	28	28	28	28	28	28	28	28	28	28	28	28	28	28	28	28	28	28	28	28
		Nectria	Pearson Correlation	.b	.b	.b	.b	.b	.b	.b	.b	.b	.b	.b	.b	.b	.b	.b	.b	.b	.b	.b	.b	.b	.b	.b	.b	.b	.b	.b	.b	.b	.b	.b	.b	.b	.b	.b	.b	.b	.b	.b	.b	.b	.b	.b	.b	.b	.b
			Sig. (2-tailed)
			N	28	28	28	28	28	28	28	28	28	28	28	28	28	28	28	28	28	28	28	28	28	28	28	28	28	28	28	28	28	28	28	28	28	28	28	28	28	28	28	28	28	28	28	28	28	28
		Ophiocordyceps	Pearson Correlation	0.102759	-0.203525	-0.137039	-0.167217	0.0677011	-0.245438	0.172848	-0.00904357	-0.235025	-0.121103	-0.0527822	-0.0705817	-0.070212	-0.1115	0.0944801	-0.00439611	-0.0240522	-0.141999	-0.0157767	-0.122437	0.077727	-0.115194	-0.0642483	0.345631	-0.243707	-0.156855	-0.129066	-0.114244	-0.0279232	-0.0717278	-0.132397	0.0742308	0.148191	-0.0706295	0.367656	0.31678	-0.156705	0.062457	-0.211116	0.243382	-0.0688686	-0.0209062	-0.0228434	0.0881106	-0.149687	-0.114362
			Sig. (2-tailed)	0.602829	0.29891	0.486822	0.395047	0.732125	0.208071	0.37909	0.963571	0.228634	0.539303	0.789662	0.721166	0.722569	0.572161	0.632493	0.982287	0.903305	0.471034	0.936491	0.534809	0.694219	0.559417	0.745328	0.0716228	0.211399	0.425387	0.512751	0.562682	0.887833	0.716821	0.501836	0.707361	0.451708	0.720984	0.0542566	0.1005	0.425835	0.752206	0.280854	0.212028	0.727677	0.915905	0.908144	0.655706	0.4471	0.562276
			N	28	28	28	28	28	28	28	28	28	28	28	28	28	28	28	28	28	28	28	28	28	28	28	28	28	28	28	28	28	28	28	28	28	28	28	28	28	28	28	28	28	28	28	28	28	28
		unidentified.36	Pearson Correlation	-0.029478	0.0312829	-0.0474555	0.177987	0.0252172	0.156927	-0.252952	0.00254979	-0.052545	-0.0481494	-0.0724308	-0.0854424	-0.0851744	.492**	0.101598	-0.176751	-0.0804206	-0.139879	-0.123279	-0.0887175	0.0469415	0.242876	-0.112073	-0.0949798	0.0307494	-0.100416	-0.048821	-0.101789	.894**	-0.072217	-0.0829718	-0.0990091	-0.0670327	-0.075033	-0.11056	-0.168064	0.0473878	-0.0350514	.660**	-0.0710055	-0.114208	-0.168772	-0.169091	-0.087423	-0.0333152	0.053675
			Sig. (2-tailed)	0.88163	0.874437	0.810488	0.36486	0.898645	0.425173	0.194043	0.989726	0.790587	0.807767	0.714159	0.665525	0.666514	0.00789604	0.606951	0.368254	0.684152	0.477751	0.531985	0.65348	0.812504	0.21301	0.570177	0.630686	0.876562	0.611164	0.805136	0.606273	1.54697e-10	0.714968	0.674665	0.616191	0.734675	0.704338	0.575428	0.392622	0.810753	0.859451	0.000134013	0.719558	0.562806	0.390603	0.389695	0.658231	0.86635	0.786185
			N	28	28	28	28	28	28	28	28	28	28	28	28	28	28	28	28	28	28	28	28	28	28	28	28	28	28	28	28	28	28	28	28	28	28	28	28	28	28	28	28	28	28	28	28	28	28
		unidentified.38	Pearson Correlation	0.221628	-0.0332043	0.219411	-0.0655818	-0.0485959	-0.0755789	0.0234315	0.0223898	0.00579067	0.185076	0.25767	0.298476	0.297833	0.106531	-0.176586	0.0418911	0.0711626	0.307078	0.0671943	0.222202	-0.207322	0.092185	0.0808291	-0.0418839	0.180917	0.324439	0.146014	-0.100372	-0.0819234	0.270904	0.104766	0.208902	-0.288955	-0.275626	0.116208	-0.0268541	0.099218	-0.0181873	0.187477	-0.312797	-0.204863	0.116391	0.118324	-0.12597	-0.27911	-0.113114
			Sig. (2-tailed)	0.257027	0.866791	0.261939	0.74022	0.806018	0.702284	0.90579	0.909961	0.97667	0.345753	0.185575	0.122882	0.12373	0.589508	0.368707	0.832378	0.718962	0.111947	0.734058	0.255766	0.289788	0.64082	0.68263	0.832406	0.356889	0.0921022	0.458454	0.61132	0.678558	0.163207	0.595723	0.286046	0.135878	0.15571	0.55594	0.892103	0.615443	0.926811	0.33942	0.105089	0.295675	0.555314	0.548719	0.522996	0.150337	0.566577
			N	28	28	28	28	28	28	28	28	28	28	28	28	28	28	28	28	28	28	28	28	28	28	28	28	28	28	28	28	28	28	28	28	28	28	28	28	28	28	28	28	28	28	28	28	28	28
		Agaricus	Pearson Correlation	0.152287	-0.106705	-0.0788842	0.0184491	-0.182005	0.0636902	-0.103044	0.106948	0.00199975	-0.0713091	-0.06184	-0.0932277	-0.0929177	-0.0618445	0.0115282	0.064764	.452*	0.146687	-0.0922013	0.0656983	0.23527	-0.055721	-0.096018	-0.0502607	-0.11802	-0.0743645	-0.0742945	0.106676	-0.0624269	0.0242908	-0.0158261	0.0882601	0.0390511	-0.0483992	.436*	-0.051603	-0.0165677	0.323465	-0.0478026	0.0409611	.646**	-0.0648669	-0.0664127	-0.0996521	0.224679	0.291511
			Sig. (2-tailed)	0.439159	0.588899	0.689887	0.92576	0.353954	0.747469	0.601816	0.588044	0.991942	0.718407	0.75458	0.637032	0.638157	0.754562	0.953572	0.743351	0.0157419	0.456364	0.64076	0.739774	0.228134	0.778232	0.626938	0.799504	0.549754	0.706857	0.707121	0.589	0.752322	0.902351	0.936292	0.655157	0.843599	0.806788	0.0203076	0.794261	0.933314	0.0931398	0.809126	0.836049	0.000202703	0.742957	0.737043	0.613891	0.250367	0.132295
			N	28	28	28	28	28	28	28	28	28	28	28	28	28	28	28	28	28	28	28	28	28	28	28	28	28	28	28	28	28	28	28	28	28	28	28	28	28	28	28	28	28	28	28	28	28	28
		Hebeloma	Pearson Correlation	.b	.b	.b	.b	.b	.b	.b	.b	.b	.b	.b	.b	.b	.b	.b	.b	.b	.b	.b	.b	.b	.b	.b	.b	.b	.b	.b	.b	.b	.b	.b	.b	.b	.b	.b	.b	.b	.b	.b	.b	.b	.b	.b	.b	.b	.b
			Sig. (2-tailed)
			N	28	28	28	28	28	28	28	28	28	28	28	28	28	28	28	28	28	28	28	28	28	28	28	28	28	28	28	28	28	28	28	28	28	28	28	28	28	28	28	28	28	28	28	28	28	28
		Cortinarius	Pearson Correlation	.b	.b	.b	.b	.b	.b	.b	.b	.b	.b	.b	.b	.b	.b	.b	.b	.b	.b	.b	.b	.b	.b	.b	.b	.b	.b	.b	.b	.b	.b	.b	.b	.b	.b	.b	.b	.b	.b	.b	.b	.b	.b	.b	.b	.b	.b
			Sig. (2-tailed)
			N	28	28	28	28	28	28	28	28	28	28	28	28	28	28	28	28	28	28	28	28	28	28	28	28	28	28	28	28	28	28	28	28	28	28	28	28	28	28	28	28	28	28	28	28	28	28
		unidentified.41	Pearson Correlation	0.00888024	-0.101155	-0.143745	-0.0745567	0.0481564	-0.0309907	-0.0327744	0.303728	-0.151981	.679**	-0.0855805	.496**	.493**	0.0643098	0.277268	0.15018	0.00017913	-0.135675	-0.047663	-0.0669234	0.0513783	-0.0312863	0.109949	-0.120931	0.0982552	-0.00934233	-0.035104	-0.0358922	0.161062	-0.0888285	0.127238	0.16864	-0.0775724	-0.106397	0.281121	-0.0759339	-0.174593	-0.0845085	0.0202671	-0.088605	-0.142304	-0.197851	-0.197503	-0.160136	-0.161486	-0.0295398
			Sig. (2-tailed)	0.964228	0.608527	0.465544	0.706132	0.80774	0.875601	0.868501	0.116116	0.440089	7.17507e-05	0.665015	0.00732812	0.00766227	0.745092	0.153161	0.44559	0.999278	0.491209	0.809674	0.735092	0.795138	0.874424	0.577554	0.539885	0.618893	0.962368	0.859242	0.856114	0.412918	0.653073	0.518788	0.39098	0.694798	0.589979	0.147298	0.700949	0.374223	0.668975	0.918468	0.653893	0.470073	0.31287	0.313739	0.415646	0.411674	0.881383
			N	28	28	28	28	28	28	28	28	28	28	28	28	28	28	28	28	28	28	28	28	28	28	28	28	28	28	28	28	28	28	28	28	28	28	28	28	28	28	28	28	28	28	28	28	28	28
		Anthracophyllum	Pearson Correlation	.b	.b	.b	.b	.b	.b	.b	.b	.b	.b	.b	.b	.b	.b	.b	.b	.b	.b	.b	.b	.b	.b	.b	.b	.b	.b	.b	.b	.b	.b	.b	.b	.b	.b	.b	.b	.b	.b	.b	.b	.b	.b	.b	.b	.b	.b
			Sig. (2-tailed)
			N	28	28	28	28	28	28	28	28	28	28	28	28	28	28	28	28	28	28	28	28	28	28	28	28	28	28	28	28	28	28	28	28	28	28	28	28	28	28	28	28	28	28	28	28	28	28
		Marasmius	Pearson Correlation	.b	.b	.b	.b	.b	.b	.b	.b	.b	.b	.b	.b	.b	.b	.b	.b	.b	.b	.b	.b	.b	.b	.b	.b	.b	.b	.b	.b	.b	.b	.b	.b	.b	.b	.b	.b	.b	.b	.b	.b	.b	.b	.b	.b	.b	.b
			Sig. (2-tailed)
			N	28	28	28	28	28	28	28	28	28	28	28	28	28	28	28	28	28	28	28	28	28	28	28	28	28	28	28	28	28	28	28	28	28	28	28	28	28	28	28	28	28	28	28	28	28	28
		Omphalotus	Pearson Correlation	.b	.b	.b	.b	.b	.b	.b	.b	.b	.b	.b	.b	.b	.b	.b	.b	.b	.b	.b	.b	.b	.b	.b	.b	.b	.b	.b	.b	.b	.b	.b	.b	.b	.b	.b	.b	.b	.b	.b	.b	.b	.b	.b	.b	.b	.b
			Sig. (2-tailed)
			N	28	28	28	28	28	28	28	28	28	28	28	28	28	28	28	28	28	28	28	28	28	28	28	28	28	28	28	28	28	28	28	28	28	28	28	28	28	28	28	28	28	28	28	28	28	28
		Tetrapyrgos	Pearson Correlation	.b	.b	.b	.b	.b	.b	.b	.b	.b	.b	.b	.b	.b	.b	.b	.b	.b	.b	.b	.b	.b	.b	.b	.b	.b	.b	.b	.b	.b	.b	.b	.b	.b	.b	.b	.b	.b	.b	.b	.b	.b	.b	.b	.b	.b	.b
			Sig. (2-tailed)
			N	28	28	28	28	28	28	28	28	28	28	28	28	28	28	28	28	28	28	28	28	28	28	28	28	28	28	28	28	28	28	28	28	28	28	28	28	28	28	28	28	28	28	28	28	28	28
		Pleurotus	Pearson Correlation	.b	.b	.b	.b	.b	.b	.b	.b	.b	.b	.b	.b	.b	.b	.b	.b	.b	.b	.b	.b	.b	.b	.b	.b	.b	.b	.b	.b	.b	.b	.b	.b	.b	.b	.b	.b	.b	.b	.b	.b	.b	.b	.b	.b	.b	.b
			Sig. (2-tailed)
			N	28	28	28	28	28	28	28	28	28	28	28	28	28	28	28	28	28	28	28	28	28	28	28	28	28	28	28	28	28	28	28	28	28	28	28	28	28	28	28	28	28	28	28	28	28	28
		Coprinopsis	Pearson Correlation	.b	.b	.b	.b	.b	.b	.b	.b	.b	.b	.b	.b	.b	.b	.b	.b	.b	.b	.b	.b	.b	.b	.b	.b	.b	.b	.b	.b	.b	.b	.b	.b	.b	.b	.b	.b	.b	.b	.b	.b	.b	.b	.b	.b	.b	.b
			Sig. (2-tailed)
			N	28	28	28	28	28	28	28	28	28	28	28	28	28	28	28	28	28	28	28	28	28	28	28	28	28	28	28	28	28	28	28	28	28	28	28	28	28	28	28	28	28	28	28	28	28	28
		Psathyrella	Pearson Correlation	.b	.b	.b	.b	.b	.b	.b	.b	.b	.b	.b	.b	.b	.b	.b	.b	.b	.b	.b	.b	.b	.b	.b	.b	.b	.b	.b	.b	.b	.b	.b	.b	.b	.b	.b	.b	.b	.b	.b	.b	.b	.b	.b	.b	.b	.b
			Sig. (2-tailed)
			N	28	28	28	28	28	28	28	28	28	28	28	28	28	28	28	28	28	28	28	28	28	28	28	28	28	28	28	28	28	28	28	28	28	28	28	28	28	28	28	28	28	28	28	28	28	28
		Psilocybe	Pearson Correlation	-0.128179	-0.0821748	-0.0756672	-0.0836986	-0.141871	-0.00380625	-0.125466	-0.225751	0.355571	0.107044	-0.059318	-0.141068	-0.140867	-0.0620746	-0.102293	-0.189375	-0.112946	-0.0373919	-0.0957258	-0.0713963	-0.186549	-0.0653905	-0.0921022	-0.0683792	-0.048493	-0.126154	-0.0712647	-0.0771931	-0.0598811	-0.0098717	.554**	0.00847989	-0.0579767	0.182659	-0.047131	-0.0824685	0.365679	-0.145551	-0.0162764	-0.0523103	-0.093916	.439*	.433*	-0.0967607	-0.102083	-0.0118266
			Sig. (2-tailed)	0.515674	0.677624	0.701951	0.671972	0.471438	0.984664	0.524673	0.248055	0.0633209	0.587709	0.764303	0.473979	0.474613	0.753677	0.604481	0.334464	0.567158	0.850168	0.627992	0.718076	0.341859	0.740952	0.641121	0.72954	0.806421	0.522385	0.718575	0.69622	0.762129	0.960237	0.00220508	0.96584	0.769489	0.352198	0.81176	0.676533	0.0556655	0.459897	0.934483	0.791502	0.634536	0.0195823	0.0215087	0.624263	0.605227	0.952371
			N	28	28	28	28	28	28	28	28	28	28	28	28	28	28	28	28	28	28	28	28	28	28	28	28	28	28	28	28	28	28	28	28	28	28	28	28	28	28	28	28	28	28	28	28	28	28
		unidentified.44	Pearson Correlation	.b	.b	.b	.b	.b	.b	.b	.b	.b	.b	.b	.b	.b	.b	.b	.b	.b	.b	.b	.b	.b	.b	.b	.b	.b	.b	.b	.b	.b	.b	.b	.b	.b	.b	.b	.b	.b	.b	.b	.b	.b	.b	.b	.b	.b	.b
			Sig. (2-tailed)
			N	28	28	28	28	28	28	28	28	28	28	28	28	28	28	28	28	28	28	28	28	28	28	28	28	28	28	28	28	28	28	28	28	28	28	28	28	28	28	28	28	28	28	28	28	28	28
		unidentified.45	Pearson Correlation	-0.0442216	-0.0805392	-0.105216	-0.063761	0.254538	-0.151939	0.221387	-0.118813	0.0103799	-0.104539	-0.0824821	-0.0862754	-0.0857905	-0.0867902	0.056077	0.0151846	-0.0931879	0.0855994	.524**	-0.0992771	0.323486	-0.0301732	-0.128069	-0.0560238	-0.0919157	-0.134696	-0.099094	0.142942	0.0316133	-0.0842195	-0.102578	-0.0822337	-0.0742944	-0.0768635	-0.156421	0.147365	-0.0262174	0.0783634	-0.0530437	-0.0727377	0.372431	-0.117665	-0.117706	-0.134546	.394*	-0.0898457
			Sig. (2-tailed)	0.823194	0.68371	0.594138	0.747197	0.191168	0.440216	0.257559	0.547057	0.958192	0.596528	0.676483	0.662454	0.664241	0.660558	0.77685	0.93887	0.637176	0.664946	0.00424851	0.615232	0.0931172	0.878858	0.51604	0.777057	0.641799	0.494372	0.615887	0.468063	0.873121	0.670044	0.603471	0.677405	0.707121	0.697457	0.426685	0.454262	0.894647	0.691836	0.788644	0.712999	0.0509695	0.550966	0.550826	0.494855	0.0379209	0.64935
			N	28	28	28	28	28	28	28	28	28	28	28	28	28	28	28	28	28	28	28	28	28	28	28	28	28	28	28	28	28	28	28	28	28	28	28	28	28	28	28	28	28	28	28	28	28	28
		Chamonixia	Pearson Correlation	-0.0992781	-0.10662	-0.096819	-0.129257	0.0744694	-0.0636455	0.00924391	-0.227697	-0.0925499	-0.107782	-0.0850408	-0.158831	-0.158462	0.043787	-0.132589	0.0845191	-0.153005	-0.0668351	0.0504003	-0.102357	-0.0866568	-0.00490785	-0.0461334	-0.0641524	-0.181494	-0.0912003	-0.0920567	-0.181206	0.198854	-0.0868321	-0.0629954	-0.0875147	-0.0671338	-0.0792479	-0.0641311	-0.0105319	-0.0313108	-0.0796023	0.0658568	-0.0749942	0.000259373	0.288577	0.28946	0.0264241	-0.0714964	-0.113276
			Sig. (2-tailed)	0.615229	0.589197	0.624053	0.512121	0.706461	0.747641	0.962764	0.243892	0.639493	0.585122	0.667008	0.419505	0.420599	0.824905	0.501211	0.668936	0.436977	0.735429	0.798958	0.604255	0.661049	0.980226	0.815677	0.745696	0.35533	0.644405	0.641286	0.356107	0.310373	0.660404	0.750137	0.657894	0.734289	0.688528	0.745777	0.95758	0.874326	0.687205	0.739168	0.704484	0.998955	0.136413	0.135165	0.89382	0.717697	0.566018
			N	28	28	28	28	28	28	28	28	28	28	28	28	28	28	28	28	28	28	28	28	28	28	28	28	28	28	28	28	28	28	28	28	28	28	28	28	28	28	28	28	28	28	28	28	28	28
		Scleroderma	Pearson Correlation	-0.154604	-0.0904837	-0.104943	-0.115924	-0.103957	0.000735464	-0.122137	-0.275807	0.339038	0.190891	-0.0280071	-0.135216	-0.135633	-0.0693438	-0.140845	-0.174393	-0.154898	-0.0322868	-0.101914	-0.10302	-0.223207	-0.0873815	-0.0941208	-0.0958008	-0.0867985	-0.148219	-0.0457118	-0.0831003	-0.0550143	-0.0227273	.582**	-0.017701	0.0666401	0.214918	-0.0631022	-0.105124	0.35234	-0.20056	-0.0176731	0.0666364	-0.0887893	.423*	.418*	-0.130305	-0.104275	-0.0327257
			Sig. (2-tailed)	0.432142	0.64702	0.595099	0.556913	0.598583	0.997036	0.53582	0.155427	0.0775761	0.330537	0.887498	0.492691	0.491344	0.725869	0.474683	0.37478	0.431258	0.870441	0.605828	0.6019	0.253567	0.658384	0.633794	0.627722	0.660528	0.451621	0.817333	0.674189	0.780976	0.908609	0.00114943	0.928763	0.736174	0.272078	0.749727	0.59446	0.0659326	0.306154	0.928875	0.736188	0.653217	0.0248298	0.0270155	0.508678	0.597461	0.868695
			N	28	28	28	28	28	28	28	28	28	28	28	28	28	28	28	28	28	28	28	28	28	28	28	28	28	28	28	28	28	28	28	28	28	28	28	28	28	28	28	28	28	28	28	28	28	28
		Thanatephorus	Pearson Correlation	-0.214016	.598**	-0.0938857	-0.201397	-0.228782	0.0397527	-0.223383	0.342954	0.131365	0.0989524	0.138875	0.0897909	0.0894082	-0.0106625	-0.0662288	-0.185818	-0.124121	-0.0155364	-0.17371	-0.078252	-0.217951	.852**	0.0430398	-0.10982	.670**	-0.111994	0.150882	-0.00703765	0.0259915	-0.0293771	-0.130703	-0.243875	0.129442	-0.06193	-0.110491	-0.158673	-0.144835	0.32912	0.0831538	0.1308	-0.0919465	-0.0684391	-0.0672036	-0.16978	-0.159943	-0.313444
			Sig. (2-tailed)	0.274145	0.000779768	0.634646	0.304099	0.241591	0.840823	0.253183	0.0739966	0.505204	0.616395	0.480947	0.649551	0.650951	0.957055	0.737746	0.343789	0.529165	0.937456	0.376681	0.692253	0.265208	9.13303e-09	0.827848	0.578003	9.73449e-05	0.57045	0.443442	0.971647	0.89555	0.882032	0.507372	0.211074	0.511513	0.754233	0.575665	0.419973	0.462129	0.0872368	0.673991	0.507054	0.641688	0.729312	0.734023	0.387737	0.416215	0.104333
			N	28	28	28	28	28	28	28	28	28	28	28	28	28	28	28	28	28	28	28	28	28	28	28	28	28	28	28	28	28	28	28	28	28	28	28	28	28	28	28	28	28	28	28	28	28	28
		Rhizoctonia	Pearson Correlation	-0.128179	-0.0821748	-0.0756672	-0.0836986	-0.141871	-0.00380625	-0.125466	-0.225751	0.355571	0.107044	-0.059318	-0.141068	-0.140867	-0.0620746	-0.102293	-0.189375	-0.112946	-0.0373919	-0.0957258	-0.0713963	-0.186549	-0.0653905	-0.0921022	-0.0683792	-0.048493	-0.126154	-0.0712647	-0.0771931	-0.0598811	-0.0098717	.554**	0.00847989	-0.0579767	0.182659	-0.047131	-0.0824685	0.365679	-0.145551	-0.0162764	-0.0523103	-0.093916	.439*	.433*	-0.0967607	-0.102083	-0.0118266
			Sig. (2-tailed)	0.515674	0.677624	0.701951	0.671972	0.471438	0.984664	0.524673	0.248055	0.0633209	0.587709	0.764303	0.473979	0.474613	0.753677	0.604481	0.334464	0.567158	0.850168	0.627992	0.718076	0.341859	0.740952	0.641121	0.72954	0.806421	0.522385	0.718575	0.69622	0.762129	0.960237	0.00220508	0.96584	0.769489	0.352198	0.81176	0.676533	0.0556655	0.459897	0.934483	0.791502	0.634536	0.0195823	0.0215087	0.624263	0.605227	0.952371
			N	28	28	28	28	28	28	28	28	28	28	28	28	28	28	28	28	28	28	28	28	28	28	28	28	28	28	28	28	28	28	28	28	28	28	28	28	28	28	28	28	28	28	28	28	28	28
		Hyphodontia	Pearson Correlation	.b	.b	.b	.b	.b	.b	.b	.b	.b	.b	.b	.b	.b	.b	.b	.b	.b	.b	.b	.b	.b	.b	.b	.b	.b	.b	.b	.b	.b	.b	.b	.b	.b	.b	.b	.b	.b	.b	.b	.b	.b	.b	.b	.b	.b	.b
			Sig. (2-tailed)
			N	28	28	28	28	28	28	28	28	28	28	28	28	28	28	28	28	28	28	28	28	28	28	28	28	28	28	28	28	28	28	28	28	28	28	28	28	28	28	28	28	28	28	28	28	28	28
		Albatrellus	Pearson Correlation	-0.0922581	-0.0946711	-0.0756672	-0.137859	0.0567489	-0.0999251	0.031969	-0.201589	-0.0980895	-0.0751803	-0.059318	-0.121209	-0.120971	-0.0620581	-0.143559	0.122498	-0.112946	-0.0510868	0.00197634	-0.0713963	-0.139434	-0.0653905	-0.00379666	-0.038684	-0.1654	-0.0501541	-0.0712647	-0.189774	-0.0598811	-0.0605675	-0.0310802	-0.0563449	-0.0445279	-0.0552774	-0.0245752	0.00205431	-0.0475887	-0.0864575	-0.124655	-0.0523103	-0.0302956	0.347172	0.348225	0.0622012	-0.102083	-0.0809826
			Sig. (2-tailed)	0.640554	0.631802	0.701951	0.484195	0.774245	0.612915	0.871706	0.303627	0.619487	0.703784	0.764303	0.538947	0.539749	0.75374	0.466127	0.534607	0.567158	0.796276	0.992036	0.718076	0.479165	0.740952	0.984702	0.845051	0.400276	0.79992	0.718575	0.333426	0.762129	0.759481	0.875245	0.775811	0.821988	0.779955	0.901213	0.991722	0.809965	0.661783	0.527379	0.791502	0.878371	0.0702839	0.0693794	0.75319	0.605227	0.682058
			N	28	28	28	28	28	28	28	28	28	28	28	28	28	28	28	28	28	28	28	28	28	28	28	28	28	28	28	28	28	28	28	28	28	28	28	28	28	28	28	28	28	28	28	28	28	28
		unidentified.64	Pearson Correlation	.b	.b	.b	.b	.b	.b	.b	.b	.b	.b	.b	.b	.b	.b	.b	.b	.b	.b	.b	.b	.b	.b	.b	.b	.b	.b	.b	.b	.b	.b	.b	.b	.b	.b	.b	.b	.b	.b	.b	.b	.b	.b	.b	.b	.b	.b
			Sig. (2-tailed)
			N	28	28	28	28	28	28	28	28	28	28	28	28	28	28	28	28	28	28	28	28	28	28	28	28	28	28	28	28	28	28	28	28	28	28	28	28	28	28	28	28	28	28	28	28	28	28
		unidentified.66	Pearson Correlation	.b	.b	.b	.b	.b	.b	.b	.b	.b	.b	.b	.b	.b	.b	.b	.b	.b	.b	.b	.b	.b	.b	.b	.b	.b	.b	.b	.b	.b	.b	.b	.b	.b	.b	.b	.b	.b	.b	.b	.b	.b	.b	.b	.b	.b	.b
			Sig. (2-tailed)
			N	28	28	28	28	28	28	28	28	28	28	28	28	28	28	28	28	28	28	28	28	28	28	28	28	28	28	28	28	28	28	28	28	28	28	28	28	28	28	28	28	28	28	28	28	28	28
		Trichosporon	Pearson Correlation	-0.107566	.623**	0.0839931	-0.169459	-0.0985123	0.0611543	-0.160955	.413*	0.181144	-0.0132935	0.0345389	0.0426413	0.0429849	-0.0213724	-0.0495924	-0.205767	-0.148574	-0.021476	-0.108032	0.0321393	-0.0850479	.900**	0.0981274	-0.107311	.756**	0.0869164	-0.00425326	0.0728811	-0.0475388	0.213832	-0.0836117	-0.198975	-0.0823822	-0.0823937	-0.135163	-0.138686	-0.121276	.558**	0.1844	-0.0733944	-0.136154	-0.148951	-0.148038	-0.14182	-0.00585125	-0.123392
			Sig. (2-tailed)	0.585876	0.000403543	0.670882	0.388649	0.617971	0.75722	0.413233	0.0288346	0.356274	0.946472	0.861487	0.829419	0.828064	0.914037	0.802117	0.293502	0.450527	0.913622	0.584244	0.871028	0.666981	7.20378e-11	0.619351	0.586772	3.2394e-06	0.660094	0.982863	0.712457	0.810161	0.274567	0.672294	0.310073	0.676853	0.676811	0.492861	0.481551	0.538721	0.00205327	0.347549	0.710517	0.489665	0.449363	0.452178	0.471602	0.976426	0.531604
			N	28	28	28	28	28	28	28	28	28	28	28	28	28	28	28	28	28	28	28	28	28	28	28	28	28	28	28	28	28	28	28	28	28	28	28	28	28	28	28	28	28	28	28	28	28	28
		Wallemia	Pearson Correlation	-0.128436	-0.0601774	-0.0753707	-0.13815	0.243788	-0.116006	-0.121559	-0.0538254	0.101864	-0.0724871	-0.0592059	-0.0231099	-0.0226972	-0.0575537	0.175112	0.0454189	-0.113243	0.169087	.651**	-0.0713513	.487**	-0.0434329	-0.0919054	-0.0267807	-0.164216	-0.0919666	-0.0710419	0.28162	0.0706644	-0.0603514	-0.0715394	-0.089531	-0.0539337	-0.0556133	-0.113176	0.0563276	0.0370847	0.0591701	0.00556745	-0.0526282	.479**	-0.0582378	-0.0586054	-0.0970083	0.193568	-0.00177423
			Sig. (2-tailed)	0.514827	0.760986	0.703067	0.483261	0.211242	0.556632	0.537767	0.7856	0.606007	0.713947	0.764736	0.907077	0.90873	0.771127	0.372782	0.818484	0.566132	0.389706	0.000178433	0.718247	0.0086557	0.826299	0.641837	0.892396	0.403705	0.641614	0.71942	0.146551	0.720852	0.760315	0.717534	0.650501	0.785178	0.77865	0.566364	0.775878	0.851385	0.764874	0.977569	0.790263	0.00992875	0.768479	0.767057	0.623372	0.32367	0.992851
			N	28	28	28	28	28	28	28	28	28	28	28	28	28	28	28	28	28	28	28	28	28	28	28	28	28	28	28	28	28	28	28	28	28	28	28	28	28	28	28	28	28	28	28	28	28	28
		unidentified.70	Pearson Correlation	-0.105298	0.30326	-0.109884	-0.00589625	0.0887352	0.165704	-0.177078	0.0532568	0.0742999	0.15985	-0.120088	-0.0812634	-0.0820425	.467*	0.0616693	0.0880401	-0.228482	-0.157632	-0.036776	-0.147342	0.0404074	.387*	-0.1386	-0.146303	0.119028	-0.16624	-0.108127	0.00585843	.783**	-0.119451	0.000756801	-0.163756	-0.106026	-0.12563	-0.170359	-0.186045	-0.0525312	0.0634146	.635**	-0.118886	-0.107374	-0.233799	-0.233571	0.00263751	0.125772	-0.151401
			Sig. (2-tailed)	0.593848	0.116708	0.577779	0.976244	0.653415	0.399399	0.367353	0.787814	0.7071	0.41649	0.542733	0.681013	0.678115	0.0122452	0.755236	0.655965	0.242227	0.42307	0.852609	0.454333	0.838236	0.0419633	0.481823	0.457555	0.546328	0.397854	0.583911	0.976397	8.48795e-07	0.544894	0.99695	0.405041	0.591283	0.52413	0.386097	0.343188	0.79064	0.748527	0.000286004	0.546809	0.58655	0.23114	0.231609	0.989372	0.523657	0.441857
			N	28	28	28	28	28	28	28	28	28	28	28	28	28	28	28	28	28	28	28	28	28	28	28	28	28	28	28	28	28	28	28	28	28	28	28	28	28	28	28	28	28	28	28	28	28	28
		Ambispora	Pearson Correlation	0.0195901	-0.0751257	-0.0971076	0.0626073	0.0916497	-0.0508436	.475*	-0.025625	-0.215617	-0.141515	0.171547	-0.106898	-0.106223	-0.114783	-0.152789	0.0773911	0.163723	0.0181737	-0.172826	-0.134393	-0.0717381	-0.0538537	-0.0590213	-0.0678562	0.0365425	-0.0730021	0.14097	-0.236674	-0.0977983	-0.0439918	-0.127448	0.267257	-0.10043	-0.104051	-0.188178	0.051723	-0.0149092	0.0460958	-0.0910963	-0.0984661	-0.0506356	0.00675194	0.00623088	-0.0730076	0.270977	-0.239762
			Sig. (2-tailed)	0.921183	0.703989	0.623014	0.751628	0.642768	0.797226	0.010558	0.897015	0.270485	0.472563	0.382743	0.58822	0.590591	0.560831	0.437634	0.695478	0.405137	0.926866	0.379154	0.495353	0.716782	0.78549	0.765449	0.731533	0.853535	0.711999	0.474287	0.225289	0.620533	0.824098	0.518093	0.16917	0.611114	0.59825	0.337585	0.793793	0.939977	0.815824	0.644784	0.618137	0.798039	0.972798	0.974897	0.711979	0.163089	0.219118
			N	28	28	28	28	28	28	28	28	28	28	28	28	28	28	28	28	28	28	28	28	28	28	28	28	28	28	28	28	28	28	28	28	28	28	28	28	28	28	28	28	28	28	28	28	28	28
		Mucor	Pearson Correlation	-0.163221	-0.105587	-0.099627	-0.129743	-0.112881	-0.0395024	-0.0814517	-0.300377	0.316285	0.0899563	-0.0445088	-0.17002	-0.169817	-0.0716929	-0.17297	-0.126396	-0.150147	-0.0447742	-0.0959971	-0.0978738	-0.246779	-0.0770718	-0.0780267	-0.00288581	-0.0875352	-0.144403	-0.0741841	-0.134227	-0.0721814	-0.013516	.526**	-0.0131281	-0.0475381	0.159014	-0.0664792	-0.00728661	0.338372	-0.195626	-0.0539588	-0.0246033	-0.103739	.516**	.510**	-0.0550102	-0.136748	-0.0535263
			Sig. (2-tailed)	0.406598	0.592829	0.613981	0.510523	0.567382	0.841813	0.680312	0.120401	0.101062	0.648946	0.822063	0.387058	0.387631	0.716953	0.37875	0.521581	0.445691	0.821019	0.627014	0.620262	0.205518	0.696675	0.693096	0.988372	0.657819	0.463482	0.707537	0.49589	0.715103	0.945577	0.00403715	0.947137	0.810164	0.418963	0.736789	0.970645	0.078198	0.318451	0.785081	0.9011	0.599354	0.004979	0.00559648	0.780993	0.487756	0.786764
			N	28	28	28	28	28	28	28	28	28	28	28	28	28	28	28	28	28	28	28	28	28	28	28	28	28	28	28	28	28	28	28	28	28	28	28	28	28	28	28	28	28	28	28	28	28	28
		unidentified.79	Pearson Correlation	-0.214393	-0.0921704	-0.241961	-.389*	0.128307	-0.298006	0.0858274	-0.288571	-0.0643784	0.0219669	-0.131997	-0.144671	-0.144815	-0.0777004	-0.0568872	0.0935641	-0.354196	-0.140909	0.249901	-0.226908	-0.00528761	-0.110831	-0.250379	0.139164	-0.306605	-0.332686	-0.223099	-0.0860092	0.0970225	-0.173482	0.0990393	-0.302169	0.0910469	.385*	-0.142107	0.132116	-0.0480072	-0.17225	-0.112144	0.158012	-0.00591941	0.173504	0.172526	0.0703226	0.157969	-0.301311
			Sig. (2-tailed)	0.27328	0.640873	0.214793	0.0408377	0.515251	0.123502	0.664105	0.136423	0.744829	0.911655	0.503141	0.462642	0.462193	0.694318	0.773709	0.635811	0.0644222	0.474482	0.199657	0.245574	0.978696	0.574486	0.19877	0.480024	0.11253	0.0836638	0.253803	0.663435	0.623321	0.377317	0.616083	0.118096	0.644964	0.0427731	0.470695	0.502752	0.808324	0.380766	0.569932	0.421939	0.976151	0.377255	0.379992	0.722149	0.422065	0.119195
			N	28	28	28	28	28	28	28	28	28	28	28	28	28	28	28	28	28	28	28	28	28	28	28	28	28	28	28	28	28	28	28	28	28	28	28	28	28	28	28	28	28	28	28	28	28	28
		unidentified.80	Pearson Correlation	0.155093	-0.107543	-0.0799929	0.0255266	-0.180338	0.0609298	-0.0792829	0.112766	-0.0178646	-0.0794781	-0.0627091	-0.0964635	-0.0961528	-0.0627282	0.00919328	0.078973	.467*	0.143538	-0.0937678	0.0647243	0.238721	-0.0548308	-0.0973675	-0.0482844	-0.118904	-0.0691203	-0.0753387	0.102715	-0.0633043	0.0214811	-0.0396652	0.10795	0.0385529	-0.0584374	.432*	-0.0453149	-0.0319972	0.326629	-0.0523011	0.0402437	.658**	-0.081568	-0.0829007	-0.0908777	0.234665	0.285837
			Sig. (2-tailed)	0.430671	0.585956	0.685747	0.897408	0.358456	0.758085	0.688397	0.567781	0.928106	0.687668	0.751237	0.625333	0.626452	0.751163	0.962968	0.689555	0.0122754	0.466191	0.635073	0.743504	0.221184	0.78169	0.62208	0.807238	0.546749	0.726719	0.703187	0.602983	0.74895	0.913601	0.84117	0.584531	0.84557	0.767707	0.0215876	0.818893	0.871593	0.0898008	0.791538	0.838883	0.00014361	0.67988	0.674929	0.645582	0.229368	0.140343
			N	28	28	28	28	28	28	28	28	28	28	28	28	28	28	28	28	28	28	28	28	28	28	28	28	28	28	28	28	28	28	28	28	28	28	28	28	28	28	28	28	28	28	28	28	28	28
	NCU	Actinomyces	Pearson Correlation	1	-0.117143	-0.0649709	-0.103768	-0.134306	-0.198188	-0.304431	.472*	-0.198886	-0.0697116	-0.0714207	-0.116022	-0.115799	-0.180886	-0.376758	-0.108183	-0.100297	-0.0873922	-0.0882415	-0.0854432	-0.245452	-0.0801381	-0.0773026	-0.126046	-0.122123	-0.110897	-0.0728269	-0.192162	-0.0893081	-0.0742944	-0.138078	-0.0953335	-0.173782	-0.0735058	-0.082655	-0.0755878	-0.100609	-0.196472	-0.210525	-0.0418459	-0.0747467	-0.160926	-0.159742	-0.0854432	-0.0668316	-0.161756
			Sig. (2-tailed)		0.622828	0.785517	0.663299	0.572394	0.402249	0.191882	0.0357194	0.40056	0.770255	0.764773	0.626181	0.62685	0.445352	0.101544	0.649834	0.673956	0.714091	0.711426	0.720219	0.296911	0.736982	0.745989	0.596447	0.608013	0.641606	0.76027	0.416995	0.708084	0.755579	0.561553	0.6893	0.463717	0.758099	0.729015	0.751451	0.672996	0.406421	0.372974	0.860949	0.754135	0.49791	0.501121	0.720219	0.779517	0.495667
			N	20	20	20	20	20	20	20	20	20	20	20	20	20	20	20	20	20	20	20	20	20	20	20	20	20	20	20	20	20	20	20	20	20	20	20	20	20	20	20	20	20	20	20	20	20	20
		Adlercreutzia	Pearson Correlation	-0.117143	1	-0.105006	-0.116475	0.107955	-0.0487388	-0.103892	-0.0865537	0.0960139	-0.151559	-0.0657827	-0.00849327	-0.00814301	0.221033	0.377631	0.0848311	0.432006	-0.0589736	-0.049111	0.340499	0.428272	0.165173	-0.127523	-0.175212	0.00316244	0.312211	-0.0298764	0.0566625	-0.151025	-0.0137998	0.244725	-0.127296	-0.103194	-0.122244	-0.141357	-0.118366	0.37994	0.14377	0.239014	0.0636085	.476*	-0.25107	-0.248821	0.340499	-0.108571	0.0998438
			Sig. (2-tailed)	0.622828		0.659515	0.624825	0.650526	0.838313	0.66292	0.716726	0.68719	0.523571	0.782898	0.971651	0.97282	0.349017	0.10069	0.722147	0.0571508	0.804931	0.837094	0.141827	0.0595773	0.48648	0.592113	0.459991	0.989443	0.180201	0.900495	0.812443	0.525051	0.953953	0.29839	0.592779	0.665056	0.607657	0.552203	0.619176	0.0984578	0.54537	0.310162	0.789917	0.0339909	0.285637	0.290117	0.141827	0.648654	0.675352
			N	20	20	20	20	20	20	20	20	20	20	20	20	20	20	20	20	20	20	20	20	20	20	20	20	20	20	20	20	20	20	20	20	20	20	20	20	20	20	20	20	20	20	20	20	20	20
		Alkalimonas	Pearson Correlation	-0.0649709	-0.105006	1	-0.10232	0.086312	-0.156806	-0.230062	-0.0667882	-0.193473	0.0613603	.996**	-0.0156556	-0.0189856	-0.0333583	0.143813	-0.0976736	-0.102302	0.198745	0.1006	.597**	-0.0345496	-0.0706333	.975**	-0.135936	.925**	0.364496	.989**	-0.0971078	.820**	.984**	.627**	-0.10114	0.216725	-0.06011	-0.0197911	-0.052137	-0.0905369	-0.160065	-0.0739491	-0.0526316	-0.0728067	-0.0452519	-0.0492779	.597**	-0.0542553	-0.0908195
			Sig. (2-tailed)	0.785517	0.659515		0.667737	0.717486	0.50912	0.329168	0.779657	0.413763	0.797191	1.56732e-20	0.947768	0.936678	0.888964	0.545248	0.682051	0.667792	0.400901	0.673024	0.00547155	0.885023	0.767297	3.13919e-13	0.567698	5.28422e-09	0.114099	1.98324e-16	0.683801	9.66158e-06	6.16453e-15	0.00307513	0.671362	0.358729	0.801244	0.933997	0.827197	0.70424	0.500244	0.756682	0.825581	0.760335	0.849749	0.836547	0.00547155	0.820283	0.703356
			N	20	20	20	20	20	20	20	20	20	20	20	20	20	20	20	20	20	20	20	20	20	20	20	20	20	20	20	20	20	20	20	20	20	20	20	20	20	20	20	20	20	20	20	20	20	20
		Anaerostipes	Pearson Correlation	-0.103768	-0.116475	-0.10232	1	.815**	-0.0622888	0.0182307	-0.0879609	0.288611	.853**	-0.11307	-0.0481312	-0.0477876	0.0621818	0.17866	-0.180587	0.048186	-0.0163882	0.0628525	-0.147606	-0.0224199	0.0372093	-0.123673	.682**	-0.155285	0.0821795	-0.117086	-0.0510118	-0.145641	-0.1199	-0.0776668	-0.137628	0.164205	-0.105664	0.0455668	-0.116529	-0.14105	0.0893085	0.149557	-0.10232	-0.107104	0.00940104	0.0116363	-0.147606	-0.104754	-0.0768161
			Sig. (2-tailed)	0.663299	0.624825	0.667737		1.23057e-05	0.794185	0.939191	0.712307	0.217178	1.80979e-06	0.63505	0.840303	0.841429	0.794531	0.451066	0.446117	0.840124	0.945328	0.792361	0.534581	0.925252	0.876235	0.603431	0.000925245	0.513288	0.730518	0.622998	0.830874	0.540094	0.614608	0.74483	0.562842	0.489075	0.657504	0.848715	0.624664	0.553077	0.708083	0.529135	0.667737	0.653115	0.968622	0.961167	0.534581	0.660282	0.747537
			N	20	20	20	20	20	20	20	20	20	20	20	20	20	20	20	20	20	20	20	20	20	20	20	20	20	20	20	20	20	20	20	20	20	20	20	20	20	20	20	20	20	20	20	20	20	20
		Bacillus	Pearson Correlation	-0.134306	0.107955	0.086312	.815**	1	-0.0759024	-0.121816	-0.146302	0.406139	.761**	0.104827	-0.0567072	-0.0569914	0.28928	0.371803	-0.102094	0.290985	-0.0616721	0.0336041	0.253238	0.0446068	0.169962	0.0635892	.461*	0.0472018	.559*	0.12239	-0.131108	0.017588	0.129726	-0.0329229	-0.180011	0.240879	-0.16937	-0.00786009	-0.162844	0.0725467	0.226118	0.318335	-0.0392084	0.207099	-0.16043	-0.159435	0.253238	-0.153121	0.207745
			Sig. (2-tailed)	0.572394	0.650526	0.717486	1.23057e-05		0.750448	0.608922	0.538238	0.0755912	9.6357e-05	0.66006	0.812297	0.811373	0.216065	0.10649	0.668433	0.213248	0.796181	0.888151	0.281358	0.851868	0.47375	0.789979	0.0408028	0.84335	0.0103996	0.607223	0.581657	0.941331	0.585679	0.890405	0.447592	0.306287	0.475315	0.973764	0.492733	0.761167	0.337754	0.171352	0.869639	0.380979	0.499253	0.501955	0.281358	0.51925	0.379463
			N	20	20	20	20	20	20	20	20	20	20	20	20	20	20	20	20	20	20	20	20	20	20	20	20	20	20	20	20	20	20	20	20	20	20	20	20	20	20	20	20	20	20	20	20	20	20
		Bacteroides	Pearson Correlation	-0.198188	-0.0487388	-0.156806	-0.0622888	-0.0759024	1	0.263021	-0.326657	0.300171	-0.00555897	-0.146879	-0.243064	-0.242528	0.362352	0.171158	0.34528	0.292167	.517*	.523*	0.0179448	0.360575	-0.216141	-0.0252515	0.263231	-0.0435678	0.0304091	-0.134631	0.0725938	0.201332	-0.129532	0.125349	-0.0223657	-0.0741654	0.00378754	0.36819	0.365917	0.11336	.548*	0.290241	-0.14083	0.159097	0.0920775	0.0926105	0.0179448	0.347276	-0.0682192
			Sig. (2-tailed)	0.402249	0.838313	0.50912	0.794185	0.750448		0.262544	0.159812	0.19849	0.981443	0.536618	0.301784	0.302886	0.116403	0.470599	0.135958	0.21131	0.0194844	0.0179923	0.940143	0.118338	0.360058	0.915842	0.26215	0.855284	0.89873	0.571457	0.761016	0.394673	0.586243	0.598495	0.925432	0.755991	0.987356	0.110205	0.112589	0.634176	0.0124162	0.214475	0.553702	0.502873	0.699429	0.697768	0.940143	0.133559	0.775051
			N	20	20	20	20	20	20	20	20	20	20	20	20	20	20	20	20	20	20	20	20	20	20	20	20	20	20	20	20	20	20	20	20	20	20	20	20	20	20	20	20	20	20	20	20	20	20
		Bifidobacterium	Pearson Correlation	-0.304431	-0.103892	-0.230062	0.0182307	-0.121816	0.263021	1	-0.443285	-0.128711	-0.108181	-0.242672	-0.0404734	-0.0397048	-0.399008	-0.170731	.549*	-0.280943	-0.158159	-0.208844	-0.36412	-0.0982109	0.124889	-0.177802	-0.0400332	-0.292773	-0.418773	-0.269178	-0.265249	-0.0683484	-0.276747	-0.310565	-0.101301	0.0895094	-0.132069	.567**	.609**	-0.318357	-0.119551	-0.152039	0.19287	-0.259987	-0.022421	-0.0293496	-0.36412	.580**	-0.144906
			Sig. (2-tailed)	0.191882	0.66292	0.329168	0.939191	0.608922	0.262544		0.0502767	0.588639	0.649839	0.30259	0.865469	0.868002	0.0813778	0.471722	0.012146	0.23019	0.505427	0.376889	0.1145	0.680391	0.599849	0.453277	0.86692	0.210321	0.0661003	0.251123	0.258374	0.774636	0.237521	0.182631	0.670867	0.707454	0.578866	0.00910174	0.00434527	0.171321	0.615647	0.522241	0.415247	0.268292	0.925249	0.902242	0.1145	0.00733205	0.542164
			N	20	20	20	20	20	20	20	20	20	20	20	20	20	20	20	20	20	20	20	20	20	20	20	20	20	20	20	20	20	20	20	20	20	20	20	20	20	20	20	20	20	20	20	20	20	20
		Blautia	Pearson Correlation	.472*	-0.0865537	-0.0667882	-0.0879609	-0.146302	-0.326657	-0.443285	1	-0.304266	-0.105143	-0.0735785	-0.264317	-0.264079	-0.268535	-0.433901	-0.222359	-0.113875	-0.129635	-0.141934	-0.0863934	-0.245853	-0.0887845	-0.0859802	-0.149546	-0.123613	-0.145337	-0.0745997	-0.246456	-0.108643	-0.0760528	-0.104091	-0.190506	-0.219708	-0.165091	-0.204743	-0.191688	-0.146868	-0.267436	-0.277468	-0.0620727	-0.0695673	-0.268883	-0.267693	-0.0863934	-0.179349	-0.163385
			Sig. (2-tailed)	0.0357194	0.716726	0.779657	0.712307	0.538238	0.159812	0.0502767		0.192135	0.659095	0.757866	0.260114	0.260559	0.2523	0.0559491	0.346059	0.632626	0.585945	0.550567	0.71723	0.296098	0.709724	0.718529	0.529164	0.60361	0.54095	0.754604	0.294877	0.648436	0.749969	0.662312	0.421097	0.351989	0.486701	0.38654	0.418167	0.53665	0.254322	0.236251	0.794884	0.770719	0.251662	0.253847	0.71723	0.449291	0.491276
			N	20	20	20	20	20	20	20	20	20	20	20	20	20	20	20	20	20	20	20	20	20	20	20	20	20	20	20	20	20	20	20	20	20	20	20	20	20	20	20	20	20	20	20	20	20	20
		Butyricimonas	Pearson Correlation	-0.198886	0.0960139	-0.193473	0.288611	0.406139	0.300171	-0.128711	-0.304266	1	0.355058	-0.150884	-0.184589	-0.183934	0.295681	0.425006	-0.048897	.568**	0.149862	0.282278	0.244217	0.0675974	-0.0833053	-0.2117	0.326604	-0.0957385	0.436552	-0.125359	0.327882	-0.218153	-0.110508	-0.0481553	0.234586	0.2269	0.386587	-0.133374	-0.186342	.592**	.552*	.703**	-0.0891174	.478*	.459*	.458*	0.244217	-0.191968	0.0558799
			Sig. (2-tailed)	0.40056	0.68719	0.413763	0.217178	0.0755912	0.19849	0.588639	0.192135		0.124495	0.525444	0.43593	0.437589	0.205615	0.0617625	0.837794	0.00892914	0.528286	0.227889	0.299427	0.777052	0.72696	0.370248	0.159883	0.688044	0.0542993	0.598464	0.15816	0.355493	0.642785	0.840224	0.319478	0.336042	0.0922309	0.575089	0.431508	0.00596409	0.0116029	0.000543816	0.708681	0.0329949	0.0419821	0.042132	0.299427	0.417475	0.81499
			N	20	20	20	20	20	20	20	20	20	20	20	20	20	20	20	20	20	20	20	20	20	20	20	20	20	20	20	20	20	20	20	20	20	20	20	20	20	20	20	20	20	20	20	20	20	20
		Caloramator	Pearson Correlation	-0.0697116	-0.151559	0.0613603	.853**	.761**	-0.00555897	-0.108181	-0.105143	0.355058	1	0.0533898	-0.019902	-0.0201052	0.175652	0.225383	-0.1305	0.0406171	-0.083512	0.00444059	-0.0184835	-0.0979906	0.00100114	0.064548	.780**	0.0019128	0.241513	0.0505796	0.0177393	0.062486	0.0481425	0.0357407	-0.128413	0.336081	-0.0820105	0.113734	-0.0801437	-0.101828	0.00483854	0.334106	-0.0718074	-0.0742799	0.0426838	0.043872	-0.0184835	-0.0740227	-0.202057
			Sig. (2-tailed)	0.770255	0.523571	0.797191	1.80979e-06	9.6357e-05	0.981443	0.649839	0.659095	0.124495		0.823106	0.933628	0.932952	0.458846	0.339369	0.583424	0.864996	0.726308	0.985176	0.93835	0.681071	0.996658	0.786882	4.93149e-05	0.993614	0.304977	0.832287	0.940828	0.793547	0.840266	0.881086	0.58951	0.147404	0.731052	0.633052	0.736964	0.669247	0.983848	0.149948	0.763534	0.755626	0.858191	0.854284	0.93835	0.756447	0.392935
			N	20	20	20	20	20	20	20	20	20	20	20	20	20	20	20	20	20	20	20	20	20	20	20	20	20	20	20	20	20	20	20	20	20	20	20	20	20	20	20	20	20	20	20	20	20	20
		Citrobacter	Pearson Correlation	-0.0714207	-0.0657827	.996**	-0.11307	0.104827	-0.146879	-0.242672	-0.0735785	-0.150884	0.0533898	1	-0.0228863	-0.0262032	-0.0177707	0.163027	-0.0749361	-0.0290351	0.192144	0.09362	.661**	-0.0314808	-0.0714532	.970**	-0.143427	.938**	0.427138	.997**	-0.105915	.813**	.995**	.636**	-0.111732	0.20225	-0.0658781	-0.0270879	-0.0576373	-0.0281401	-0.142031	-0.0217496	-0.0586817	0.00986133	-0.0519429	-0.0564317	.661**	-0.059868	-0.0816088
			Sig. (2-tailed)	0.764773	0.782898	1.56732e-20	0.63505	0.66006	0.536618	0.30259	0.757866	0.525444	0.823106		0.923701	0.912681	0.940723	0.492239	0.75353	0.903285	0.417038	0.694625	0.00152356	0.895179	0.764669	1.65197e-12	0.546338	1.03004e-09	0.060329	4.26442e-22	0.656739	1.30776e-05	2.1203e-19	0.00256628	0.639084	0.392475	0.78259	0.909744	0.809272	0.906253	0.550292	0.927481	0.805879	0.967087	0.827831	0.813194	0.00152356	0.802028	0.732323
			N	20	20	20	20	20	20	20	20	20	20	20	20	20	20	20	20	20	20	20	20	20	20	20	20	20	20	20	20	20	20	20	20	20	20	20	20	20	20	20	20	20	20	20	20	20	20
		Clostridium	Pearson Correlation	-0.116022	-0.00849327	-0.0156556	-0.0481312	-0.0567072	-0.243064	-0.0404734	-0.264317	-0.184589	-0.019902	-0.0228863	1	1.000**	-0.132017	-0.277268	-0.160783	-0.10538	-0.0849904	-0.0834018	-0.0526053	-0.188835	-0.089151	-0.0357296	-0.101225	-0.0740666	-0.0640663	-0.023424	-0.126546	-0.0657162	-0.0250118	-0.0755068	-0.0863059	-0.160878	-0.05312	-0.118017	-0.123584	-0.0825377	-0.196829	-0.172096	-0.0806608	-0.0779621	-0.151134	-0.149355	-0.0526053	-0.111842	-0.13571
			Sig. (2-tailed)	0.626181	0.971651	0.947768	0.840303	0.812297	0.301784	0.865469	0.260114	0.43593	0.933628	0.923701		4.71414e-46	0.579019	0.236604	0.498298	0.658371	0.721645	0.726655	0.825667	0.425257	0.708576	0.881123	0.671102	0.756307	0.788437	0.921914	0.594977	0.783112	0.916638	0.75171	0.717505	0.498039	0.823987	0.620219	0.603694	0.729385	0.40555	0.468131	0.735325	0.743891	0.524748	0.529696	0.825667	0.638751	0.56835
			N	20	20	20	20	20	20	20	20	20	20	20	20	20	20	20	20	20	20	20	20	20	20	20	20	20	20	20	20	20	20	20	20	20	20	20	20	20	20	20	20	20	20	20	20	20	20
		Clostridium.1	Pearson Correlation	-0.115799	-0.00814301	-0.0189856	-0.0477876	-0.0569914	-0.242528	-0.0397048	-0.264079	-0.183934	-0.0201052	-0.0262032	1.000**	1	-0.131898	-0.277731	-0.160448	-0.105033	-0.0856475	-0.0837321	-0.0545901	-0.188709	-0.0889106	-0.0389757	-0.100766	-0.0771441	-0.0652767	-0.0267172	-0.126216	-0.0684433	-0.0282879	-0.0775917	-0.085964	-0.161591	-0.0529167	-0.117944	-0.123403	-0.0822314	-0.196285	-0.17184	-0.0804809	-0.077715	-0.150975	-0.149183	-0.0545901	-0.111655	-0.135399
			Sig. (2-tailed)	0.62685	0.97282	0.936678	0.841429	0.811373	0.302886	0.868002	0.260559	0.437589	0.932952	0.912681	4.71414e-46		0.579363	0.23579	0.499204	0.659431	0.719576	0.725613	0.819192	0.425572	0.709329	0.870406	0.672513	0.746493	0.78453	0.910975	0.595948	0.77433	0.905763	0.745069	0.71858	0.496112	0.82465	0.620436	0.604228	0.730354	0.406876	0.468804	0.735895	0.744677	0.525191	0.530178	0.819192	0.639316	0.569243
			N	20	20	20	20	20	20	20	20	20	20	20	20	20	20	20	20	20	20	20	20	20	20	20	20	20	20	20	20	20	20	20	20	20	20	20	20	20	20	20	20	20	20	20	20	20	20
		Collinsella	Pearson Correlation	-0.180886	0.221033	-0.0333583	0.0621818	0.28928	0.362352	-0.399008	-0.268535	0.295681	0.175652	-0.0177707	-0.132017	-0.131898	1	.594**	-0.128978	0.281394	0.32343	0.286626	0.192092	.573**	0.222816	0.0192688	0.211786	0.0730224	0.417412	0.00590919	0.239057	0.106507	0.0142514	0.155312	0.248452	0.00685873	0.162707	-0.19138	-0.240821	0.297797	.478*	0.338864	0.047603	0.25419	0.219725	0.224382	0.192092	-0.235369	.503*
			Sig. (2-tailed)	0.445352	0.349017	0.888964	0.794531	0.216065	0.116403	0.0813778	0.2523	0.205615	0.458846	0.940723	0.579019	0.579363		0.00573611	0.58786	0.229411	0.164221	0.220498	0.417168	0.00833376	0.345043	0.935735	0.37005	0.759645	0.0670777	0.980274	0.31007	0.654934	0.952448	0.513216	0.290857	0.977105	0.493102	0.418928	0.306407	0.202236	0.0328477	0.143873	0.842035	0.279491	0.35195	0.341576	0.417168	0.317818	0.0237364
			N	20	20	20	20	20	20	20	20	20	20	20	20	20	20	20	20	20	20	20	20	20	20	20	20	20	20	20	20	20	20	20	20	20	20	20	20	20	20	20	20	20	20	20	20	20	20
		Coprococcus	Pearson Correlation	-0.376758	0.377631	0.143813	0.17866	0.371803	0.171158	-0.170731	-0.433901	0.425006	0.225383	0.163027	-0.277268	-0.277731	.594**	1	-0.330186	0.320667	0.138898	0.203302	0.256793	.653**	0.0383203	0.171077	0.347389	0.250966	0.443698	0.173619	0.41436	0.197601	0.179476	.460*	0.191122	0.263479	0.0475982	-0.357042	-0.394192	0.255672	0.44101	.500*	-0.102944	0.249936	0.122005	0.120076	0.256793	-0.403582	.532*
			Sig. (2-tailed)	0.101544	0.10069	0.545248	0.451066	0.10649	0.470599	0.471722	0.0559491	0.0617625	0.339369	0.492239	0.236604	0.23579	0.00573611		0.155084	0.168063	0.559208	0.389964	0.274428	0.00180558	0.872568	0.47081	0.133425	0.285842	0.0500376	0.464143	0.0693073	0.403673	0.448967	0.041273	0.419569	0.261684	0.84205	0.122255	0.0854669	0.276601	0.0516096	0.0246532	0.665824	0.287891	0.608361	0.614086	0.274428	0.0776297	0.0158658
			N	20	20	20	20	20	20	20	20	20	20	20	20	20	20	20	20	20	20	20	20	20	20	20	20	20	20	20	20	20	20	20	20	20	20	20	20	20	20	20	20	20	20	20	20	20	20
		Corynebacterium	Pearson Correlation	-0.108183	0.0848311	-0.0976736	-0.180587	-0.102094	0.34528	.549*	-0.222359	-0.048897	-0.1305	-0.0749361	-0.160783	-0.160448	-0.128978	-0.330186	1	0.158038	-0.138066	-0.151299	0.149778	-0.191456	0.13031	-0.110881	-0.188866	-0.0699799	0.0805133	-0.0584263	-0.232187	-0.120483	-0.0499075	-0.133781	-0.173673	-0.0816923	-0.101065	.880**	.911**	0.132083	-0.0978608	-0.014426	0.17283	0.244105	-0.0806957	-0.0807639	0.149778	.911**	-0.149764
			Sig. (2-tailed)	0.649834	0.722147	0.682051	0.446117	0.668433	0.135958	0.012146	0.346059	0.837794	0.583424	0.75353	0.498298	0.499204	0.58786	0.155084		0.505756	0.561587	0.524293	0.528517	0.41874	0.583977	0.641656	0.425182	0.769394	0.735793	0.806708	0.324595	0.612877	0.834486	0.573909	0.464003	0.732059	0.671592	3.05123e-07	2.32123e-08	0.578826	0.681473	0.951866	0.466208	0.299655	0.735215	0.734998	0.528517	2.49774e-08	0.528557
			N	20	20	20	20	20	20	20	20	20	20	20	20	20	20	20	20	20	20	20	20	20	20	20	20	20	20	20	20	20	20	20	20	20	20	20	20	20	20	20	20	20	20	20	20	20	20
		Dehalobacterium	Pearson Correlation	-0.100297	0.432006	-0.102302	0.048186	0.290985	0.292167	-0.280943	-0.113875	.568**	0.0406171	-0.0290351	-0.10538	-0.105033	0.281394	0.320667	0.158038	1	0.142013	0.25499	.661**	0.183426	-0.0553063	-0.123652	0.0639963	0.105198	.712**	0.0313194	0.0222212	-0.145616	0.0596752	0.176317	-0.0759352	-0.106169	-0.116189	-0.105763	-0.113935	.693**	.488*	.527*	-0.102302	.898**	-0.174331	-0.172351	.661**	-0.105103	0.100083
			Sig. (2-tailed)	0.673956	0.0571508	0.667792	0.840124	0.213248	0.21131	0.23019	0.632626	0.00892914	0.864996	0.903285	0.658371	0.659431	0.229411	0.168063	0.505756		0.550342	0.277928	0.00150756	0.438877	0.816858	0.603495	0.788664	0.658928	0.000428474	0.895714	0.925913	0.540165	0.802654	0.45712	0.750344	0.655963	0.625683	0.657202	0.632445	0.00070686	0.0290284	0.0169056	0.667792	7.52241e-08	0.462284	0.467464	0.00150756	0.659216	0.674615
			N	20	20	20	20	20	20	20	20	20	20	20	20	20	20	20	20	20	20	20	20	20	20	20	20	20	20	20	20	20	20	20	20	20	20	20	20	20	20	20	20	20	20	20	20	20	20
		Desulfovibrio	Pearson Correlation	-0.0873922	-0.0589736	0.198745	-0.0163882	-0.0616721	.517*	-0.158159	-0.129635	0.149862	-0.083512	0.192144	-0.0849904	-0.0856475	0.32343	0.138898	-0.138066	0.142013	1	.901**	0.0510047	.523*	-0.134734	0.197087	0.172303	0.336866	-0.0178856	0.184173	0.0773853	0.171425	0.180553	0.314973	-0.133872	-0.107289	-0.0677055	-0.10236	-0.0941845	-0.161029	.661**	-0.190407	-0.094598	-0.104431	0.0913691	0.0900103	0.0510047	-0.0946658	-0.091788
			Sig. (2-tailed)	0.714091	0.804931	0.400901	0.945328	0.796181	0.0194844	0.505427	0.585945	0.528286	0.726308	0.417038	0.721645	0.719576	0.164221	0.559208	0.561587	0.550342		5.8766e-08	0.830897	0.0180406	0.571161	0.404921	0.46759	0.146403	0.94034	0.436984	0.745726	0.469895	0.446204	0.176173	0.573649	0.652551	0.776704	0.667615	0.692869	0.497631	0.00151492	0.421342	0.691584	0.66127	0.70164	0.705886	0.830897	0.691373	0.700333
			N	20	20	20	20	20	20	20	20	20	20	20	20	20	20	20	20	20	20	20	20	20	20	20	20	20	20	20	20	20	20	20	20	20	20	20	20	20	20	20	20	20	20	20	20	20	20
		Dialister	Pearson Correlation	-0.0882415	-0.049111	0.1006	0.0628525	0.0336041	.523*	-0.208844	-0.141934	0.282278	0.00444059	0.09362	-0.0834018	-0.0837321	0.286626	0.203302	-0.151299	0.25499	.901**	1	0.0216687	.485*	-0.11477	0.0845116	0.267887	0.245389	0.030752	0.0924624	0.226659	0.0473647	0.0904702	0.305798	-0.0262388	-0.0462175	0.0315297	-0.102668	-0.110159	-0.0248278	.805**	-0.109232	-0.0472834	-0.0685415	0.0264788	0.0281637	0.0216687	-0.103278	-0.0623036
			Sig. (2-tailed)	0.711426	0.837094	0.673024	0.792361	0.888151	0.0179923	0.376889	0.550567	0.227889	0.985176	0.694625	0.726655	0.725613	0.220498	0.389964	0.524293	0.277928	5.8766e-08		0.92775	0.0301201	0.629938	0.723154	0.25349	0.29704	0.897594	0.69823	0.336568	0.842816	0.704448	0.189795	0.912563	0.846579	0.895017	0.666671	0.643842	0.917249	1.86986e-05	0.64665	0.843083	0.774015	0.911766	0.906175	0.92775	0.6648	0.794137
			N	20	20	20	20	20	20	20	20	20	20	20	20	20	20	20	20	20	20	20	20	20	20	20	20	20	20	20	20	20	20	20	20	20	20	20	20	20	20	20	20	20	20	20	20	20	20
		Dickeya	Pearson Correlation	-0.0854432	0.340499	.597**	-0.147606	0.253238	0.0179448	-0.36412	-0.0863934	0.244217	-0.0184835	.661**	-0.0526053	-0.0545901	0.192092	0.256793	0.149778	.661**	0.0510047	0.0216687	1	0.0158528	-0.0267803	.572**	-0.1961	.695**	.855**	.708**	-0.0928628	.464*	.730**	.487*	-0.145904	0.0353181	-0.0867142	-0.0687456	-0.0833248	.566**	0.0942096	0.433405	-0.0759259	.747**	-0.146957	-0.148722	1.000**	-0.0782683	0.0618038
			Sig. (2-tailed)	0.720219	0.141827	0.00547155	0.534581	0.281358	0.940143	0.1145	0.71723	0.299427	0.93835	0.00152356	0.825667	0.819192	0.417168	0.274428	0.528517	0.00150756	0.830897	0.92775		0.947111	0.910765	0.00839668	0.407325	0.000664368	1.54204e-06	0.000472487	0.696982	0.0394286	0.000256741	0.0293408	0.539356	0.882483	0.716221	0.773359	0.726899	0.00931102	0.692791	0.0562618	0.750373	0.000155477	0.536399	0.531461	0	0.742918	0.795755
			N	20	20	20	20	20	20	20	20	20	20	20	20	20	20	20	20	20	20	20	20	20	20	20	20	20	20	20	20	20	20	20	20	20	20	20	20	20	20	20	20	20	20	20	20	20	20
		Dorea	Pearson Correlation	-0.245452	0.428272	-0.0345496	-0.0224199	0.0446068	0.360575	-0.0982109	-0.245853	0.0675974	-0.0979906	-0.0314808	-0.188835	-0.188709	.573**	.653**	-0.191456	0.183426	.523*	.485*	0.0158528	1	0.268206	-0.0024226	0.251486	0.156941	0.0748312	-0.0274801	0.233116	0.0524773	-0.025898	.510*	-0.226696	0.168997	-0.267502	-0.296887	-0.271219	-0.0814582	.638**	0.0384515	0.17257	0.0962863	-0.135016	-0.135212	0.0158528	-0.275704	.484*
			Sig. (2-tailed)	0.296911	0.0595773	0.885023	0.925252	0.851868	0.118338	0.680391	0.296098	0.777052	0.681071	0.895179	0.425257	0.425572	0.00833376	0.00180558	0.41874	0.438877	0.0180406	0.0301201	0.947111		0.252904	0.991912	0.284813	0.508752	0.753865	0.908443	0.322607	0.826085	0.913695	0.0217273	0.336488	0.476302	0.254199	0.203686	0.247407	0.7328	0.00249524	0.872135	0.46689	0.686345	0.570348	0.569782	0.947111	0.239367	0.0306053
			N	20	20	20	20	20	20	20	20	20	20	20	20	20	20	20	20	20	20	20	20	20	20	20	20	20	20	20	20	20	20	20	20	20	20	20	20	20	20	20	20	20	20	20	20	20	20
		Eggerthella	Pearson Correlation	-0.0801381	0.165173	-0.0706333	0.0372093	0.169962	-0.216141	0.124889	-0.0887845	-0.0833053	0.00100114	-0.0714532	-0.089151	-0.0889106	0.222816	0.0383203	0.13031	-0.0553063	-0.134734	-0.11477	-0.0267803	0.268206	1	-0.0928563	-0.128673	-0.0535691	0.00501305	-0.0670423	-0.200233	-0.119875	-0.0660893	-0.142456	-0.101458	.490*	-0.106371	-0.110748	-0.105761	-0.0634218	0.220005	-0.18447	.942**	-0.00417657	-0.158962	-0.156991	-0.0267803	-0.106427	0.312432
			Sig. (2-tailed)	0.736982	0.48648	0.767297	0.876235	0.47375	0.360058	0.599849	0.709724	0.72696	0.996658	0.764669	0.708576	0.709329	0.345043	0.872568	0.583977	0.816858	0.571161	0.629938	0.910765	0.252904		0.697002	0.588751	0.822522	0.983265	0.778839	0.397312	0.614683	0.781909	0.549086	0.670384	0.0284643	0.655347	0.642059	0.657207	0.79052	0.351321	0.436231	5.75763e-10	0.986057	0.503239	0.508616	0.910765	0.655178	0.179877
			N	20	20	20	20	20	20	20	20	20	20	20	20	20	20	20	20	20	20	20	20	20	20	20	20	20	20	20	20	20	20	20	20	20	20	20	20	20	20	20	20	20	20	20	20	20	20
		Enterobacter	Pearson Correlation	-0.0773026	-0.127523	.975**	-0.123673	0.0635892	-0.0252515	-0.177802	-0.0859802	-0.2117	0.064548	.970**	-0.0357296	-0.0389757	0.0192688	0.171077	-0.110881	-0.123652	0.197087	0.0845116	.572**	-0.0024226	-0.0928563	1	-0.0990375	.897**	0.337516	.963**	-0.118948	.926**	.957**	.618**	-0.0973474	0.221626	-0.0726543	-0.0200484	-0.0561926	-0.109431	-0.151669	-0.00343032	-0.0636152	-0.0819927	-0.0580339	-0.0625234	.572**	-0.0655778	-0.0998574
			Sig. (2-tailed)	0.745989	0.592113	3.13919e-13	0.603431	0.789979	0.915842	0.453277	0.718529	0.370248	0.786882	1.65197e-12	0.881123	0.870406	0.935735	0.47081	0.641656	0.603495	0.404921	0.723154	0.00839668	0.991912	0.697002		0.677839	8.4449e-08	0.145576	1.15758e-11	0.617443	4.62635e-09	3.79742e-11	0.00366266	0.68306	0.347693	0.760823	0.933141	0.813972	0.646046	0.523265	0.988548	0.789895	0.731109	0.807983	0.793426	0.00839668	0.783559	0.675311
			N	20	20	20	20	20	20	20	20	20	20	20	20	20	20	20	20	20	20	20	20	20	20	20	20	20	20	20	20	20	20	20	20	20	20	20	20	20	20	20	20	20	20	20	20	20	20
		Enterococcus	Pearson Correlation	-0.126046	-0.175212	-0.135936	.682**	.461*	0.263231	-0.0400332	-0.149546	0.326604	.780**	-0.143427	-0.101225	-0.100766	0.211786	0.347389	-0.188866	0.0639963	0.172303	0.267887	-0.1961	0.251486	-0.128673	-0.0990375	1	-0.0190554	0.0297349	-0.155553	0.294449	-0.0248273	-0.159292	0.216012	-0.217797	0.233564	-0.14463	0.00628145	-0.133246	-0.157732	0.23521	0.376774	-0.135936	-0.0721173	0.0608195	0.0582727	-0.1961	-0.133588	-0.144787
			Sig. (2-tailed)	0.596447	0.459991	0.567698	0.000925245	0.0408028	0.26215	0.86692	0.529164	0.159883	4.93149e-05	0.546338	0.671102	0.672513	0.37005	0.133425	0.425182	0.788664	0.46759	0.25349	0.407325	0.284813	0.588751	0.677839		0.936446	0.900965	0.512553	0.207601	0.917251	0.502342	0.36035	0.356298	0.32165	0.542943	0.979032	0.575458	0.50659	0.318154	0.101528	0.567698	0.762542	0.798943	0.807207	0.407325	0.574467	0.542501
			N	20	20	20	20	20	20	20	20	20	20	20	20	20	20	20	20	20	20	20	20	20	20	20	20	20	20	20	20	20	20	20	20	20	20	20	20	20	20	20	20	20	20	20	20	20	20
		Epulopiscium	Pearson Correlation	-0.122123	0.00316244	.925**	-0.155285	0.0472018	-0.0435678	-0.292773	-0.123613	-0.0957385	0.0019128	.938**	-0.0740666	-0.0771441	0.0730224	0.250966	-0.0699799	0.105198	0.336866	0.245389	.695**	0.156941	-0.0535691	.897**	-0.0190554	1	.465*	.941**	0.090104	.745**	.942**	.727**	-0.205227	0.231756	-0.120242	-0.0985897	-0.116533	0.0277022	0.0282842	0.0757144	-0.0241328	0.134728	-0.0631579	-0.067766	.695**	-0.116608	-0.0441252
			Sig. (2-tailed)	0.608013	0.989443	5.28422e-09	0.513288	0.84335	0.855284	0.210321	0.60361	0.688044	0.993614	1.03004e-09	0.756307	0.746493	0.759645	0.285842	0.769394	0.658928	0.146403	0.29704	0.000664368	0.508752	0.822522	8.4449e-08	0.936446		0.0390366	6.23749e-10	0.705593	0.000163079	5.52722e-10	0.000281334	0.385394	0.325518	0.613593	0.679221	0.624653	0.907706	0.905775	0.751048	0.919558	0.571176	0.791373	0.776509	0.000664368	0.624428	0.853451
			N	20	20	20	20	20	20	20	20	20	20	20	20	20	20	20	20	20	20	20	20	20	20	20	20	20	20	20	20	20	20	20	20	20	20	20	20	20	20	20	20	20	20	20	20	20	20
		Erwinia	Pearson Correlation	-0.110897	0.312211	0.364496	0.0821795	.559*	0.0304091	-0.418773	-0.145337	0.436552	0.241513	0.427138	-0.0640663	-0.0652767	0.417412	0.443698	0.0805133	.712**	-0.0178856	0.030752	.855**	0.0748312	0.00501305	0.337516	0.0297349	.465*	1	.478*	0.00921632	0.252529	.500*	0.272387	-0.133095	0.141485	-0.14808	-0.0803216	-0.141389	.522*	0.242566	.551*	-0.130297	.750**	-0.193308	-0.193267	.855**	-0.133766	0.313882
			Sig. (2-tailed)	0.641606	0.180201	0.114099	0.730518	0.0103996	0.89873	0.0661003	0.54095	0.0542993	0.304977	0.060329	0.788437	0.78453	0.0670777	0.0500376	0.735793	0.000428474	0.94034	0.897594	1.54204e-06	0.753865	0.983265	0.145576	0.900965	0.0390366		0.0332163	0.969239	0.282752	0.0246737	0.245297	0.575894	0.551841	0.533256	0.7364	0.552113	0.0182402	0.302808	0.0118785	0.584016	0.000138565	0.414168	0.414269	1.54204e-06	0.573955	0.177756
			N	20	20	20	20	20	20	20	20	20	20	20	20	20	20	20	20	20	20	20	20	20	20	20	20	20	20	20	20	20	20	20	20	20	20	20	20	20	20	20	20	20	20	20	20	20	20
		Escherichia	Pearson Correlation	-0.0728269	-0.0298764	.989**	-0.117086	0.12239	-0.134631	-0.269178	-0.0745997	-0.125359	0.0505796	.997**	-0.023424	-0.0267172	0.00590919	0.173619	-0.0584263	0.0313194	0.184173	0.0924624	.708**	-0.0274801	-0.0670423	.963**	-0.155553	.941**	.478*	1	-0.102455	.806**	1.000**	.641**	-0.115736	0.197109	-0.0687845	-0.0300234	-0.0611497	0.0241999	-0.123502	0.0144894	-0.0602269	0.0729899	-0.0667708	-0.0706359	.708**	-0.062085	-0.0685417
			Sig. (2-tailed)	0.76027	0.900495	1.98324e-16	0.622998	0.607223	0.571457	0.251123	0.754604	0.598464	0.832287	4.26442e-22	0.921914	0.910975	0.980274	0.464143	0.806708	0.895714	0.436984	0.69823	0.000472487	0.908443	0.778839	1.15758e-11	0.512553	6.23749e-10	0.0332163		0.667322	1.76556e-05	1.5824e-28	0.00231767	0.62704	0.40487	0.773234	0.900008	0.797873	0.919335	0.603937	0.951655	0.800864	0.759749	0.779713	0.767289	0.000472487	0.794844	0.774014
			N	20	20	20	20	20	20	20	20	20	20	20	20	20	20	20	20	20	20	20	20	20	20	20	20	20	20	20	20	20	20	20	20	20	20	20	20	20	20	20	20	20	20	20	20	20	20
		Faecalibacterium	Pearson Correlation	-0.192162	0.0566625	-0.0971078	-0.0510118	-0.131108	0.0725938	-0.265249	-0.246456	0.327882	0.0177393	-0.105915	-0.126546	-0.126216	0.239057	0.41436	-0.232187	0.0222212	0.0773853	0.226659	-0.0928628	0.233116	-0.200233	-0.118948	0.294449	0.090104	0.00921632	-0.102455	1	-0.142291	-0.103306	0.192547	0.313273	0.222685	.455*	-0.219605	-0.218739	0.294436	0.232202	0.440125	-0.157886	0.0305014	.451*	.457*	-0.0928628	-0.207306	0.177216
			Sig. (2-tailed)	0.416995	0.812443	0.683801	0.830874	0.581657	0.761016	0.258374	0.294877	0.15816	0.940828	0.656739	0.594977	0.595948	0.31007	0.0693073	0.324595	0.925913	0.745726	0.336568	0.696982	0.322607	0.397312	0.617443	0.207601	0.705593	0.969239	0.667322		0.549553	0.664715	0.416045	0.178645	0.345336	0.0437884	0.352219	0.35417	0.207622	0.324561	0.0521352	0.506171	0.898424	0.0457485	0.0425766	0.696982	0.380492	0.454792
			N	20	20	20	20	20	20	20	20	20	20	20	20	20	20	20	20	20	20	20	20	20	20	20	20	20	20	20	20	20	20	20	20	20	20	20	20	20	20	20	20	20	20	20	20	20	20
		Fusobacterium	Pearson Correlation	-0.0893081	-0.151025	.820**	-0.145641	0.017588	0.201332	-0.0683484	-0.108643	-0.218153	0.062486	.813**	-0.0657162	-0.0684433	0.106507	0.197601	-0.120483	-0.145616	0.171425	0.0473647	.464*	0.0524773	-0.119875	.926**	-0.0248273	.745**	0.252529	.806**	-0.142291	1	.801**	.531*	-0.0796165	0.204271	-0.0855599	-0.018162	-0.0565745	-0.128869	-0.119817	0.116856	-0.0749152	-0.0881066	-0.0730381	-0.0777954	.464*	-0.0772264	-0.103649
			Sig. (2-tailed)	0.708084	0.525051	9.66158e-06	0.540094	0.941331	0.394673	0.774636	0.648436	0.355493	0.793547	1.30776e-05	0.783112	0.77433	0.654934	0.403673	0.612877	0.540165	0.469895	0.842816	0.0394286	0.826085	0.614683	4.62635e-09	0.917251	0.000163079	0.282752	1.76556e-05	0.549553		2.19256e-05	0.0158808	0.738636	0.38766	0.719852	0.93942	0.812729	0.588178	0.614856	0.623686	0.753597	0.71185	0.759594	0.744421	0.0394286	0.746231	0.663665
			N	20	20	20	20	20	20	20	20	20	20	20	20	20	20	20	20	20	20	20	20	20	20	20	20	20	20	20	20	20	20	20	20	20	20	20	20	20	20	20	20	20	20	20	20	20	20
		Klebsiella	Pearson Correlation	-0.0742944	-0.0137998	.984**	-0.1199	0.129726	-0.129532	-0.276747	-0.0760528	-0.110508	0.0481425	.995**	-0.0250118	-0.0282879	0.0142514	0.179476	-0.0499075	0.0596752	0.180553	0.0904702	.730**	-0.025898	-0.0660893	.957**	-0.159292	.942**	.500*	1.000**	-0.103306	.801**	1	.642**	-0.118517	0.192379	-0.0704377	-0.0321171	-0.0628963	0.0485557	-0.115372	0.0332745	-0.0616744	0.10382	-0.0711638	-0.0749838	.730**	-0.0635771	-0.0636068
			Sig. (2-tailed)	0.755579	0.953953	6.16453e-15	0.614608	0.585679	0.586243	0.237521	0.749969	0.642785	0.840266	2.1203e-19	0.916638	0.905763	0.952448	0.448967	0.834486	0.802654	0.446204	0.704448	0.000256741	0.913695	0.781909	3.79742e-11	0.502342	5.52722e-10	0.0246737	1.5824e-28	0.664715	2.19256e-05		0.00226252	0.618725	0.41646	0.767925	0.893072	0.792219	0.838912	0.628132	0.889241	0.796174	0.663139	0.765596	0.753378	0.000256741	0.790018	0.789922
			N	20	20	20	20	20	20	20	20	20	20	20	20	20	20	20	20	20	20	20	20	20	20	20	20	20	20	20	20	20	20	20	20	20	20	20	20	20	20	20	20	20	20	20	20	20	20
		Lachnobacterium	Pearson Correlation	-0.138078	0.244725	.627**	-0.0776668	-0.0329229	0.125349	-0.310565	-0.104091	-0.0481553	0.0357407	.636**	-0.0755068	-0.0775917	0.155312	.460*	-0.133781	0.176317	0.314973	0.305798	.487*	.510*	-0.142456	.618**	0.216012	.727**	0.272387	.641**	0.192547	.531*	.642**	1	-0.22321	0.102995	-0.146263	-0.124057	-0.133743	0.0879956	0.136122	0.132846	-0.13076	0.1648	-0.0833407	-0.0858345	.487*	-0.129597	0.0366849
			Sig. (2-tailed)	0.561553	0.29839	0.00307513	0.74483	0.890405	0.598495	0.182631	0.662312	0.840224	0.881086	0.00256628	0.75171	0.745069	0.513216	0.041273	0.573909	0.45712	0.176173	0.189795	0.0293408	0.0217273	0.549086	0.00366266	0.36035	0.000281334	0.245297	0.00231767	0.416045	0.0158808	0.00226252		0.344169	0.665667	0.538348	0.602298	0.574019	0.712198	0.567165	0.576616	0.582669	0.487479	0.726848	0.718988	0.0293408	0.586053	0.877967
			N	20	20	20	20	20	20	20	20	20	20	20	20	20	20	20	20	20	20	20	20	20	20	20	20	20	20	20	20	20	20	20	20	20	20	20	20	20	20	20	20	20	20	20	20	20	20
		Lachnospira	Pearson Correlation	-0.0953335	-0.127296	-0.10114	-0.137628	-0.180011	-0.0223657	-0.101301	-0.190506	0.234586	-0.128413	-0.111732	-0.0863059	-0.085964	0.248452	0.191122	-0.173673	-0.0759352	-0.133872	-0.0262388	-0.145904	-0.226696	-0.101458	-0.0973474	-0.217797	-0.205227	-0.133095	-0.115736	0.313273	-0.0796165	-0.118517	-0.22321	1	-0.270487	.853**	-0.125952	-0.105798	.461*	-0.0299893	0.13911	-0.10114	-0.130249	.677**	.681**	-0.145904	-0.103241	0.0769896
			Sig. (2-tailed)	0.6893	0.592779	0.671362	0.562842	0.447592	0.925432	0.670867	0.421097	0.319478	0.58951	0.639084	0.717505	0.71858	0.290857	0.419569	0.464003	0.750344	0.573649	0.912563	0.539356	0.336488	0.670384	0.68306	0.356298	0.385394	0.575894	0.62704	0.178645	0.738636	0.618725	0.344169		0.248736	1.78409e-06	0.596723	0.657095	0.0407301	0.900121	0.558605	0.671362	0.584156	0.00103689	0.000942044	0.539356	0.664912	0.746985
			N	20	20	20	20	20	20	20	20	20	20	20	20	20	20	20	20	20	20	20	20	20	20	20	20	20	20	20	20	20	20	20	20	20	20	20	20	20	20	20	20	20	20	20	20	20	20
		Lactobacillus	Pearson Correlation	-0.173782	-0.103194	0.216725	0.164205	0.240879	-0.0741654	0.0895094	-0.219708	0.2269	0.336081	0.20225	-0.160878	-0.161591	0.00685873	0.263479	-0.0816923	-0.106169	-0.107289	-0.0462175	0.0353181	0.168997	.490*	0.221626	0.233564	0.231756	0.141485	0.197109	0.222685	0.204271	0.192379	0.102995	-0.270487	1	-0.178138	-0.114788	-0.16565	-0.217715	0.204655	0.193037	.546*	-0.0873135	-0.0630479	-0.0616309	0.0353181	-0.182116	0.169297
			Sig. (2-tailed)	0.463717	0.665056	0.358729	0.489075	0.306287	0.755991	0.707454	0.351989	0.336042	0.147404	0.392475	0.498039	0.496112	0.977105	0.261684	0.732059	0.655963	0.652551	0.846579	0.882483	0.476302	0.0284643	0.347693	0.32165	0.325518	0.551841	0.40487	0.345336	0.38766	0.41646	0.665667	0.248736		0.452411	0.629884	0.485205	0.356482	0.38675	0.414835	0.0128238	0.714339	0.791729	0.796315	0.882483	0.44221	0.475508
			N	20	20	20	20	20	20	20	20	20	20	20	20	20	20	20	20	20	20	20	20	20	20	20	20	20	20	20	20	20	20	20	20	20	20	20	20	20	20	20	20	20	20	20	20	20	20
		Mitsuokella	Pearson Correlation	-0.0735058	-0.122244	-0.06011	-0.105664	-0.16937	0.00378754	-0.132069	-0.165091	0.386587	-0.0820105	-0.0658781	-0.05312	-0.0529167	0.162707	0.0475982	-0.101065	-0.116189	-0.0677055	0.0315297	-0.0867142	-0.267502	-0.106371	-0.0726543	-0.14463	-0.120242	-0.14808	-0.0687845	.455*	-0.0855599	-0.0704377	-0.146263	.853**	-0.178138	1	-0.0789234	-0.0677207	.557*	0.00414582	0.283523	-0.06011	-0.0756759	.848**	.852**	-0.0867142	-0.0611496	-0.078928
			Sig. (2-tailed)	0.758099	0.607657	0.801244	0.657504	0.475315	0.987356	0.578866	0.486701	0.0922309	0.731052	0.78259	0.823987	0.82465	0.493102	0.84205	0.671592	0.625683	0.776704	0.895017	0.716221	0.254199	0.655347	0.760823	0.542943	0.613593	0.533256	0.773234	0.0437884	0.719852	0.767925	0.538348	1.78409e-06	0.452411		0.740836	0.776655	0.0106815	0.98616	0.225757	0.801244	0.75117	2.2816e-06	1.84987e-06	0.716221	0.797874	0.740822
			N	20	20	20	20	20	20	20	20	20	20	20	20	20	20	20	20	20	20	20	20	20	20	20	20	20	20	20	20	20	20	20	20	20	20	20	20	20	20	20	20	20	20	20	20	20	20
		Mogibacterium	Pearson Correlation	-0.082655	-0.141357	-0.0197911	0.0455668	-0.00786009	0.36819	.567**	-0.204743	-0.133374	0.113734	-0.0270879	-0.118017	-0.117944	-0.19138	-0.357042	.880**	-0.105763	-0.10236	-0.102668	-0.0687456	-0.296887	-0.110748	-0.0200484	0.00628145	-0.0985897	-0.0803216	-0.0300234	-0.219605	-0.018162	-0.0321171	-0.124057	-0.125952	-0.114788	-0.0789234	1	.980**	-0.119518	-0.225711	-0.126393	-0.0698155	-0.0934212	-0.0296448	-0.0286789	-0.0687456	.980**	-0.269789
			Sig. (2-tailed)	0.729015	0.552203	0.933997	0.848715	0.973764	0.110205	0.00910174	0.38654	0.575089	0.633052	0.909744	0.620219	0.620436	0.418928	0.122255	3.05123e-07	0.657202	0.667615	0.666671	0.773359	0.203686	0.642059	0.933141	0.979032	0.679221	0.7364	0.900008	0.352219	0.93942	0.893072	0.602298	0.596723	0.629884	0.740836		5.01651e-14	0.615746	0.338648	0.595425	0.769922	0.695243	0.901263	0.904466	0.773359	3.68892e-14	0.250007
			N	20	20	20	20	20	20	20	20	20	20	20	20	20	20	20	20	20	20	20	20	20	20	20	20	20	20	20	20	20	20	20	20	20	20	20	20	20	20	20	20	20	20	20	20	20	20
		Nocardia	Pearson Correlation	-0.0755878	-0.118366	-0.052137	-0.116529	-0.162844	0.365917	.609**	-0.191688	-0.186342	-0.0801437	-0.0576373	-0.123584	-0.123403	-0.240821	-0.394192	.911**	-0.113935	-0.0941845	-0.110159	-0.0833248	-0.271219	-0.105761	-0.0561926	-0.133246	-0.116533	-0.141389	-0.0611497	-0.218739	-0.0565745	-0.0628963	-0.133743	-0.105798	-0.16565	-0.0677207	.980**	1	-0.105306	-0.222418	-0.19026	-0.047996	-0.079542	-0.0283463	-0.0279897	-0.0833248	.999**	-0.223418
			Sig. (2-tailed)	0.751451	0.619176	0.827197	0.624664	0.492733	0.112589	0.00434527	0.418167	0.431508	0.736964	0.809272	0.603694	0.604228	0.306407	0.0854669	2.32123e-08	0.632445	0.692869	0.643842	0.726899	0.247407	0.657207	0.813972	0.575458	0.624653	0.552113	0.797873	0.35417	0.812729	0.792219	0.574019	0.657095	0.485205	0.776655	5.01651e-14		0.658596	0.345929	0.421708	0.840746	0.738873	0.905569	0.906752	0.726899	1.98503e-24	0.343708
			N	20	20	20	20	20	20	20	20	20	20	20	20	20	20	20	20	20	20	20	20	20	20	20	20	20	20	20	20	20	20	20	20	20	20	20	20	20	20	20	20	20	20	20	20	20	20
		Odoribacter	Pearson Correlation	-0.100609	0.37994	-0.0905369	-0.14105	0.0725467	0.11336	-0.318357	-0.146868	.592**	-0.101828	-0.0281401	-0.0825377	-0.0822314	0.297797	0.255672	0.132083	.693**	-0.161029	-0.0248278	.566**	-0.0814582	-0.0634218	-0.109431	-0.157732	0.0277022	.522*	0.0241999	0.294436	-0.128869	0.0485557	0.0879956	.461*	-0.217715	.557*	-0.119518	-0.105306	1	0.196965	.670**	-0.0905369	.767**	0.369274	0.373062	.566**	-0.0927489	0.0825447
			Sig. (2-tailed)	0.672996	0.0984578	0.70424	0.553077	0.761167	0.634176	0.171321	0.53665	0.00596409	0.669247	0.906253	0.729385	0.730354	0.202236	0.276601	0.578826	0.00070686	0.497631	0.917249	0.00931102	0.7328	0.79052	0.646046	0.50659	0.907706	0.0182402	0.919335	0.207622	0.588178	0.838912	0.712198	0.0407301	0.356482	0.0106815	0.615746	0.658596		0.40522	0.00121724	0.70424	7.89482e-05	0.109081	0.105217	0.00931102	0.697337	0.729363
			N	20	20	20	20	20	20	20	20	20	20	20	20	20	20	20	20	20	20	20	20	20	20	20	20	20	20	20	20	20	20	20	20	20	20	20	20	20	20	20	20	20	20	20	20	20	20
		Oscillospira	Pearson Correlation	-0.196472	0.14377	-0.160065	0.0893085	0.226118	.548*	-0.119551	-0.267436	.552*	0.00483854	-0.142031	-0.196829	-0.196285	.478*	0.44101	-0.0978608	.488*	.661**	.805**	0.0942096	.638**	0.220005	-0.151669	0.23521	0.0282842	0.242566	-0.123502	0.232202	-0.119817	-0.115372	0.136122	-0.0299893	0.204655	0.00414582	-0.225711	-0.222418	0.196965	1	0.17766	0.214082	0.244109	-0.0105759	-0.0084036	0.0942096	-0.224788	0.306767
			Sig. (2-tailed)	0.406421	0.54537	0.500244	0.708083	0.337754	0.0124162	0.615647	0.254322	0.0116029	0.983848	0.550292	0.40555	0.406876	0.0328477	0.0516096	0.681473	0.0290284	0.00151492	1.86986e-05	0.692791	0.00249524	0.351321	0.523265	0.318154	0.905775	0.302808	0.603937	0.324561	0.614856	0.628132	0.567165	0.900121	0.38675	0.98616	0.338648	0.345929	0.40522		0.453643	0.364763	0.299646	0.964703	0.97195	0.692791	0.340679	0.188323
			N	20	20	20	20	20	20	20	20	20	20	20	20	20	20	20	20	20	20	20	20	20	20	20	20	20	20	20	20	20	20	20	20	20	20	20	20	20	20	20	20	20	20	20	20	20	20
		Parabacteroides	Pearson Correlation	-0.210525	0.239014	-0.0739491	0.149557	0.318335	0.290241	-0.152039	-0.277468	.703**	0.334106	-0.0217496	-0.172096	-0.17184	0.338864	.500*	-0.014426	.527*	-0.190407	-0.109232	0.433405	0.0384515	-0.18447	-0.00343032	0.376774	0.0757144	.551*	0.0144894	0.440125	0.116856	0.0332745	0.132846	0.13911	0.193037	0.283523	-0.126393	-0.19026	.670**	0.17766	1	-0.201097	.642**	0.311929	0.310812	0.433405	-0.199944	0.0507917
			Sig. (2-tailed)	0.372974	0.310162	0.756682	0.529135	0.171352	0.214475	0.522241	0.236251	0.000543816	0.149948	0.927481	0.468131	0.468804	0.143873	0.0246532	0.951866	0.0169056	0.421342	0.64665	0.0562618	0.872135	0.436231	0.988548	0.101528	0.751048	0.0118785	0.951655	0.0521352	0.623686	0.889241	0.576616	0.558605	0.414835	0.225757	0.595425	0.421708	0.00121724	0.453643		0.395236	0.00229537	0.180615	0.182266	0.0562618	0.398008	0.831594
			N	20	20	20	20	20	20	20	20	20	20	20	20	20	20	20	20	20	20	20	20	20	20	20	20	20	20	20	20	20	20	20	20	20	20	20	20	20	20	20	20	20	20	20	20	20	20
		Pediococcus	Pearson Correlation	-0.0418459	0.0636085	-0.0526316	-0.10232	-0.0392084	-0.14083	0.19287	-0.0620727	-0.0891174	-0.0718074	-0.0586817	-0.0806608	-0.0804809	0.047603	-0.102944	0.17283	-0.102302	-0.094598	-0.0472834	-0.0759259	0.17257	.942**	-0.0636152	-0.135936	-0.0241328	-0.130297	-0.0602269	-0.157886	-0.0749152	-0.0616744	-0.13076	-0.10114	.546*	-0.06011	-0.0698155	-0.047996	-0.0905369	0.214082	-0.201097	1	-0.0728067	-0.131814	-0.130759	-0.0759259	-0.0542553	0.0907068
			Sig. (2-tailed)	0.860949	0.789917	0.825581	0.667737	0.869639	0.553702	0.415247	0.794884	0.708681	0.763534	0.805879	0.735325	0.735895	0.842035	0.665824	0.466208	0.667792	0.691584	0.843083	0.750373	0.46689	5.75763e-10	0.789895	0.567698	0.919558	0.584016	0.800864	0.506171	0.753597	0.796174	0.582669	0.671362	0.0128238	0.801244	0.769922	0.840746	0.70424	0.364763	0.395236		0.760335	0.579607	0.582672	0.750373	0.820283	0.703709
			N	20	20	20	20	20	20	20	20	20	20	20	20	20	20	20	20	20	20	20	20	20	20	20	20	20	20	20	20	20	20	20	20	20	20	20	20	20	20	20	20	20	20	20	20	20	20
		Peptococcus	Pearson Correlation	-0.0747467	.476*	-0.0728067	-0.107104	0.207099	0.159097	-0.259987	-0.0695673	.478*	-0.0742799	0.00986133	-0.0779621	-0.077715	0.25419	0.249936	0.244105	.898**	-0.104431	-0.0685415	.747**	0.0962863	-0.00417657	-0.0819927	-0.0721173	0.134728	.750**	0.0729899	0.0305014	-0.0881066	0.10382	0.1648	-0.130249	-0.0873135	-0.0756759	-0.0934212	-0.079542	.767**	0.244109	.642**	-0.0728067	1	-0.113149	-0.112925	.747**	-0.0736276	0.186693
			Sig. (2-tailed)	0.754135	0.0339909	0.760335	0.653115	0.380979	0.502873	0.268292	0.770719	0.0329949	0.755626	0.967087	0.743891	0.744677	0.279491	0.287891	0.299655	7.52241e-08	0.66127	0.774015	0.000155477	0.686345	0.986057	0.731109	0.762542	0.571176	0.000138565	0.759749	0.898424	0.71185	0.663139	0.487479	0.584156	0.714339	0.75117	0.695243	0.738873	7.89482e-05	0.299646	0.00229537	0.760335		0.634811	0.635485	0.000155477	0.75771	0.430625
			N	20	20	20	20	20	20	20	20	20	20	20	20	20	20	20	20	20	20	20	20	20	20	20	20	20	20	20	20	20	20	20	20	20	20	20	20	20	20	20	20	20	20	20	20	20	20
		Prevotella	Pearson Correlation	-0.160926	-0.25107	-0.0452519	0.00940104	-0.16043	0.0920775	-0.022421	-0.268883	.459*	0.0426838	-0.0519429	-0.151134	-0.150975	0.219725	0.122005	-0.0806957	-0.174331	0.0913691	0.0264788	-0.146957	-0.135016	-0.158962	-0.0580339	0.0608195	-0.0631579	-0.193308	-0.0667708	.451*	-0.0730381	-0.0711638	-0.0833407	.677**	-0.0630479	.848**	-0.0296448	-0.0283463	0.369274	-0.0105759	0.311929	-0.131814	-0.113149	1	1.000**	-0.146957	-0.0317961	-0.0753083
			Sig. (2-tailed)	0.49791	0.285637	0.849749	0.968622	0.499253	0.699429	0.925249	0.251662	0.0419821	0.858191	0.827831	0.524748	0.525191	0.35195	0.608361	0.735215	0.462284	0.70164	0.911766	0.536399	0.570348	0.503239	0.807983	0.798943	0.791373	0.414168	0.779713	0.0457485	0.759594	0.765596	0.726848	0.00103689	0.791729	2.2816e-06	0.901263	0.905569	0.109081	0.964703	0.180615	0.579607	0.634811		4.64014e-32	0.536399	0.894135	0.752343
			N	20	20	20	20	20	20	20	20	20	20	20	20	20	20	20	20	20	20	20	20	20	20	20	20	20	20	20	20	20	20	20	20	20	20	20	20	20	20	20	20	20	20	20	20	20	20
		Prevotella.1	Pearson Correlation	-0.159742	-0.248821	-0.0492779	0.0116363	-0.159435	0.0926105	-0.0293496	-0.267693	.458*	0.043872	-0.0564317	-0.149355	-0.149183	0.224382	0.120076	-0.0807639	-0.172351	0.0900103	0.0281637	-0.148722	-0.135212	-0.156991	-0.0625234	0.0582727	-0.067766	-0.193267	-0.0706359	.457*	-0.0777954	-0.0749838	-0.0858345	.681**	-0.0616309	.852**	-0.0286789	-0.0279897	0.373062	-0.0084036	0.310812	-0.130759	-0.112925	1.000**	1	-0.148722	-0.0307926	-0.0727898
			Sig. (2-tailed)	0.501121	0.290117	0.836547	0.961167	0.501955	0.697768	0.902242	0.253847	0.042132	0.854284	0.813194	0.529696	0.530178	0.341576	0.614086	0.734998	0.467464	0.705886	0.906175	0.531461	0.569782	0.508616	0.793426	0.807207	0.776509	0.414269	0.767289	0.0425766	0.744421	0.753378	0.718988	0.000942044	0.796315	1.84987e-06	0.904466	0.906752	0.105217	0.97195	0.182266	0.582672	0.635485	4.64014e-32		0.531461	0.897459	0.760389
			N	20	20	20	20	20	20	20	20	20	20	20	20	20	20	20	20	20	20	20	20	20	20	20	20	20	20	20	20	20	20	20	20	20	20	20	20	20	20	20	20	20	20	20	20	20	20
		Proteus	Pearson Correlation	-0.0854432	0.340499	.597**	-0.147606	0.253238	0.0179448	-0.36412	-0.0863934	0.244217	-0.0184835	.661**	-0.0526053	-0.0545901	0.192092	0.256793	0.149778	.661**	0.0510047	0.0216687	1.000**	0.0158528	-0.0267803	.572**	-0.1961	.695**	.855**	.708**	-0.0928628	.464*	.730**	.487*	-0.145904	0.0353181	-0.0867142	-0.0687456	-0.0833248	.566**	0.0942096	0.433405	-0.0759259	.747**	-0.146957	-0.148722	1	-0.0782683	0.0618038
			Sig. (2-tailed)	0.720219	0.141827	0.00547155	0.534581	0.281358	0.940143	0.1145	0.71723	0.299427	0.93835	0.00152356	0.825667	0.819192	0.417168	0.274428	0.528517	0.00150756	0.830897	0.92775	0	0.947111	0.910765	0.00839668	0.407325	0.000664368	1.54204e-06	0.000472487	0.696982	0.0394286	0.000256741	0.0293408	0.539356	0.882483	0.716221	0.773359	0.726899	0.00931102	0.692791	0.0562618	0.750373	0.000155477	0.536399	0.531461		0.742918	0.795755
			N	20	20	20	20	20	20	20	20	20	20	20	20	20	20	20	20	20	20	20	20	20	20	20	20	20	20	20	20	20	20	20	20	20	20	20	20	20	20	20	20	20	20	20	20	20	20
		Pseudoramibacter	Pearson Correlation	-0.0668316	-0.108571	-0.0542553	-0.104754	-0.153121	0.347276	.580**	-0.179349	-0.191968	-0.0740227	-0.059868	-0.111842	-0.111655	-0.235369	-0.403582	.911**	-0.105103	-0.0946658	-0.103278	-0.0782683	-0.275704	-0.106427	-0.0655778	-0.133588	-0.116608	-0.133766	-0.062085	-0.207306	-0.0772264	-0.0635771	-0.129597	-0.103241	-0.182116	-0.0611496	.980**	.999**	-0.0927489	-0.224788	-0.199944	-0.0542553	-0.0736276	-0.0317961	-0.0307926	-0.0782683	1	-0.222226
			Sig. (2-tailed)	0.779517	0.648654	0.820283	0.660282	0.51925	0.133559	0.00733205	0.449291	0.417475	0.756447	0.802028	0.638751	0.639316	0.317818	0.0776297	2.49774e-08	0.659216	0.691373	0.6648	0.742918	0.239367	0.655178	0.783559	0.574467	0.624428	0.573955	0.794844	0.380492	0.746231	0.790018	0.586053	0.664912	0.44221	0.797874	3.68892e-14	1.98503e-24	0.697337	0.340679	0.398008	0.820283	0.75771	0.894135	0.897459	0.742918		0.346356
			N	20	20	20	20	20	20	20	20	20	20	20	20	20	20	20	20	20	20	20	20	20	20	20	20	20	20	20	20	20	20	20	20	20	20	20	20	20	20	20	20	20	20	20	20	20	20
		Roseburia	Pearson Correlation	-0.161756	0.0998438	-0.0908195	-0.0768161	0.207745	-0.0682192	-0.144906	-0.163385	0.0558799	-0.202057	-0.0816088	-0.13571	-0.135399	.503*	.532*	-0.149764	0.100083	-0.091788	-0.0623036	0.0618038	.484*	0.312432	-0.0998574	-0.144787	-0.0441252	0.313882	-0.0685417	0.177216	-0.103649	-0.0636068	0.0366849	0.0769896	0.169297	-0.078928	-0.269789	-0.223418	0.0825447	0.306767	0.0507917	0.0907068	0.186693	-0.0753083	-0.0727898	0.0618038	-0.222226	1
			Sig. (2-tailed)	0.495667	0.675352	0.703356	0.747537	0.379463	0.775051	0.542164	0.491276	0.81499	0.392935	0.732323	0.56835	0.569243	0.0237364	0.0158658	0.528557	0.674615	0.700333	0.794137	0.795755	0.0306053	0.179877	0.675311	0.542501	0.853451	0.177756	0.774014	0.454792	0.663665	0.789922	0.877967	0.746985	0.475508	0.740822	0.250007	0.343708	0.729363	0.188323	0.831594	0.703709	0.430625	0.752343	0.760389	0.795755	0.346356
			N	20	20	20	20	20	20	20	20	20	20	20	20	20	20	20	20	20	20	20	20	20	20	20	20	20	20	20	20	20	20	20	20	20	20	20	20	20	20	20	20	20	20	20	20	20	20
		Rothia	Pearson Correlation	-0.0632349	-0.134265	0.0008696	.835**	.794**	-0.048495	-0.0598221	-0.11157	0.440916	.968**	-0.00572039	-0.0124282	-0.0124304	0.112945	0.195662	-0.118671	0.046517	-0.0961895	0.00674117	-0.0522934	-0.162097	0.0049812	-0.0137345	.697**	-0.0758474	0.259919	-0.00883143	0.010607	-0.0369711	-0.0108716	-0.113187	-0.125413	0.382057	-0.0740367	0.113582	-0.0714917	-0.113143	0.0494455	0.316702	-0.065773	-0.0809521	0.0350181	0.0360888	-0.0522934	-0.0672107	-0.180798
			Sig. (2-tailed)	0.791125	0.572512	0.997097	4.57383e-06	2.94026e-05	0.839111	0.802177	0.639572	0.0516653	3.03116e-12	0.980904	0.958526	0.958519	0.635426	0.408396	0.618268	0.845596	0.686645	0.977498	0.826686	0.494747	0.983372	0.954171	0.000638234	0.750624	0.268422	0.970523	0.964599	0.877022	0.963717	0.634697	0.598306	0.0964417	0.756402	0.633508	0.764545	0.63483	0.835998	0.173683	0.782929	0.734402	0.883474	0.879936	0.826686	0.778296	0.445576
			N	20	20	20	20	20	20	20	20	20	20	20	20	20	20	20	20	20	20	20	20	20	20	20	20	20	20	20	20	20	20	20	20	20	20	20	20	20	20	20	20	20	20	20	20	20	20
		Ruminococcus	Pearson Correlation	-0.322127	0.319925	-0.0910622	0.368798	.512*	0.352746	-0.100955	-0.355439	.512*	0.368753	-0.0498403	-0.277137	-0.276818	.559*	.696**	-0.0159363	.590**	0.0937901	0.0987829	0.365466	.564**	0.157235	-0.0452619	.474*	0.11354	.564**	-0.0130305	0.265126	0.0378493	0.00361665	0.282711	-0.228515	0.37245	-0.235068	-0.149997	-0.21315	0.308876	.472*	.655**	0.0115125	.588**	-0.0356745	-0.0340461	0.365466	-0.218595	0.437743
			Sig. (2-tailed)	0.166025	0.169106	0.702598	0.109574	0.0211139	0.12714	0.671933	0.124062	0.0208981	0.109619	0.834706	0.236834	0.237397	0.0103708	0.000650224	0.946833	0.00614611	0.694096	0.678624	0.113067	0.00966537	0.507948	0.849716	0.0347486	0.633635	0.0095969	0.956518	0.258603	0.874123	0.987926	0.227146	0.332521	0.105835	0.318455	0.527908	0.366903	0.185149	0.0354138	0.00172319	0.961579	0.00642308	0.881305	0.886689	0.113067	0.354494	0.0535708
			N	20	20	20	20	20	20	20	20	20	20	20	20	20	20	20	20	20	20	20	20	20	20	20	20	20	20	20	20	20	20	20	20	20	20	20	20	20	20	20	20	20	20	20	20	20	20
		Serratia	Pearson Correlation	-0.0673898	-0.0988037	1.000**	-0.105561	0.0907629	-0.14877	-0.233396	-0.0702093	-0.17843	0.0582595	.997**	-0.0181615	-0.0214905	-0.0306049	0.151046	-0.0962384	-0.0859781	0.205918	0.110495	.608**	-0.028756	-0.0734322	.974**	-0.137607	.928**	0.37813	.991**	-0.0939432	.818**	.986**	.630**	-0.105804	0.221132	-0.0628324	-0.0229142	-0.0544872	-0.0811483	-0.144513	-0.0647179	-0.055109	-0.0585467	-0.0487574	-0.0527924	.608**	-0.0567507	-0.085022
			Sig. (2-tailed)	0.77772	0.67856	7.37584e-31	0.657818	0.703533	0.531329	0.322009	0.768658	0.451659	0.80725	1.28727e-21	0.939422	0.928343	0.898081	0.524993	0.686494	0.718536	0.383761	0.642822	0.00445902	0.90421	0.758334	4.18699e-13	0.562904	3.57994e-09	0.100205	3.89699e-17	0.693619	1.0421e-05	1.59212e-15	0.00290462	0.657077	0.348797	0.792426	0.923608	0.819527	0.733781	0.543271	0.786333	0.817501	0.806317	0.838251	0.825056	0.00445902	0.812156	0.721546
			N	20	20	20	20	20	20	20	20	20	20	20	20	20	20	20	20	20	20	20	20	20	20	20	20	20	20	20	20	20	20	20	20	20	20	20	20	20	20	20	20	20	20	20	20	20	20
		Slackia	Pearson Correlation	-0.0873654	0.158666	-0.0276155	-0.196401	0.0323368	-0.121612	0.0581535	-0.127325	0.0140213	-0.141558	-0.0221297	-0.109808	-0.10971	0.319968	0.0967815	0.137448	0.00826323	-0.0736943	-0.109494	0.0672716	0.302198	.918**	-0.0397349	-0.276897	-0.000389741	0.11575	-0.0119451	-0.139794	-0.0557339	-0.00857581	-0.141943	-0.074445	.569**	-0.100041	-0.144801	-0.110501	-0.0125959	0.272245	-0.10963	.877**	0.0891988	-0.091961	-0.0896415	0.0672716	-0.118603	0.417069
			Sig. (2-tailed)	0.714176	0.504045	0.907994	0.406592	0.892345	0.609528	0.807595	0.592694	0.953215	0.551635	0.926217	0.644903	0.645201	0.169045	0.684811	0.563357	0.972418	0.757497	0.645855	0.7781	0.195328	1.17336e-08	0.867903	0.237256	0.998699	0.626999	0.960137	0.556653	0.815465	0.971376	0.55054	0.755098	0.00885085	0.674746	0.542459	0.642805	0.957967	0.245552	0.645444	3.80937e-07	0.708426	0.699793	0.70704	0.7781	0.618471	0.0673255
			N	20	20	20	20	20	20	20	20	20	20	20	20	20	20	20	20	20	20	20	20	20	20	20	20	20	20	20	20	20	20	20	20	20	20	20	20	20	20	20	20	20	20	20	20	20	20
		SMB53	Pearson Correlation	-0.102112	-0.145216	.536*	-0.196388	0.124464	0.00606092	-0.0373449	-0.182891	-0.344676	-0.0194806	.524*	-0.0915282	-0.0933076	0.404218	0.203332	0.223556	-0.185438	0.0405054	-0.00635051	0.26029	0.160992	0.317574	.540*	-0.166945	.468*	0.334873	.519*	-0.156262	.485*	.514*	0.222812	0.0046693	0.176598	-0.167323	0.249735	0.236958	-0.208744	-0.0196457	-0.233235	0.216514	-0.135891	-0.18977	-0.190518	0.26029	0.235994	.447*
			Sig. (2-tailed)	0.668377	0.541292	0.0148951	0.406623	0.601099	0.979768	0.875788	0.440237	0.13669	0.93503	0.0176402	0.701143	0.695597	0.0771192	0.389892	0.343402	0.433785	0.865364	0.978801	0.267715	0.497733	0.172436	0.0139747	0.481751	0.0372522	0.148957	0.0190221	0.51061	0.0303371	0.0204234	0.345052	0.984413	0.456391	0.480745	0.28829	0.314467	0.377124	0.934481	0.322354	0.359208	0.567827	0.422927	0.421066	0.267715	0.316498	0.048055
			N	20	20	20	20	20	20	20	20	20	20	20	20	20	20	20	20	20	20	20	20	20	20	20	20	20	20	20	20	20	20	20	20	20	20	20	20	20	20	20	20	20	20	20	20	20	20
		Streptococcus	Pearson Correlation	-0.159802	-0.106118	-0.124535	0.156534	0.0984749	-0.145289	0.171567	-0.182363	-0.158042	0.0287325	-0.137236	-0.167339	-0.166914	0.0285995	0.240766	-0.114099	0.0613922	-0.123435	-0.036479	-0.174386	-0.0089203	0.161605	-0.131984	0.0230402	-0.113059	-0.0266506	-0.14154	0.0414359	-0.129351	-0.144762	-0.28332	0.288515	0.0614117	-0.141965	-0.102816	-0.105354	-0.145719	0.0309646	-0.170637	0.110045	-0.135186	-0.182666	-0.18076	-0.174386	-0.107415	0.213349
			Sig. (2-tailed)	0.500957	0.656118	0.600891	0.509865	0.679575	0.541086	0.469522	0.441581	0.505745	0.904288	0.563966	0.480703	0.481833	0.904729	0.30652	0.631953	0.797088	0.604135	0.878647	0.462141	0.970226	0.496073	0.579113	0.92319	0.635081	0.911196	0.551684	0.862298	0.586771	0.54257	0.226103	0.217337	0.797024	0.550478	0.666217	0.658451	0.539875	0.896889	0.47197	0.644186	0.569858	0.440808	0.445673	0.462141	0.652169	0.366446
			N	20	20	20	20	20	20	20	20	20	20	20	20	20	20	20	20	20	20	20	20	20	20	20	20	20	20	20	20	20	20	20	20	20	20	20	20	20	20	20	20	20	20	20	20	20	20
		Sutterella	Pearson Correlation	-0.168672	-0.27304	-0.0895314	.532*	.447*	0.165115	-0.204153	-0.27437	.478*	.618**	-0.109131	-0.123936	-0.123631	.547*	0.382932	-0.293272	-0.0542594	0.257483	0.227314	-0.21419	0.110849	-0.0919837	-0.0841861	.537*	-0.0925243	0.116735	-0.118056	0.379299	-0.0653412	-0.123796	-0.172715	0.273177	0.243625	0.250196	-0.0818616	-0.201059	-0.0527835	0.248584	0.286331	-0.195358	-0.184824	.496*	.500*	-0.21419	-0.199328	0.137532
			Sig. (2-tailed)	0.477163	0.244121	0.707385	0.0158399	0.0481575	0.486638	0.38794	0.24174	0.0329666	0.00367132	0.646956	0.602656	0.603557	0.0124853	0.0956176	0.209509	0.82027	0.273094	0.335136	0.364515	0.641753	0.699722	0.724181	0.0146671	0.698037	0.624047	0.620101	0.0990737	0.784322	0.603069	0.466508	0.243877	0.300635	0.287372	0.731523	0.395326	0.825085	0.290593	0.220994	0.409139	0.435336	0.0261425	0.0247453	0.364515	0.399493	0.563117
			N	20	20	20	20	20	20	20	20	20	20	20	20	20	20	20	20	20	20	20	20	20	20	20	20	20	20	20	20	20	20	20	20	20	20	20	20	20	20	20	20	20	20	20	20	20	20
		Tepidibacter	Pearson Correlation	-0.0908977	-0.0864708	.870**	-0.16062	0.0405191	-0.123906	-0.0642008	-0.107582	-0.224558	0.0204302	.864**	-0.0714366	-0.0743306	0.017243	0.103873	-0.0143746	-0.161465	0.136948	0.053676	.489*	0.071782	0.366922	.876**	-0.156945	.815**	0.247091	.855**	-0.188641	.784**	.849**	.503*	-0.141567	.456*	-0.0934324	-0.0540868	-0.0737624	-0.143641	-0.041791	-0.11187	0.420759	-0.10799	-0.103612	-0.108023	.489*	-0.085021	-0.0511615
			Sig. (2-tailed)	0.703112	0.716986	6.19437e-07	0.498738	0.865319	0.602746	0.788003	0.651662	0.341188	0.93187	9.13645e-07	0.764722	0.755463	0.94248	0.662978	0.952037	0.496454	0.564791	0.822173	0.0286846	0.763615	0.11153	4.23183e-07	0.508741	1.18314e-05	0.293594	1.56782e-06	0.425743	4.31699e-05	2.15909e-06	0.0238738	0.551607	0.0432887	0.695209	0.820833	0.757279	0.545732	0.861129	0.638669	0.0646941	0.650419	0.663777	0.650321	0.0286846	0.721549	0.830385
			N	20	20	20	20	20	20	20	20	20	20	20	20	20	20	20	20	20	20	20	20	20	20	20	20	20	20	20	20	20	20	20	20	20	20	20	20	20	20	20	20	20	20	20	20	20	20
		Archaeorhizomyces	Pearson Correlation	-0.0672686	-0.134618	-0.0676073	0.0716574	-0.171567	0.017452	-0.0201914	-0.0129793	0.0382944	0.0646527	-0.0656647	-0.0955669	-0.0953362	-0.0638494	0.246756	-0.0857192	0.0155668	-0.0809939	-0.0384619	-0.0975298	0.314307	-0.0896605	-0.0817162	0.429611	0.0404099	-0.161158	-0.0773639	0.23928	-0.0962316	-0.0792232	.528*	-0.118426	0.0612542	-0.0645303	-0.0827707	-0.0618108	0.0190675	-0.0195098	0.129101	-0.0676073	0.0705637	0.130157	0.12583	-0.0975298	-0.0627599	0.163753
			Sig. (2-tailed)	0.77811	0.571494	0.77702	0.764015	0.469523	0.941784	0.932665	0.956688	0.872654	0.786544	0.783278	0.688576	0.689292	0.789138	0.29427	0.719351	0.948064	0.73427	0.872101	0.682496	0.177139	0.706981	0.731983	0.0586983	0.865678	0.497283	0.745794	0.309606	0.686515	0.739884	0.01672	0.618997	0.797535	0.786939	0.728649	0.795732	0.936405	0.934933	0.587502	0.77702	0.767521	0.584424	0.59708	0.682496	0.79266	0.490288
			N	20	20	20	20	20	20	20	20	20	20	20	20	20	20	20	20	20	20	20	20	20	20	20	20	20	20	20	20	20	20	20	20	20	20	20	20	20	20	20	20	20	20	20	20	20	20
		Cladosporium	Pearson Correlation	-0.0307623	-0.113901	-0.0784722	-0.124628	0.0554454	-0.156095	0.103065	-0.0535229	-0.0286357	-0.106529	-0.0652445	-0.0504526	-0.0501883	0.231318	0.250099	-0.0519237	-0.139	-0.0443662	-0.142847	-0.113203	0.128334	0.0510863	-0.0935842	0.00801134	-0.0884817	0.0799997	-0.0897966	-0.191104	-0.108429	-0.0919548	-0.13197	0.116343	-0.237278	-0.0602931	-0.0858127	-0.0488929	-0.13471	-0.0395649	-0.0938233	-0.0781687	-0.0572859	0.0684423	0.0555895	-0.113203	-0.0629185	.445*
			Sig. (2-tailed)	0.89756	0.632548	0.74227	0.600618	0.816405	0.511068	0.665454	0.822672	0.904609	0.654866	0.784634	0.832703	0.833567	0.32646	0.287567	0.827893	0.558917	0.852659	0.547979	0.634648	0.589743	0.83063	0.694736	0.973259	0.710673	0.737421	0.706555	0.419612	0.649085	0.699812	0.579153	0.625222	0.313794	0.80065	0.719056	0.837808	0.57123	0.868463	0.693992	0.743234	0.810415	0.774334	0.815936	0.634648	0.792148	0.0493825
			N	20	20	20	20	20	20	20	20	20	20	20	20	20	20	20	20	20	20	20	20	20	20	20	20	20	20	20	20	20	20	20	20	20	20	20	20	20	20	20	20	20	20	20	20	20	20
		unidentified.1	Pearson Correlation	-0.0350748	-0.116853	-0.0764705	-0.121491	0.0466533	-0.153073	0.130585	-0.0638007	-0.00941241	-0.104332	-0.0617891	-0.0526643	-0.0524065	0.196466	0.241419	-0.0439601	-0.135282	-0.039538	-0.141739	-0.110316	0.116954	0.0413321	-0.0924291	0.0208503	-0.0815119	0.0680412	-0.0875061	-0.194312	-0.108847	-0.0896092	-0.126739	0.104933	-0.232352	-0.0566906	-0.0827407	-0.0445958	-0.131545	-0.0423277	-0.0799953	-0.0764705	-0.0521834	0.0834443	0.0697635	-0.110316	-0.0600704	0.408156
			Sig. (2-tailed)	0.883287	0.623695	0.748638	0.609886	0.845149	0.519382	0.583178	0.789295	0.968584	0.661574	0.795802	0.825475	0.826316	0.406434	0.30517	0.853994	0.569581	0.868552	0.551121	0.643366	0.623395	0.86264	0.698333	0.930473	0.73263	0.775624	0.713734	0.411702	0.647816	0.707141	0.594412	0.659736	0.324241	0.812351	0.728744	0.851904	0.580388	0.859363	0.737435	0.748638	0.827045	0.726521	0.770089	0.643366	0.801372	0.0740121
			N	20	20	20	20	20	20	20	20	20	20	20	20	20	20	20	20	20	20	20	20	20	20	20	20	20	20	20	20	20	20	20	20	20	20	20	20	20	20	20	20	20	20	20	20	20	20
		Leptosphaeria	Pearson Correlation	-0.0362402	-0.10492	-0.0558072	-0.108494	-0.141076	-0.169258	-0.0568838	-0.0289777	-0.205146	-0.07614	-0.0622224	-0.0182825	-0.0180956	-0.0642749	-0.0216621	-0.0384486	-0.108475	-0.100306	-0.0723762	-0.080507	-0.0802198	-0.0948071	-0.0674535	0.151982	0.142184	0.0051374	-0.0638608	.587**	-0.0794354	-0.0653956	-0.138649	-0.0876941	0.132839	-0.0637368	-0.074028	-0.0659881	-0.0959996	-0.136796	0.132072	-0.0558072	-0.022683	-0.0588112	-0.0574243	-0.080507	-0.0575289	0.0473764
			Sig. (2-tailed)	0.879436	0.659777	0.815227	0.648889	0.553004	0.475612	0.811723	0.903475	0.385586	0.749691	0.7944	0.939019	0.939641	0.787764	0.927772	0.872145	0.648947	0.673929	0.761713	0.735812	0.736723	0.690935	0.777515	0.522398	0.549856	0.98285	0.789101	0.00649135	0.739211	0.784146	0.55992	0.713144	0.576636	0.789502	0.75643	0.782235	0.687234	0.565229	0.578858	0.815227	0.924377	0.805459	0.809965	0.735812	0.809625	0.842778
			N	20	20	20	20	20	20	20	20	20	20	20	20	20	20	20	20	20	20	20	20	20	20	20	20	20	20	20	20	20	20	20	20	20	20	20	20	20	20	20	20	20	20	20	20	20	20
		Capronia	Pearson Correlation	-0.0820851	-0.084277	-0.0706975	0.0660764	0.0450488	.467*	0.30213	-0.0692221	-0.165717	-0.0123886	-0.0787611	-0.0954121	-0.0951712	0.126178	0.0978832	-0.100667	-0.137382	-0.0342134	-0.103176	-0.101988	0.134964	-0.0558765	0.133134	0.0933283	-0.114359	-0.146585	-0.0808999	-0.180774	.464*	-0.0828443	-0.0558462	-0.0307405	-0.0397277	-0.0806602	-0.0305756	-0.0452356	-0.121614	0.0137041	0.212047	-0.0706975	-0.0723081	-0.115548	-0.117359	-0.101988	-0.0728334	0.050769
			Sig. (2-tailed)	0.730816	0.723894	0.767092	0.781951	0.850416	0.0379979	0.195433	0.771827	0.485026	0.958658	0.741352	0.689056	0.689804	0.596059	0.681403	0.672816	0.563548	0.886135	0.665113	0.668758	0.570497	0.815001	0.575782	0.695532	0.63117	0.537444	0.734567	0.445639	0.0392059	0.728416	0.8151	0.897632	0.867927	0.735327	0.898178	0.849803	0.609521	0.954272	0.369446	0.767092	0.76193	0.627604	0.622184	0.668758	0.760249	0.831668
			N	20	20	20	20	20	20	20	20	20	20	20	20	20	20	20	20	20	20	20	20	20	20	20	20	20	20	20	20	20	20	20	20	20	20	20	20	20	20	20	20	20	20	20	20	20	20
		Exophiala	Pearson Correlation	-0.0594406	-0.107729	-0.0526316	-0.10232	-0.0972919	.584**	0.221884	-0.0904699	-0.0936467	0.0180115	-0.0586817	-0.0914085	-0.0912279	0.235223	0.131429	-0.0653283	-0.102302	0.00432905	-0.0665401	-0.0759259	0.142753	-0.104359	0.169926	0.158239	-0.0720032	-0.0999578	-0.0602269	-0.104205	.529*	-0.0616744	-0.0029479	0.0110885	0.0349612	-0.06011	-0.00233471	-0.0213755	-0.0905369	0.0283358	0.313455	-0.0526316	-0.0457274	-0.0602989	-0.0626274	-0.0759259	-0.0542553	-0.0461292
			Sig. (2-tailed)	0.803415	0.651213	0.825581	0.667737	0.683232	0.00690095	0.347117	0.704449	0.694542	0.939921	0.805879	0.701517	0.702081	0.318127	0.580725	0.784364	0.667792	0.985548	0.780456	0.750373	0.548245	0.66149	0.473846	0.505207	0.762907	0.675001	0.800864	0.661962	0.0165686	0.796174	0.990159	0.962993	0.883663	0.801244	0.992206	0.928725	0.70424	0.905604	0.178379	0.825581	0.848188	0.800631	0.793089	0.750373	0.820283	0.846869
			N	20	20	20	20	20	20	20	20	20	20	20	20	20	20	20	20	20	20	20	20	20	20	20	20	20	20	20	20	20	20	20	20	20	20	20	20	20	20	20	20	20	20	20	20	20	20
		Aspergillus	Pearson Correlation	-0.144667	0.297577	-0.130221	-0.236883	-0.212796	-0.184045	-0.0778206	.460*	-0.116657	-0.177666	-0.14519	0.0304921	0.0309241	-0.309493	-0.159398	-0.0702247	-0.176626	-0.126606	-0.0923352	-0.187856	-0.0459338	-0.19307	-0.157396	-0.199259	-0.172679	-0.158737	-0.149013	0.123659	-0.185355	-0.152595	-0.0712451	-0.224372	0.0702264	-0.140549	-0.029804	0.00597738	-0.185764	-0.141142	-0.125646	-0.130221	-0.137451	-0.233706	-0.230789	-0.187856	0.00917153	-0.115011
			Sig. (2-tailed)	0.542836	0.202587	0.584237	0.314624	0.367719	0.437308	0.744341	0.0411639	0.624283	0.45363	0.541364	0.898455	0.897024	0.184226	0.502053	0.768608	0.45632	0.594801	0.698626	0.427708	0.84751	0.414754	0.507507	0.39966	0.466604	0.503851	0.53065	0.603475	0.433995	0.520704	0.765336	0.341596	0.768603	0.554501	0.900736	0.980047	0.432964	0.552815	0.597622	0.584237	0.563349	0.321349	0.327598	0.427708	0.969388	0.629214
			N	20	20	20	20	20	20	20	20	20	20	20	20	20	20	20	20	20	20	20	20	20	20	20	20	20	20	20	20	20	20	20	20	20	20	20	20	20	20	20	20	20	20	20	20	20	20
		Emericella	Pearson Correlation	-0.0297458	-0.0985502	-0.0913792	-0.0585676	-0.144871	.618**	0.170753	-0.113962	-0.00970735	-0.123668	-0.101866	-0.104173	-0.103862	0.0629971	-0.200595	0.428912	0.1137	.693**	.746**	-0.131823	0.226371	-0.179258	-0.107837	0.133817	0.0328357	-0.140414	-0.104566	0.0687726	-0.123317	-0.107079	0.0549044	-0.173457	-0.252401	-0.103788	.492*	.510*	-0.156433	.488*	-0.284328	-0.0911936	-0.116997	-0.0922605	-0.0900291	-0.131823	.520*	-0.205767
			Sig. (2-tailed)	0.900928	0.679343	0.701608	0.806249	0.542264	0.00368875	0.471664	0.632363	0.9676	0.603448	0.669133	0.662061	0.663011	0.791894	0.396441	0.0591558	0.633153	0.000703361	0.000157012	0.57958	0.3372	0.449526	0.650886	0.573808	0.890693	0.554886	0.660857	0.773272	0.604483	0.65319	0.818168	0.464566	0.283004	0.663239	0.0276582	0.0215162	0.510142	0.0288751	0.224385	0.702188	0.623266	0.698859	0.705828	0.57958	0.0187554	0.384119
			N	20	20	20	20	20	20	20	20	20	20	20	20	20	20	20	20	20	20	20	20	20	20	20	20	20	20	20	20	20	20	20	20	20	20	20	20	20	20	20	20	20	20	20	20	20	20
		Penicillium	Pearson Correlation	-0.0192871	0.270646	-0.0995726	-0.172874	0.214624	-0.0257558	-0.131452	-0.062026	0.294264	-0.13582	-0.0312984	-0.0782958	-0.0779596	0.362886	0.32335	0.143386	.534*	-0.107351	-0.151103	.459*	0.121856	0.0541699	-0.120317	-0.0999265	0.0193227	.612**	-0.00327379	-0.178053	-0.141639	0.0172345	-0.031112	0.0155298	-0.277975	-0.0917508	-0.118849	-0.0851108	.447*	0.136497	0.343507	-0.0986721	.657**	-0.0615787	-0.0704174	.459*	-0.0893774	.447*
			Sig. (2-tailed)	0.935674	0.248445	0.676188	0.466094	0.36352	0.914167	0.580658	0.795035	0.2079	0.568033	0.895784	0.74283	0.743899	0.115826	0.164333	0.546454	0.015189	0.652364	0.524835	0.0415631	0.608805	0.820562	0.61337	0.675098	0.935556	0.00410722	0.989071	0.452629	0.551404	0.942509	0.896401	0.948187	0.23536	0.700449	0.617736	0.721266	0.0481828	0.566087	0.138114	0.678966	0.00166083	0.796484	0.76799	0.0415631	0.707867	0.0482873
			N	20	20	20	20	20	20	20	20	20	20	20	20	20	20	20	20	20	20	20	20	20	20	20	20	20	20	20	20	20	20	20	20	20	20	20	20	20	20	20	20	20	20	20	20	20	20
		unidentified.12	Pearson Correlation	-0.102134	.449*	-0.0861602	-0.151173	-0.190986	0.196614	0.439484	-0.175951	-0.253294	-0.117552	-0.0960646	-0.025368	-0.0250795	-0.115801	-0.140945	.656**	-0.15469	-0.0585539	-0.111337	-0.124294	0.0531497	-0.092403	-0.104141	-0.152899	-0.13096	-0.198938	-0.0985941	-0.0608957	-0.12264	-0.100964	0.0642609	-0.132949	-0.209046	-0.0858531	.711**	.733**	-0.104192	-0.237754	-0.181918	-0.0861602	-0.1137	-0.080877	-0.0787029	-0.124294	.739**	-0.236024
			Sig. (2-tailed)	0.668308	0.0469755	0.717963	0.524641	0.419905	0.406074	0.0525187	0.458071	0.281246	0.621606	0.687032	0.915455	0.916413	0.626845	0.553374	0.00168734	0.514926	0.806294	0.640278	0.6016	0.82389	0.698415	0.662158	0.519862	0.582086	0.400434	0.679207	0.798696	0.606485	0.671905	0.787809	0.576317	0.376418	0.718929	0.000444314	0.000234189	0.662003	0.312796	0.442714	0.717963	0.633152	0.73464	0.741537	0.6016	0.000197783	0.316433
			N	20	20	20	20	20	20	20	20	20	20	20	20	20	20	20	20	20	20	20	20	20	20	20	20	20	20	20	20	20	20	20	20	20	20	20	20	20	20	20	20	20	20	20	20	20	20
		Dermatocarpon	Pearson Correlation	-0.0650085	-0.105044	1.000**	-0.102341	0.086236	-0.156721	-0.229963	-0.0668334	-0.193534	0.0613385	.996**	-0.0157107	-0.0190407	-0.033398	0.143875	-0.0977283	-0.102261	0.198716	0.100577	.597**	-0.0345869	-0.070698	.975**	-0.135959	.925**	0.364435	.989**	-0.0971943	.820**	.984**	.627**	-0.101003	0.216691	-0.0601478	-0.0198191	-0.0521619	-0.0905635	-0.1601	-0.0739619	-0.0526647	-0.0728468	-0.0453086	-0.0493348	.597**	-0.0542895	-0.0908971
			Sig. (2-tailed)	0.785395	0.659396	4.52204e-62	0.667672	0.717725	0.509354	0.329381	0.779512	0.413612	0.797262	1.58156e-20	0.947585	0.936495	0.888833	0.545072	0.681882	0.66792	0.400971	0.673095	0.00547418	0.8849	0.76709	3.09177e-13	0.567633	5.30332e-09	0.114163	1.99138e-16	0.683534	9.61283e-06	6.18525e-15	0.00307705	0.671783	0.358805	0.801121	0.933904	0.827115	0.704157	0.500148	0.756641	0.825473	0.760207	0.849563	0.836361	0.00547418	0.820172	0.703114
			N	20	20	20	20	20	20	20	20	20	20	20	20	20	20	20	20	20	20	20	20	20	20	20	20	20	20	20	20	20	20	20	20	20	20	20	20	20	20	20	20	20	20	20	20	20	20
		Dipodascus	Pearson Correlation	-0.0594406	-0.107729	-0.0526316	-0.10232	-0.0972919	.584**	0.221884	-0.0904699	-0.0936467	0.0180115	-0.0586817	-0.0914085	-0.0912279	0.235223	0.131429	-0.0653283	-0.102302	0.00432905	-0.0665401	-0.0759259	0.142753	-0.104359	0.169926	0.158239	-0.0720032	-0.0999578	-0.0602269	-0.104205	.529*	-0.0616744	-0.0029479	0.0110885	0.0349612	-0.06011	-0.00233471	-0.0213755	-0.0905369	0.0283358	0.313455	-0.0526316	-0.0457274	-0.0602989	-0.0626274	-0.0759259	-0.0542553	-0.0461292
			Sig. (2-tailed)	0.803415	0.651213	0.825581	0.667737	0.683232	0.00690095	0.347117	0.704449	0.694542	0.939921	0.805879	0.701517	0.702081	0.318127	0.580725	0.784364	0.667792	0.985548	0.780456	0.750373	0.548245	0.66149	0.473846	0.505207	0.762907	0.675001	0.800864	0.661962	0.0165686	0.796174	0.990159	0.962993	0.883663	0.801244	0.992206	0.928725	0.70424	0.905604	0.178379	0.825581	0.848188	0.800631	0.793089	0.750373	0.820283	0.846869
			N	20	20	20	20	20	20	20	20	20	20	20	20	20	20	20	20	20	20	20	20	20	20	20	20	20	20	20	20	20	20	20	20	20	20	20	20	20	20	20	20	20	20	20	20	20	20
		Galactomyces	Pearson Correlation	.972**	-0.149575	-0.0718002	-0.134187	-0.199283	-0.221509	-0.286443	0.43665	-0.247614	-0.0965201	-0.0800539	0.0796876	0.0799222	-0.274538	-.491*	-0.124163	-0.126292	-0.0885608	-0.0914693	-0.103578	-0.323974	-0.142368	-0.0830404	-0.137226	-0.122769	-0.162302	-0.0821618	-0.1861	-0.092525	-0.0841365	-0.163768	-0.136177	-0.207945	-0.0820023	-0.0918879	-0.08195	-0.123511	-0.251516	-0.232224	-0.0718002	-0.0935424	-0.185964	-0.184603	-0.103578	-0.0717347	-0.267844
			Sig. (2-tailed)	7.84363e-13	0.529085	0.763557	0.572739	0.399602	0.347954	0.220807	0.0542391	0.29254	0.685621	0.737249	0.738411	0.737667	0.24144	0.0280921	0.601987	0.595723	0.710425	0.701327	0.66388	0.163473	0.549337	0.727797	0.563994	0.606101	0.494194	0.730574	0.432116	0.698034	0.724337	0.490247	0.567007	0.378993	0.731078	0.700021	0.731243	0.603911	0.284752	0.324516	0.763557	0.694866	0.432459	0.435896	0.66388	0.763767	0.25357
			N	20	20	20	20	20	20	20	20	20	20	20	20	20	20	20	20	20	20	20	20	20	20	20	20	20	20	20	20	20	20	20	20	20	20	20	20	20	20	20	20	20	20	20	20	20	20
		Candida	Pearson Correlation	0.213175	0.100482	-0.154987	-0.246993	-0.169497	0.135484	-0.209409	0.388281	-0.0589069	-0.207388	-0.122457	-0.177466	-0.176939	-0.113007	-0.381908	0.409131	0.3904	0.0543876	0.104236	0.25785	-0.204181	-0.214682	-0.186922	-0.0727019	0.0504711	0.235721	-0.0890057	0.151147	-0.219551	-0.0747101	-0.113078	-0.28124	-0.262216	-0.170197	0.256596	0.283941	0.236618	0.0115027	0.10742	-0.142675	0.429055	-0.267315	-0.263826	0.25785	0.303839	-0.212679
			Sig. (2-tailed)	0.366846	0.673388	0.51411	0.293792	0.474979	0.568998	0.375572	0.0906915	0.805148	0.3803	0.607025	0.454147	0.455508	0.635239	0.0965828	0.0732571	0.0887925	0.819852	0.661866	0.272386	0.387875	0.363386	0.430049	0.76067	0.832642	0.317073	0.709031	0.524713	0.352342	0.754252	0.635025	0.229677	0.264062	0.473131	0.274809	0.225044	0.315183	0.961612	0.652154	0.548465	0.0590621	0.254544	0.261032	0.272386	0.192792	0.367988
			N	20	20	20	20	20	20	20	20	20	20	20	20	20	20	20	20	20	20	20	20	20	20	20	20	20	20	20	20	20	20	20	20	20	20	20	20	20	20	20	20	20	20	20	20	20	20
		Cyberlindnera	Pearson Correlation	.b	.b	.b	.b	.b	.b	.b	.b	.b	.b	.b	.b	.b	.b	.b	.b	.b	.b	.b	.b	.b	.b	.b	.b	.b	.b	.b	.b	.b	.b	.b	.b	.b	.b	.b	.b	.b	.b	.b	.b	.b	.b	.b	.b	.b	.b
			Sig. (2-tailed)
			N	20	20	20	20	20	20	20	20	20	20	20	20	20	20	20	20	20	20	20	20	20	20	20	20	20	20	20	20	20	20	20	20	20	20	20	20	20	20	20	20	20	20	20	20	20	20
		Sporopachydermia	Pearson Correlation	-0.0649709	-0.113372	-0.0526316	-0.10232	-0.150543	-0.195758	0.018621	-0.204991	-0.193473	-0.0718074	-0.0586817	.979**	.980**	-0.230746	-0.406742	-0.0976736	-0.102302	-0.094598	-0.100439	-0.0759259	-0.277979	-0.104359	-0.0636152	-0.135936	-0.115891	-0.130297	-0.0602269	-0.20447	-0.0749152	-0.0616744	-0.13076	-0.10114	-0.178056	-0.06011	-0.0698155	-0.0622332	-0.0905369	-0.221899	-0.201097	-0.0526316	-0.0728067	-0.146903	-0.145897	-0.0759259	-0.0542553	-0.218887
			Sig. (2-tailed)	0.785517	0.634139	0.825581	0.667737	0.52639	0.408162	0.937892	0.385953	0.413763	0.763534	0.805879	5.73574e-14	5.44632e-14	0.32769	0.0751168	0.682051	0.667792	0.691584	0.673518	0.750373	0.235353	0.66149	0.789895	0.567698	0.626575	0.584016	0.800864	0.387189	0.753597	0.796174	0.582669	0.671362	0.452623	0.801244	0.769922	0.794365	0.70424	0.347084	0.395236	0.825581	0.760335	0.536552	0.539375	0.750373	0.820283	0.353835
			N	20	20	20	20	20	20	20	20	20	20	20	20	20	20	20	20	20	20	20	20	20	20	20	20	20	20	20	20	20	20	20	20	20	20	20	20	20	20	20	20	20	20	20	20	20	20
		Yarrowia	Pearson Correlation	-0.0370282	-0.0135748	-0.0526316	0.0364112	-0.0160137	.534*	-0.153648	-0.0726679	0.184815	-0.0718074	-0.0586817	-0.0446065	-0.0444286	0.273762	0.096306	-0.0976736	0.23866	.905**	.970**	-0.0759259	.500*	-0.104359	-0.0636152	0.235654	0.105858	-0.0536512	-0.0602269	0.133264	-0.0749152	-0.0616744	0.192133	-0.10114	-0.178056	-0.06011	-0.0698155	-0.0622332	-0.0905369	.779**	-0.201097	-0.0526316	-0.0728067	-0.0557408	-0.0544338	-0.0759259	-0.0542553	-0.0630153
			Sig. (2-tailed)	0.876833	0.954703	0.825581	0.878871	0.946575	0.0152259	0.517795	0.760779	0.435358	0.763534	0.805879	0.851869	0.852454	0.242827	0.686284	0.682051	0.3109	4.18909e-08	1.64628e-12	0.750373	0.0248517	0.66149	0.789895	0.317215	0.656912	0.822254	0.800864	0.575405	0.753597	0.796174	0.417066	0.671362	0.452623	0.801244	0.769922	0.794365	0.70424	5.17665e-05	0.395236	0.825581	0.760335	0.815443	0.819701	0.750373	0.820283	0.791834
			N	20	20	20	20	20	20	20	20	20	20	20	20	20	20	20	20	20	20	20	20	20	20	20	20	20	20	20	20	20	20	20	20	20	20	20	20	20	20	20	20	20	20	20	20	20	20
		Pichia	Pearson Correlation	0.0208894	-0.198874	-0.108273	-0.180397	-0.280802	-0.2654	-0.0700493	0.0101898	-0.344618	-0.147721	-0.120719	.623**	.623**	-0.284974	-.463*	-0.0738885	-0.18223	-0.089704	-0.0878764	-0.156194	-0.308021	-0.148593	-0.130868	-0.0191556	-0.00482732	-0.16693	-0.123898	0.241735	-0.154115	-0.126876	-0.242268	-0.201783	-0.0650037	-0.116725	-0.081946	-0.0642979	-0.186251	-0.272215	-0.136209	-0.0546589	-0.104452	-0.176867	-0.174384	-0.156194	-0.0497301	-0.220384
			Sig. (2-tailed)	0.930342	0.400589	0.64956	0.446604	0.230434	0.258093	0.769171	0.965991	0.13676	0.53426	0.612175	0.00336277	0.00334142	0.223287	0.0398	0.756876	0.44192	0.706845	0.712572	0.510797	0.18643	0.531823	0.582353	0.936112	0.983885	0.481791	0.602768	0.304519	0.516509	0.594011	0.303421	0.393592	0.785411	0.624077	0.731256	0.78769	0.431736	0.245607	0.566913	0.818968	0.661207	0.455695	0.462147	0.510797	0.835067	0.350471
			N	20	20	20	20	20	20	20	20	20	20	20	20	20	20	20	20	20	20	20	20	20	20	20	20	20	20	20	20	20	20	20	20	20	20	20	20	20	20	20	20	20	20	20	20	20	20
		Debaryomyces	Pearson Correlation	.966**	-0.149052	-0.0719696	-0.132968	-0.199181	-0.226572	-0.287393	0.432491	-0.245504	-0.0976663	-0.0802427	0.117059	0.117292	-0.279051	-.506*	-0.126935	-0.124957	-0.0827609	-0.0879956	-0.103823	-0.328767	-0.139681	-0.0856245	-0.150028	-0.131833	-0.167269	-0.0823556	-0.214656	-0.098915	-0.084335	-0.163915	-0.137013	-0.219846	-0.0814971	-0.0934156	-0.0830816	-0.123802	-0.251132	-0.250185	-0.0698083	-0.0958057	-0.18673	-0.18533	-0.103823	-0.0725269	-0.275458
			Sig. (2-tailed)	5.29786e-12	0.53054	0.763014	0.576261	0.399848	0.336759	0.21921	0.0568412	0.296806	0.682074	0.73665	0.623078	0.622381	0.233478	0.0229056	0.593836	0.599648	0.72868	0.712198	0.663132	0.156974	0.556973	0.719649	0.527821	0.579552	0.48089	0.729961	0.363448	0.678216	0.723711	0.489854	0.564607	0.351678	0.732677	0.695261	0.727667	0.603051	0.285513	0.287395	0.769945	0.687835	0.430532	0.434059	0.663132	0.76123	0.239802
			N	20	20	20	20	20	20	20	20	20	20	20	20	20	20	20	20	20	20	20	20	20	20	20	20	20	20	20	20	20	20	20	20	20	20	20	20	20	20	20	20	20	20	20	20	20	20
		Kluyveromyces	Pearson Correlation	-0.0471527	-0.0322491	-0.0614759	0.0183754	-0.0328559	.633**	-0.114084	-0.0879786	0.167389	-0.0682358	-0.0685427	-0.0602509	-0.0600426	0.313055	0.118605	-0.108455	0.2194	.900**	.953**	-0.0886846	.522*	-0.121896	-0.0336436	0.261775	0.0926795	-0.0707292	-0.0703475	0.114312	0.0175734	-0.0720382	0.190454	-0.0985958	-0.170888	-0.070211	-0.0697984	-0.0655772	-0.105751	.779**	-0.145302	-0.0614759	-0.0803265	-0.0659012	-0.0650075	-0.0886846	-0.0633725	-0.0706645
			Sig. (2-tailed)	0.843511	0.892635	0.796817	0.938709	0.890627	0.00275518	0.631999	0.712251	0.480569	0.774998	0.774011	0.800787	0.801462	0.178963	0.618465	0.649007	0.352681	6.37956e-08	9.67056e-11	0.710037	0.0183448	0.608685	0.88802	0.264895	0.697553	0.76699	0.768214	0.631311	0.94138	0.762795	0.421226	0.679202	0.471308	0.768652	0.769977	0.78356	0.657239	5.13741e-05	0.54105	0.796817	0.736385	0.782516	0.785399	0.710037	0.79068	0.767197
			N	20	20	20	20	20	20	20	20	20	20	20	20	20	20	20	20	20	20	20	20	20	20	20	20	20	20	20	20	20	20	20	20	20	20	20	20	20	20	20	20	20	20	20	20	20	20
		Nakaseomyces	Pearson Correlation	.b	.b	.b	.b	.b	.b	.b	.b	.b	.b	.b	.b	.b	.b	.b	.b	.b	.b	.b	.b	.b	.b	.b	.b	.b	.b	.b	.b	.b	.b	.b	.b	.b	.b	.b	.b	.b	.b	.b	.b	.b	.b	.b	.b	.b	.b
			Sig. (2-tailed)
			N	20	20	20	20	20	20	20	20	20	20	20	20	20	20	20	20	20	20	20	20	20	20	20	20	20	20	20	20	20	20	20	20	20	20	20	20	20	20	20	20	20	20	20	20	20	20
		Saccharomyces	Pearson Correlation	-0.102024	.482*	-0.105544	-0.106911	-0.185051	0.255959	0.0668851	-0.116482	-0.103173	-0.0722376	-0.117674	-0.0414627	-0.0411088	0.320879	0.232994	-0.116329	-0.167006	0.193603	-0.0530223	-0.152257	0.437845	-0.0638385	-0.0113983	0.000984914	-0.0887203	-0.213461	-0.120776	0.0896937	0.14998	-0.123678	0.112778	-0.0638451	-0.0259785	-0.0533545	-0.0941117	-0.0884176	-0.135387	-0.0464537	0.105925	-0.105284	-0.101369	0.127223	0.128833	-0.152257	-0.10153	-0.0788551
			Sig. (2-tailed)	0.668645	0.0315595	0.657869	0.653704	0.434761	0.276043	0.779345	0.624806	0.665123	0.762156	0.62124	0.86221	0.863376	0.167767	0.322868	0.625264	0.481587	0.413443	0.824306	0.521636	0.0535087	0.789174	0.96196	0.996712	0.709925	0.366189	0.612008	0.706877	0.527955	0.603417	0.635928	0.789152	0.913427	0.823222	0.693095	0.710874	0.569279	0.845804	0.656708	0.658663	0.670659	0.592992	0.588285	0.521636	0.670163	0.741053
			N	20	20	20	20	20	20	20	20	20	20	20	20	20	20	20	20	20	20	20	20	20	20	20	20	20	20	20	20	20	20	20	20	20	20	20	20	20	20	20	20	20	20	20	20	20	20
		Tetrapisispora	Pearson Correlation	-0.0499451	-0.103151	-0.0526316	0.0966154	-0.150543	0.042176	-0.142751	0.0104839	-0.0126557	0.0908834	-0.0586817	-0.0674908	-0.0673116	0.0104022	0.236626	-0.0976736	0.0443757	-0.094598	-0.00833583	-0.0759259	0.335403	-0.0631563	-0.0636152	0.39691	0.0430989	-0.130297	-0.0602269	0.310096	-0.0749152	-0.0616744	.564**	-0.10114	0.111326	-0.06011	-0.0698155	-0.0622332	0.0498319	0.00472876	0.109576	-0.0526316	0.0743411	0.0687897	0.0705089	-0.0759259	-0.0542553	0.20579
			Sig. (2-tailed)	0.834363	0.665191	0.825581	0.685326	0.52639	0.859862	0.54825	0.96501	0.957767	0.703157	0.805879	0.777395	0.777972	0.965283	0.315165	0.682051	0.852628	0.691584	0.972176	0.750373	0.148274	0.791379	0.789895	0.0831409	0.856825	0.584016	0.800864	0.183327	0.753597	0.796174	0.00962974	0.671362	0.640311	0.801244	0.769922	0.794365	0.834733	0.984214	0.645607	0.825581	0.75543	0.773217	0.767696	0.750373	0.820283	0.384063
			N	20	20	20	20	20	20	20	20	20	20	20	20	20	20	20	20	20	20	20	20	20	20	20	20	20	20	20	20	20	20	20	20	20	20	20	20	20	20	20	20	20	20	20	20	20	20
		unidentified.31	Pearson Correlation	0.08468	-0.135161	-0.0627466	.841**	.754**	-0.0798163	-0.113859	-0.0364959	0.352844	.964**	-0.0699595	0.0391568	0.0393636	0.114003	0.0813129	-0.116445	0.035814	-0.112778	-0.0206692	-0.0905177	-0.211439	0.00854721	-0.0758411	.698**	-0.138164	0.199333	-0.0718016	-0.0484114	-0.0893128	-0.0735273	-0.15589	-0.120578	0.254644	-0.0716622	0.113985	-0.0741934	-0.107937	-0.0207677	0.261528	-0.0627466	-0.086799	0.0146946	0.0165213	-0.0905177	-0.0646824	-0.260954
			Sig. (2-tailed)	0.722624	0.56993	0.792704	3.41736e-06	0.000121875	0.738002	0.632675	0.878591	0.127028	7.65962e-12	0.76946	0.869809	0.869127	0.632243	0.73326	0.624916	0.880844	0.635928	0.931075	0.7043	0.370852	0.971471	0.750644	0.000626258	0.561309	0.399482	0.763553	0.839385	0.708069	0.75803	0.51163	0.612595	0.278604	0.763999	0.632296	0.755902	0.650582	0.930747	0.265363	0.792704	0.715955	0.950971	0.944884	0.7043	0.786448	0.266451
			N	20	20	20	20	20	20	20	20	20	20	20	20	20	20	20	20	20	20	20	20	20	20	20	20	20	20	20	20	20	20	20	20	20	20	20	20	20	20	20	20	20	20	20	20	20	20
		unidentified.32	Pearson Correlation	.474*	-0.0581496	-0.130125	-0.237135	-0.343628	-0.12186	-0.116928	.760**	-0.428847	-0.177534	-0.145083	-0.155201	-0.154759	-0.409505	-.694**	0.279887	-0.223121	-0.126875	-0.14129	-0.187717	-0.409807	-0.231863	-0.15728	-0.205806	-0.179407	-0.278929	-0.148903	-0.175913	-0.185218	-0.152482	-0.206295	-0.23918	-0.326687	-0.144431	0.344407	0.368758	-0.209163	-0.409316	-0.3557	-0.130125	-0.163591	-0.252015	-0.249161	-0.187717	0.384601	-0.4289
			Sig. (2-tailed)	0.0348129	0.807607	0.584517	0.314093	0.137966	0.608792	0.623471	0.000102442	0.0591982	0.453969	0.541666	0.51352	0.514736	0.0729691	0.000681743	0.232021	0.344366	0.594014	0.552396	0.428055	0.0727371	0.325289	0.507824	0.384027	0.449142	0.23369	0.530957	0.458168	0.43434	0.521015	0.382872	0.309816	0.159771	0.543504	0.137016	0.109615	0.376145	0.0731146	0.123766	0.584517	0.490723	0.283766	0.289437	0.428055	0.09406	0.059164
			N	20	20	20	20	20	20	20	20	20	20	20	20	20	20	20	20	20	20	20	20	20	20	20	20	20	20	20	20	20	20	20	20	20	20	20	20	20	20	20	20	20	20	20	20	20	20
		unidentified.33	Pearson Correlation	.991**	-0.129336	-0.0616678	-0.115386	-0.173027	-0.199701	-0.282754	.454*	-0.213163	-0.0830087	-0.0687567	-0.016945	-0.0167386	-0.243788	-.447*	-0.110916	-0.113037	-0.0833681	-0.0949713	-0.0889615	-0.294617	-0.120136	-0.0716062	-0.143124	-0.12493	-0.148682	-0.0705672	-0.214048	-0.080203	-0.0722632	-0.145138	-0.115336	-0.196329	-0.0684879	-0.0799084	-0.0711352	-0.106081	-0.232768	-0.220627	-0.0616678	-0.0831942	-0.157088	-0.155906	-0.0889615	-0.06252	-0.242746
			Sig. (2-tailed)	3.91286e-17	0.586816	0.796195	0.628088	0.465693	0.398594	0.227072	0.0445207	0.366873	0.727897	0.773323	0.943473	0.94416	0.300301	0.0480117	0.641549	0.635149	0.726762	0.690424	0.70917	0.20733	0.613906	0.764179	0.547195	0.599728	0.531574	0.767509	0.364841	0.736776	0.762074	0.541512	0.628238	0.406767	0.774187	0.73771	0.765688	0.656232	0.32335	0.349926	0.796195	0.727311	0.50835	0.511587	0.70917	0.793436	0.302437
			N	20	20	20	20	20	20	20	20	20	20	20	20	20	20	20	20	20	20	20	20	20	20	20	20	20	20	20	20	20	20	20	20	20	20	20	20	20	20	20	20	20	20	20	20	20	20
		Fusarium	Pearson Correlation	-0.127308	-0.0344195	-0.126148	0.210168	-0.00977434	-0.115355	0.278343	-0.0564554	-0.222571	-0.0620081	-0.140644	-0.160703	-0.160274	-0.185785	0.10356	-0.0782616	-0.0118419	-0.20868	-0.113846	-0.18198	0.208037	.468*	-0.113738	0.0191004	-0.132692	-0.300982	-0.144352	-0.133945	-0.0794577	-0.147821	0.0866587	0.0272595	0.209435	-0.14398	-0.153976	-0.125611	-0.0972957	0.060252	-0.218964	.455*	-0.0891673	-0.188718	-0.186372	-0.18198	-0.129137	0.194237
			Sig. (2-tailed)	0.592744	0.885454	0.596147	0.373803	0.967377	0.628182	0.234715	0.813117	0.345588	0.795093	0.554233	0.498513	0.499677	0.432911	0.663937	0.742939	0.960481	0.377272	0.632715	0.442558	0.378777	0.0376142	0.633039	0.936296	0.577062	0.197219	0.543725	0.573437	0.73914	0.533979	0.716396	0.909175	0.375511	0.544775	0.516892	0.597725	0.68322	0.800783	0.353663	0.0435891	0.708525	0.425551	0.431433	0.442558	0.587397	0.411885
			N	20	20	20	20	20	20	20	20	20	20	20	20	20	20	20	20	20	20	20	20	20	20	20	20	20	20	20	20	20	20	20	20	20	20	20	20	20	20	20	20	20	20	20	20	20	20
		Haematonectria	Pearson Correlation	-0.104071	-0.0314397	-0.128923	0.319478	0.117076	-0.134374	0.307971	-0.0348998	-0.239164	-0.0294625	-0.143315	-0.151178	-0.15074	-0.200008	0.0679459	-0.0960335	-0.0509136	-0.208921	-0.134895	-0.185983	0.170088	0.44075	-0.1109	0.0115554	-0.157824	-0.289672	-0.147528	-0.195549	-0.0674055	-0.151074	0.0149478	-0.0128816	0.13825	-0.14626	-0.143943	-0.127297	-0.123265	0.0390939	-0.223727	0.384816	-0.106439	-0.204706	-0.202721	-0.185983	-0.129448	0.213302
			Sig. (2-tailed)	0.662373	0.895315	0.588021	0.169735	0.623029	0.572198	0.186505	0.883866	0.309848	0.901868	0.546654	0.524626	0.525843	0.397853	0.77593	0.687129	0.831195	0.376709	0.570695	0.43241	0.473418	0.0517635	0.641598	0.961436	0.506339	0.215415	0.5348	0.408672	0.777669	0.524916	0.950127	0.957014	0.561061	0.538357	0.54488	0.592776	0.604636	0.870017	0.343024	0.0938613	0.65514	0.386628	0.391351	0.43241	0.58649	0.366553
			N	20	20	20	20	20	20	20	20	20	20	20	20	20	20	20	20	20	20	20	20	20	20	20	20	20	20	20	20	20	20	20	20	20	20	20	20	20	20	20	20	20	20	20	20	20	20
		Nectria	Pearson Correlation	-0.1303	-0.0211879	-0.122956	0.270144	0.0794616	-0.0998729	0.325476	-0.0456761	-0.255259	-0.0778805	-0.137091	-0.147279	-0.146861	-0.189645	0.0662659	-0.0860879	-0.0569903	-0.19626	-0.131458	-0.177376	0.187637	0.443203	-0.0944158	-0.0232145	-0.147684	-0.297354	-0.1407	-0.1923	-0.0349508	-0.144082	0.0188679	-0.0105407	0.136151	-0.139871	-0.145791	-0.121151	-0.117566	0.0486147	-0.217793	0.393491	-0.101127	-0.205	-0.203034	-0.177376	-0.125095	0.221609
			Sig. (2-tailed)	0.584007	0.92935	0.605548	0.249359	0.739128	0.675263	0.161416	0.848356	0.277404	0.74415	0.564383	0.535498	0.536669	0.423238	0.78134	0.718191	0.811376	0.406935	0.580639	0.454378	0.428255	0.0503246	0.69215	0.92261	0.534364	0.20294	0.554071	0.416653	0.883697	0.544488	0.93707	0.964821	0.567082	0.556433	0.539675	0.610893	0.621563	0.838719	0.356307	0.0860747	0.671402	0.385932	0.390602	0.454378	0.599242	0.347731
			N	20	20	20	20	20	20	20	20	20	20	20	20	20	20	20	20	20	20	20	20	20	20	20	20	20	20	20	20	20	20	20	20	20	20	20	20	20	20	20	20	20	20	20	20	20	20
		Ophiocordyceps	Pearson Correlation	.969**	-0.11973	-0.0703169	-0.0348371	-0.0992013	-0.171871	-0.174952	.462*	-0.252582	-0.0906263	-0.0784001	-0.128735	-0.128493	-0.280735	-0.44172	-0.0480824	-0.136678	-0.120537	-0.132185	-0.101439	-0.289408	-0.0972303	-0.0711849	-0.164223	-0.152238	-0.172286	-0.0804645	-0.267249	-0.0644098	-0.0823983	-0.167142	-0.128491	-0.225293	-0.0803082	-0.00531428	0.00400769	-0.120959	-0.242987	-0.238251	-0.0703169	-0.0956704	-0.182165	-0.180989	-0.101439	0.0117651	-0.190665
			Sig. (2-tailed)	2.20362e-12	0.615115	0.768312	0.884073	0.677333	0.468724	0.460665	0.0401526	0.282647	0.70396	0.742499	0.588571	0.589277	0.23055	0.0511908	0.840463	0.565566	0.612717	0.57853	0.670445	0.215853	0.683422	0.765529	0.489027	0.521689	0.467635	0.735947	0.254667	0.787328	0.729826	0.481227	0.589284	0.339566	0.736442	0.98226	0.986621	0.611463	0.301943	0.311755	0.768312	0.688255	0.442086	0.445088	0.670445	0.960737	0.420703
			N	20	20	20	20	20	20	20	20	20	20	20	20	20	20	20	20	20	20	20	20	20	20	20	20	20	20	20	20	20	20	20	20	20	20	20	20	20	20	20	20	20	20	20	20	20	20
		unidentified.36	Pearson Correlation	-0.118902	-0.000718095	-0.109385	0.321277	0.182244	-0.0973785	0.340109	-0.0261826	-0.258921	-0.0830173	-0.12196	-0.118203	-0.117832	-0.18378	0.0185848	-0.0865606	-0.102953	-0.1693	-0.136538	-0.157799	0.154747	0.399469	-0.0739599	-0.0656293	-0.149893	-0.263231	-0.125171	-0.229482	-0.00516071	-0.128179	-0.0528226	-0.0647807	0.0654116	-0.124105	-0.128267	-0.109838	-0.130217	0.0411641	-0.204784	0.310646	-0.10457	-0.205804	-0.204289	-0.157799	-0.11276	0.246332
			Sig. (2-tailed)	0.617578	0.997603	0.646184	0.16721	0.441884	0.682964	0.142312	0.91275	0.270329	0.72787	0.608497	0.619663	0.620771	0.43798	0.938012	0.716704	0.665797	0.4755	0.56597	0.506409	0.514767	0.0809939	0.756648	0.783392	0.528198	0.26215	0.599018	0.330421	0.982772	0.590194	0.824958	0.786131	0.784095	0.602158	0.589937	0.644813	0.584249	0.863194	0.386443	0.182511	0.660846	0.38403	0.387619	0.506409	0.635983	0.295127
			N	20	20	20	20	20	20	20	20	20	20	20	20	20	20	20	20	20	20	20	20	20	20	20	20	20	20	20	20	20	20	20	20	20	20	20	20	20	20	20	20	20	20	20	20	20	20
		unidentified.38	Pearson Correlation	-0.127028	0.213293	.632**	-0.149829	-0.089917	0.108617	-0.109785	-0.141559	-0.200197	-0.0115066	.620**	-0.056217	-0.0583201	0.241596	0.251602	-0.156714	-0.205959	0.310177	0.0191562	0.308453	0.286287	-0.0986407	.692**	-0.103772	.591**	0.0930058	.613**	-0.0167089	.713**	.607**	.496*	-0.113362	0.150543	-0.0745339	-0.0857745	-0.103884	-0.175446	-0.153769	0.0332778	-0.119073	-0.125575	0.117594	0.116054	0.308453	-0.117236	-0.113345
			Sig. (2-tailed)	0.593563	0.366575	0.00277431	0.528375	0.706178	0.648514	0.644973	0.551632	0.397399	0.961599	0.00352534	0.813892	0.807053	0.304805	0.284583	0.509373	0.383665	0.183207	0.93611	0.185782	0.221069	0.679063	0.000721664	0.663287	0.00607576	0.696537	0.00406899	0.944259	0.000412432	0.0045446	0.0261739	0.634169	0.52639	0.754814	0.719177	0.662946	0.459381	0.51746	0.88923	0.617071	0.597829	0.621479	0.626085	0.185782	0.622551	0.634222
			N	20	20	20	20	20	20	20	20	20	20	20	20	20	20	20	20	20	20	20	20	20	20	20	20	20	20	20	20	20	20	20	20	20	20	20	20	20	20	20	20	20	20	20	20	20	20
		Agaricus	Pearson Correlation	.b	.b	.b	.b	.b	.b	.b	.b	.b	.b	.b	.b	.b	.b	.b	.b	.b	.b	.b	.b	.b	.b	.b	.b	.b	.b	.b	.b	.b	.b	.b	.b	.b	.b	.b	.b	.b	.b	.b	.b	.b	.b	.b	.b	.b	.b
			Sig. (2-tailed)
			N	20	20	20	20	20	20	20	20	20	20	20	20	20	20	20	20	20	20	20	20	20	20	20	20	20	20	20	20	20	20	20	20	20	20	20	20	20	20	20	20	20	20	20	20	20	20
		Hebeloma	Pearson Correlation	-0.101733	-0.184064	-0.0946489	.449*	0.422735	-0.0145174	-0.098089	-0.209081	.670**	.561*	-0.105529	-0.0555223	-0.0552038	0.119034	0.204042	-0.171673	-0.0384034	-0.170118	0.0405394	-0.13654	-0.306416	-0.0848943	-0.114401	0.321226	-0.206723	0.0882036	-0.108308	0.400273	-0.134722	-0.110911	-0.233673	.514*	0.273321	.656**	0.00395091	-0.101558	0.316277	0.125155	.448*	-0.0791746	-0.110618	.576**	.581**	-0.13654	-0.0975689	-0.0858063
			Sig. (2-tailed)	0.66954	0.437259	0.691426	0.0467917	0.0633175	0.951561	0.680767	0.376335	0.00123713	0.0101198	0.657916	0.816154	0.817192	0.617186	0.388203	0.469244	0.872294	0.473338	0.865251	0.565964	0.188855	0.721948	0.631045	0.167281	0.381863	0.711545	0.649454	0.0803283	0.571194	0.641565	0.32142	0.0205057	0.243617	0.00167278	0.986811	0.670078	0.174293	0.599064	0.0477607	0.740039	0.642451	0.00781805	0.00723069	0.565964	0.682375	0.719076
			N	20	20	20	20	20	20	20	20	20	20	20	20	20	20	20	20	20	20	20	20	20	20	20	20	20	20	20	20	20	20	20	20	20	20	20	20	20	20	20	20	20	20	20	20	20	20
		Cortinarius	Pearson Correlation	-0.0953716	-0.181065	-0.0895509	.560*	.504*	-0.0220023	-0.120868	-0.196694	.640**	.677**	-0.0998451	-0.0435446	-0.0432438	0.161813	0.197058	-0.164498	-0.0273473	-0.160956	0.0348136	-0.129185	-0.305511	-0.0695919	-0.108239	0.427115	-0.195102	0.104983	-0.102474	0.353009	-0.127466	-0.104937	-0.215892	.472*	0.234705	.609**	0.0310825	-0.0993845	0.292071	0.0900073	.451*	-0.0829724	-0.109728	.552*	.556*	-0.129185	-0.0923137	-0.144174
			Sig. (2-tailed)	0.689182	0.444893	0.707324	0.0103054	0.0233584	0.926641	0.611733	0.405879	0.00239105	0.00103594	0.675348	0.85536	0.856349	0.495513	0.404994	0.488289	0.908884	0.49783	0.884151	0.587255	0.190232	0.77064	0.649663	0.0603446	0.409764	0.659585	0.667265	0.126838	0.592282	0.659724	0.360625	0.0356004	0.319225	0.00440404	0.896499	0.676768	0.211466	0.705896	0.0461475	0.728012	0.645145	0.0116245	0.0108502	0.587255	0.698693	0.544227
			N	20	20	20	20	20	20	20	20	20	20	20	20	20	20	20	20	20	20	20	20	20	20	20	20	20	20	20	20	20	20	20	20	20	20	20	20	20	20	20	20	20	20	20	20	20	20
		unidentified.41	Pearson Correlation	0.104174	-0.183415	-0.100887	-0.0768038	-0.167541	0.295553	.445*	-0.0221682	-0.200286	-0.023491	-0.112485	-0.0657222	-0.0653824	-0.291033	-.555*	.839**	-0.143662	-0.0812309	-0.0608658	-0.145539	-0.398632	-0.181433	-0.121527	-0.101073	-0.173148	-0.185824	-0.115446	-0.180132	-0.142532	-0.118221	-0.209716	-0.105234	-0.234076	-0.0189513	.950**	.953**	-0.11255	-0.257121	-0.237471	-0.100887	-0.131843	-0.0331255	-0.0303825	-0.145539	.962**	-0.348637
			Sig. (2-tailed)	0.662056	0.438905	0.67214	0.747577	0.480166	0.205821	0.0493587	0.926089	0.397185	0.921691	0.636813	0.783093	0.784189	0.213169	0.0110375	3.85315e-06	0.545673	0.733519	0.798793	0.540382	0.081692	0.443952	0.609778	0.671568	0.465375	0.432813	0.627907	0.447283	0.548871	0.619609	0.374855	0.658816	0.320561	0.936792	1.6386e-10	8.21766e-11	0.636615	0.273793	0.313389	0.67214	0.579522	0.889734	0.898818	0.540382	1.50989e-11	0.131942
			N	20	20	20	20	20	20	20	20	20	20	20	20	20	20	20	20	20	20	20	20	20	20	20	20	20	20	20	20	20	20	20	20	20	20	20	20	20	20	20	20	20	20	20	20	20	20
		Anthracophyllum	Pearson Correlation	-0.0809519	-0.158241	-0.0811013	.773**	.726**	-0.0326923	-0.0645596	-0.153297	.570**	.900**	-0.0904241	-0.0306562	-0.0303843	0.11443	0.216024	-0.147514	0.0319411	-0.145768	0.0158042	-0.116996	-0.218917	-0.0209636	-0.0980262	.623**	-0.175782	0.207609	-0.0928051	0.156227	-0.115439	-0.0950356	-0.193709	0.0826994	0.39419	0.159147	0.0819875	-0.0878506	0.0213875	0.0983073	0.387014	-0.0694519	-0.0954847	0.208539	0.211528	-0.116996	-0.0836033	-0.143573
			Sig. (2-tailed)	0.734403	0.505203	0.73393	6.50961e-05	0.000289852	0.891168	0.786844	0.518762	0.00868933	6.32128e-08	0.704592	0.897911	0.898812	0.630958	0.360322	0.53484	0.893655	0.539737	0.947273	0.623267	0.353768	0.930096	0.680961	0.0033493	0.458507	0.379782	0.697162	0.510706	0.627931	0.690225	0.413183	0.728874	0.0854692	0.502737	0.731125	0.712653	0.928685	0.680093	0.0918416	0.771089	0.688831	0.377601	0.370647	0.623267	0.726019	0.545926
			N	20	20	20	20	20	20	20	20	20	20	20	20	20	20	20	20	20	20	20	20	20	20	20	20	20	20	20	20	20	20	20	20	20	20	20	20	20	20	20	20	20	20	20	20	20	20
		Marasmius	Pearson Correlation	-0.101715	-0.174764	-0.0963462	0.375951	0.414439	0.000163429	-0.0190565	-0.197974	.680**	.481*	-0.107421	-0.0646602	-0.0643355	-0.00350582	0.235065	-0.177054	-0.0183023	-0.173169	0.0399607	-0.138988	-0.2369	-0.106623	-0.116453	0.25438	-0.210932	0.133451	-0.11025	0.363329	-0.137138	-0.1129	-0.236643	0.298581	.460*	0.418455	-0.012848	-0.0951392	0.166317	0.200303	0.402764	-0.0895536	-0.09583	0.374199	0.378168	-0.138988	-0.0993186	0.0433557
			Sig. (2-tailed)	0.669595	0.461157	0.68616	0.102338	0.0692488	0.999454	0.936442	0.402768	0.000967946	0.0317039	0.652149	0.78652	0.787568	0.988296	0.318462	0.455212	0.938953	0.465321	0.867159	0.558951	0.314587	0.65458	0.624893	0.279118	0.372028	0.574864	0.643565	0.115349	0.564247	0.635562	0.315129	0.200995	0.0411886	0.0663276	0.957126	0.689903	0.483424	0.397143	0.0782905	0.707315	0.68776	0.104077	0.100168	0.558951	0.676972	0.855981
			N	20	20	20	20	20	20	20	20	20	20	20	20	20	20	20	20	20	20	20	20	20	20	20	20	20	20	20	20	20	20	20	20	20	20	20	20	20	20	20	20	20	20	20	20	20	20
		Omphalotus	Pearson Correlation	-0.102676	-0.175994	-0.093171	0.202727	0.212675	0.00337065	-0.0728977	-0.21158	.655**	0.289977	-0.103881	-0.0676208	-0.0673065	0.0541706	0.193302	-0.171585	-0.0599168	-0.167462	0.0489268	-0.134408	-0.289568	-0.126645	-0.112615	0.104171	-0.203397	0.0338568	-0.106617	.473*	-0.132619	-0.109179	-0.225753	.597**	0.257205	.746**	-0.0455021	-0.0960572	0.374571	0.155869	0.413661	-0.0880295	-0.0999854	.623**	.627**	-0.134408	-0.0960454	0.00869288
			Sig. (2-tailed)	0.666644	0.457958	0.696022	0.391335	0.367998	0.988748	0.760044	0.370526	0.00170925	0.21491	0.662953	0.776977	0.777988	0.82056	0.414184	0.469474	0.80187	0.480375	0.837697	0.572101	0.215587	0.594687	0.636421	0.662067	0.389737	0.887315	0.654599	0.0351593	0.577274	0.64681	0.338556	0.00547932	0.273631	0.000161474	0.848928	0.687056	0.103706	0.511686	0.0698261	0.712091	0.674916	0.00336388	0.00306557	0.572101	0.687092	0.970985
			N	20	20	20	20	20	20	20	20	20	20	20	20	20	20	20	20	20	20	20	20	20	20	20	20	20	20	20	20	20	20	20	20	20	20	20	20	20	20	20	20	20	20	20	20	20	20
		Tetrapyrgos	Pearson Correlation	-0.0986874	-0.183805	-0.0925024	.538*	.485*	-0.0215686	-0.114698	-0.201409	.648**	.653**	-0.103136	-0.0492923	-0.0489813	0.149697	0.202819	-0.168785	-0.0272615	-0.16626	0.0357298	-0.133443	-0.306476	-0.0732105	-0.111807	0.405942	-0.200135	0.0983967	-0.105852	0.365685	-0.131667	-0.108396	-0.218582	.488*	0.245336	.621**	0.0232424	-0.101711	0.299239	0.0978733	.450*	-0.0812915	-0.111092	.559*	.564**	-0.133443	-0.0953562	-0.131894
			Sig. (2-tailed)	0.678919	0.437916	0.698105	0.0144464	0.0303508	0.928083	0.630152	0.394489	0.00199188	0.00178118	0.665236	0.8365	0.837518	0.528744	0.391115	0.476864	0.909168	0.483576	0.881122	0.574887	0.188764	0.759043	0.638859	0.0757468	0.397548	0.679817	0.656932	0.112834	0.580033	0.649188	0.354523	0.0288963	0.297148	0.00346017	0.922518	0.669609	0.199955	0.681434	0.0465827	0.733327	0.641019	0.010376	0.00965342	0.574887	0.68923	0.579375
			N	20	20	20	20	20	20	20	20	20	20	20	20	20	20	20	20	20	20	20	20	20	20	20	20	20	20	20	20	20	20	20	20	20	20	20	20	20	20	20	20	20	20	20	20	20	20
		Pleurotus	Pearson Correlation	-0.103936	-0.178212	-0.0957043	0.261326	0.28451	0.0032018	-0.0532667	-0.21029	.676**	0.356102	-0.106706	-0.0677319	-0.0674092	0.0313202	0.211476	-0.176605	-0.0465979	-0.172015	0.0469414	-0.138062	-0.275232	-0.124145	-0.115677	0.153085	-0.209687	0.0704214	-0.109516	0.443263	-0.136224	-0.112148	-0.234681	.499*	0.336514	.641**	-0.0356777	-0.0969386	0.305738	0.176481	0.416183	-0.0918012	-0.0997867	.543*	.548*	-0.138062	-0.0986569	0.0253718
			Sig. (2-tailed)	0.662786	0.45222	0.68815	0.265746	0.224076	0.989311	0.823508	0.373519	0.00105771	0.123312	0.654328	0.776619	0.777657	0.895712	0.370767	0.456374	0.845331	0.468344	0.844204	0.561599	0.240206	0.60204	0.627217	0.519349	0.374923	0.767977	0.645789	0.0502895	0.56687	0.63783	0.319276	0.0251166	0.146852	0.00234558	0.881294	0.684325	0.189886	0.456695	0.0679685	0.700292	0.675528	0.0133489	0.0124544	0.561599	0.679013	0.915442
			N	20	20	20	20	20	20	20	20	20	20	20	20	20	20	20	20	20	20	20	20	20	20	20	20	20	20	20	20	20	20	20	20	20	20	20	20	20	20	20	20	20	20	20	20	20	20
		Coprinopsis	Pearson Correlation	-0.0668038	-0.134006	-0.0696781	.781**	.762**	-0.0281026	-0.0238405	-0.120326	.505*	.903**	-0.0776878	-0.021261	-0.0210277	0.0644873	0.210507	-0.129309	0.0536373	-0.125237	0.0083312	-0.100517	-0.154439	-0.0117327	-0.0842191	.638**	-0.153426	0.248171	-0.0797334	0.060901	-0.099179	-0.0816497	-0.173111	-0.130677	.465*	-0.0795786	0.0950959	-0.0729284	-0.119304	0.11096	0.328322	-0.0696781	-0.0777704	0.0160455	0.0180732	-0.100517	-0.0718277	-0.102786
			Sig. (2-tailed)	0.779607	0.573261	0.770363	4.82481e-05	9.50289e-05	0.906378	0.92053	0.613342	0.0230509	4.9072e-08	0.744763	0.929106	0.929882	0.787078	0.373014	0.586896	0.822299	0.598824	0.972192	0.673279	0.515614	0.960845	0.724077	0.00249635	0.518406	0.291421	0.738265	0.798679	0.677402	0.732194	0.465474	0.58291	0.0388835	0.738757	0.690038	0.759945	0.616381	0.641415	0.157569	0.770363	0.744501	0.946469	0.939716	0.673279	0.763469	0.666309
			N	20	20	20	20	20	20	20	20	20	20	20	20	20	20	20	20	20	20	20	20	20	20	20	20	20	20	20	20	20	20	20	20	20	20	20	20	20	20	20	20	20	20	20	20	20	20
		Psathyrella	Pearson Correlation	-0.101027	-0.173143	-0.0964755	0.397692	0.437922	-0.00049117	-0.0117015	-0.193264	.675**	.504*	-0.10753	-0.0644452	-0.0641201	-0.0106053	0.240261	-0.17514	-0.013542	-0.173254	0.0376015	-0.139175	-0.218691	-0.0955292	-0.116609	0.27877	-0.208235	0.144236	-0.110398	0.346282	-0.137322	-0.113051	-0.227391	0.245479	.490*	0.363538	-0.00906657	-0.0947673	0.133157	0.206519	0.39719	-0.0818643	-0.0930234	0.333278	0.337091	-0.139175	-0.0994266	0.0531571
			Sig. (2-tailed)	0.671712	0.465389	0.685759	0.0824809	0.0534618	0.99836	0.960949	0.414276	0.00110188	0.0234045	0.651818	0.787214	0.788264	0.964605	0.307568	0.460179	0.954813	0.465099	0.87494	0.558419	0.354278	0.688693	0.624426	0.233969	0.378315	0.544054	0.643117	0.13475	0.563719	0.635106	0.334968	0.296856	0.0281604	0.115124	0.969738	0.691058	0.575716	0.382344	0.0829045	0.731515	0.696482	0.151022	0.146116	0.558419	0.676638	0.823866
			N	20	20	20	20	20	20	20	20	20	20	20	20	20	20	20	20	20	20	20	20	20	20	20	20	20	20	20	20	20	20	20	20	20	20	20	20	20	20	20	20	20	20	20	20	20	20
		Psilocybe	Pearson Correlation	-0.0581981	-0.0727338	-0.0567355	-0.102759	0.0422353	0.0306853	0.131556	-0.093896	0.365566	-0.0712409	-0.0632574	-0.0628097	-0.0626171	-0.229176	0.164235	-0.0951598	-0.00316529	-0.101974	0.0247493	-0.0818461	0.0107188	-0.071753	-0.0685755	-0.126342	-0.115466	0.0878314	-0.064923	0.199016	-0.0807566	-0.0664834	-0.114635	-0.109026	.547*	-0.064797	-0.0752593	-0.0409327	-0.0922768	0.256444	0.117647	-0.0173163	-0.0219669	-0.0681605	-0.0667783	-0.0818461	-0.0584858	0.302423
			Sig. (2-tailed)	0.80745	0.760568	0.812205	0.66639	0.859667	0.897815	0.580354	0.693766	0.112961	0.765349	0.791052	0.792499	0.793122	0.331085	0.488994	0.689839	0.989433	0.668799	0.91751	0.731572	0.964227	0.763708	0.773905	0.595576	0.627849	0.712713	0.785671	0.400248	0.735021	0.780639	0.630343	0.647273	0.012487	0.786078	0.752499	0.863956	0.698808	0.275103	0.621323	0.942236	0.926758	0.77524	0.779689	0.731572	0.806515	0.194978
			N	20	20	20	20	20	20	20	20	20	20	20	20	20	20	20	20	20	20	20	20	20	20	20	20	20	20	20	20	20	20	20	20	20	20	20	20	20	20	20	20	20	20	20	20	20	20
		unidentified.44	Pearson Correlation	-0.0939585	-0.154086	-0.0905641	0.309727	0.383548	0.0109589	0.0320028	-0.174873	.629**	0.403098	-0.100975	-0.0659798	-0.0656743	-0.0749386	0.235998	-0.164177	-0.00220914	-0.155471	0.0421249	-0.130647	-0.164662	-0.0976024	-0.109464	0.204403	-0.194738	0.15103	-0.103633	0.305454	-0.128908	-0.106124	-0.215053	0.127646	.548*	0.223904	-0.0215473	-0.0845755	0.0514279	0.237992	0.338003	-0.0754183	-0.0796285	0.208646	0.211903	-0.130647	-0.0933581	0.11918
			Sig. (2-tailed)	0.693572	0.516588	0.704155	0.183877	0.0950411	0.963426	0.893451	0.460872	0.00296166	0.0780207	0.671871	0.782262	0.783247	0.753523	0.316488	0.489151	0.992625	0.512779	0.86003	0.582997	0.487851	0.682271	0.645947	0.387348	0.410657	0.525039	0.663711	0.190318	0.588065	0.6561	0.36254	0.591755	0.0124626	0.342631	0.928154	0.722953	0.829514	0.312296	0.144959	0.751992	0.738598	0.377351	0.369779	0.582997	0.69544	0.616752
			N	20	20	20	20	20	20	20	20	20	20	20	20	20	20	20	20	20	20	20	20	20	20	20	20	20	20	20	20	20	20	20	20	20	20	20	20	20	20	20	20	20	20	20	20	20	20
		unidentified.45	Pearson Correlation	-0.0955665	-0.178211	-0.0878799	.451*	0.389598	-0.019001	-0.134275	-0.201042	.620**	.557*	-0.097982	-0.0480544	-0.0477589	0.172603	0.177289	-0.160051	-0.0456133	-0.157848	0.0385244	-0.126775	-0.32052	-0.0767292	-0.105974	0.331826	-0.190654	0.0555063	-0.100562	0.39947	-0.124453	-0.102979	-0.210393	.597**	0.153246	.741**	0.0102373	-0.0985427	0.377592	0.0767157	0.442637	-0.0761973	-0.109819	.648**	.652**	-0.126775	-0.0905911	-0.143994
			Sig. (2-tailed)	0.688577	0.452222	0.712561	0.0459169	0.0895079	0.936627	0.572484	0.395367	0.0035766	0.0107722	0.681098	0.840555	0.841524	0.466802	0.454604	0.50028	0.848562	0.506274	0.871895	0.594307	0.168269	0.747814	0.656558	0.152921	0.420728	0.816206	0.673141	0.0809934	0.601132	0.665717	0.373279	0.00541941	0.518905	0.000184253	0.965833	0.679366	0.100728	0.747857	0.0506536	0.749508	0.644871	0.00201646	0.00182526	0.594307	0.70407	0.544737
			N	20	20	20	20	20	20	20	20	20	20	20	20	20	20	20	20	20	20	20	20	20	20	20	20	20	20	20	20	20	20	20	20	20	20	20	20	20	20	20	20	20	20	20	20	20	20
		Chamonixia	Pearson Correlation	-0.0483602	-0.186838	-0.101436	0.413038	0.437474	-0.0156007	-0.0445982	-0.164404	.674**	.524*	-0.113097	-0.0712514	-0.0709094	-0.00715749	0.210854	-0.186208	-0.0202622	-0.180739	0.033438	-0.146331	-0.266746	-0.115858	-0.122605	0.282744	-0.221722	0.13092	-0.116075	0.344024	-0.144383	-0.118865	-0.249679	0.296288	0.440382	0.414826	-0.0086773	-0.100292	0.159697	0.176823	0.398469	-0.100072	-0.104519	0.369035	0.373131	-0.146331	-0.102992	0.00566488
			Sig. (2-tailed)	0.839553	0.430261	0.670451	0.0702903	0.0537344	0.947951	0.851897	0.488541	0.00113249	0.0177493	0.634968	0.765316	0.766412	0.976108	0.37221	0.431845	0.932429	0.445727	0.8887	0.538155	0.255596	0.626672	0.606587	0.227089	0.347479	0.582204	0.626024	0.137483	0.543637	0.617691	0.288402	0.204642	0.0519824	0.0689635	0.971037	0.673973	0.501242	0.455808	0.0818283	0.674649	0.661001	0.109328	0.105148	0.538155	0.665676	0.98109
			N	20	20	20	20	20	20	20	20	20	20	20	20	20	20	20	20	20	20	20	20	20	20	20	20	20	20	20	20	20	20	20	20	20	20	20	20	20	20	20	20	20	20	20	20	20	20
		Scleroderma	Pearson Correlation	0.127183	-0.119999	-0.145438	-0.146089	-0.266165	-0.161662	-0.256335	.782**	-0.257576	-0.085987	-0.162156	-0.0254971	-0.0250112	-0.324511	-.599**	0.032311	-0.197036	-0.0537246	-0.0402616	-0.209807	-0.385835	-0.245711	-0.175189	-0.112027	-0.183863	-0.252567	-0.166426	-0.0437374	-0.205465	-0.170426	-0.226076	-0.138942	-0.250555	-0.0190016	0.112436	0.118868	-0.150675	-0.287554	-0.25837	-0.145438	-0.174253	-0.12487	-0.121171	-0.209807	0.135599	-0.399204
			Sig. (2-tailed)	0.593109	0.614314	0.540667	0.538836	0.256671	0.49592	0.275313	4.63147e-05	0.272915	0.718508	0.494586	0.915026	0.91664	0.162735	0.00529058	0.89243	0.405047	0.822014	0.866167	0.374642	0.0929208	0.296385	0.460049	0.638194	0.437768	0.282677	0.483134	0.854726	0.384831	0.472527	0.337846	0.559083	0.286659	0.936625	0.636959	0.61768	0.526023	0.218942	0.271388	0.540667	0.462489	0.599903	0.610833	0.374642	0.568668	0.0812146
			N	20	20	20	20	20	20	20	20	20	20	20	20	20	20	20	20	20	20	20	20	20	20	20	20	20	20	20	20	20	20	20	20	20	20	20	20	20	20	20	20	20	20	20	20	20	20
		Thanatephorus	Pearson Correlation	-0.0663987	-0.0409006	-0.0762454	0.023228	-0.095549	.489*	-0.157611	-0.114475	0.187242	-0.104025	-0.0850101	-0.00245776	-0.00220365	0.343897	0.0324752	-0.114937	0.162367	.936**	.837**	-0.109991	.491*	-0.0951471	-0.092157	0.141541	0.0701318	-0.118943	-0.0872485	0.116617	-0.108527	-0.0893454	0.104683	-0.100442	-0.148624	-0.0362283	-0.101139	-0.0845635	-0.131157	.659**	-0.220905	-0.0762454	-0.0832374	0.142815	0.145449	-0.109991	-0.0785977	-0.0535283
			Sig. (2-tailed)	0.780912	0.864062	0.749355	0.922566	0.688631	0.028565	0.506921	0.630824	0.429245	0.662514	0.721583	0.991795	0.992643	0.137637	0.891887	0.629435	0.494019	1.3563e-09	4.30312e-06	0.644349	0.0278959	0.689879	0.699182	0.551683	0.768906	0.617458	0.714543	0.624401	0.648789	0.707967	0.660501	0.67351	0.531736	0.879475	0.671365	0.722991	0.581513	0.00158579	0.349304	0.749355	0.727175	0.548068	0.540636	0.644349	0.741871	0.822655
			N	20	20	20	20	20	20	20	20	20	20	20	20	20	20	20	20	20	20	20	20	20	20	20	20	20	20	20	20	20	20	20	20	20	20	20	20	20	20	20	20	20	20	20	20	20	20
		Rhizoctonia	Pearson Correlation	-0.0562291	-0.0687314	-0.0546667	-0.106277	0.0478756	0.0290476	0.136781	-0.0941657	0.36555	-0.0745841	-0.0609509	-0.0601704	-0.0599849	-0.229259	0.155057	-0.0913344	-0.00484045	-0.098256	0.0250312	-0.0788618	-0.0019895	-0.0692656	-0.0660751	-0.141193	-0.116941	0.0926437	-0.0625558	0.18701	-0.077812	-0.0640592	-0.135816	-0.105051	.542*	-0.0624343	-0.0725152	-0.038522	-0.0940378	0.255918	0.11334	-0.015301	-0.0247507	-0.0706717	-0.0693564	-0.0788618	-0.0563533	0.294225
			Sig. (2-tailed)	0.813853	0.773404	0.818942	0.655635	0.841141	0.903243	0.565271	0.692927	0.112977	0.754654	0.798518	0.801047	0.801649	0.330904	0.513915	0.701748	0.983841	0.680251	0.916573	0.741032	0.993358	0.771688	0.781955	0.552671	0.623432	0.697664	0.793321	0.429828	0.744368	0.78846	0.568044	0.659376	0.0134747	0.793714	0.761268	0.871903	0.693325	0.276123	0.634235	0.94895	0.917505	0.767174	0.771396	0.741032	0.813449	0.207962
			N	20	20	20	20	20	20	20	20	20	20	20	20	20	20	20	20	20	20	20	20	20	20	20	20	20	20	20	20	20	20	20	20	20	20	20	20	20	20	20	20	20	20	20	20	20	20
		Hyphodontia	Pearson Correlation	-0.0660393	-0.13089	-0.0654069	0.0674935	-0.187085	-0.0104662	-0.134755	-0.0439158	-0.0635128	0.0699487	-0.0729256	0.192809	0.193016	-0.0508021	0.124037	-0.121382	0.0163838	-0.11756	-0.0346997	-0.0943555	0.254715	-0.0893752	-0.0790566	0.352435	0.0115435	-0.161924	-0.0748458	0.24938	-0.0930994	-0.0766447	.517*	-0.12569	0.0618721	-0.0747005	-0.0867619	-0.0773391	0.0248319	-0.0540151	0.0540707	-0.0654069	0.0534987	0.0284853	0.0304331	-0.0943555	-0.0674248	0.143511
			Sig. (2-tailed)	0.78207	0.582291	0.78411	0.777386	0.42964	0.965069	0.5711	0.854139	0.790226	0.769494	0.759954	0.415398	0.414889	0.83156	0.602358	0.610209	0.945342	0.621582	0.884527	0.692338	0.278465	0.707874	0.740414	0.127499	0.961476	0.495214	0.753818	0.289	0.696245	0.748083	0.0195643	0.597492	0.795534	0.754282	0.716071	0.745873	0.917236	0.821067	0.820885	0.78411	0.822751	0.905108	0.89865	0.692338	0.777607	0.546101
			N	20	20	20	20	20	20	20	20	20	20	20	20	20	20	20	20	20	20	20	20	20	20	20	20	20	20	20	20	20	20	20	20	20	20	20	20	20	20	20	20	20	20	20	20	20	20
		Albatrellus	Pearson Correlation	.995**	-0.118105	-0.0560971	-0.109057	-0.147562	-0.193804	-0.274377	.472*	-0.169955	-0.0765355	-0.0625456	-0.114157	-0.113964	-0.24594	-0.397037	-0.104105	-0.102503	-0.100827	-0.0988446	-0.0809252	-0.27889	-0.111231	-0.0678039	-0.144887	-0.123522	-0.124184	-0.0641925	-0.192307	-0.079848	-0.0657353	-0.139369	-0.1078	-0.144649	-0.0640679	-0.0744125	-0.064682	-0.0964983	-0.206215	-0.193573	-0.0560971	-0.0743222	-0.151333	-0.150244	-0.0809252	-0.0578277	-0.200433
			Sig. (2-tailed)	3.38873e-19	0.619956	0.814283	0.647179	0.534706	0.412947	0.241728	0.0358363	0.473769	0.748431	0.793354	0.631778	0.63236	0.295921	0.0830335	0.662268	0.667178	0.672326	0.678434	0.734487	0.233759	0.640598	0.776387	0.542218	0.603878	0.601925	0.78803	0.416637	0.737902	0.783051	0.557863	0.650999	0.542889	0.788432	0.755202	0.786449	0.685689	0.383061	0.413516	0.814283	0.75549	0.524197	0.527222	0.734487	0.808653	0.39683
			N	20	20	20	20	20	20	20	20	20	20	20	20	20	20	20	20	20	20	20	20	20	20	20	20	20	20	20	20	20	20	20	20	20	20	20	20	20	20	20	20	20	20	20	20	20	20
		unidentified.64	Pearson Correlation	-0.101987	-0.174893	-0.0967675	0.379712	0.417687	-0.000133788	-0.0178635	-0.197582	.679**	.485*	-0.107891	-0.0651408	-0.0648147	-0.00468476	0.236725	-0.177065	-0.0173363	-0.173859	0.0394649	-0.139596	-0.233248	-0.103755	-0.116944	0.259014	-0.210807	0.134503	-0.110732	0.361319	-0.137691	-0.113393	-0.234276	0.290703	.466*	0.409813	-0.0126935	-0.0954986	0.161209	0.201655	0.401844	-0.087023	-0.0955113	0.367902	0.371862	-0.139596	-0.0997528	0.0454682
			Sig. (2-tailed)	0.668761	0.460821	0.684855	0.0986759	0.0668793	0.999553	0.940414	0.403719	0.000983762	0.0301128	0.65072	0.784969	0.786021	0.984361	0.314956	0.455183	0.942169	0.463516	0.868793	0.557217	0.322326	0.66334	0.623424	0.270152	0.372319	0.571827	0.642106	0.117525	0.562662	0.634075	0.320136	0.213712	0.0382254	0.072733	0.957641	0.688788	0.497146	0.393899	0.0790384	0.715251	0.688748	0.110504	0.10643	0.557217	0.675633	0.849039
			N	20	20	20	20	20	20	20	20	20	20	20	20	20	20	20	20	20	20	20	20	20	20	20	20	20	20	20	20	20	20	20	20	20	20	20	20	20	20	20	20	20	20	20	20	20	20
		unidentified.66	Pearson Correlation	.510*	-0.194737	-0.131127	-0.197035	-0.320359	0.00584683	-0.251831	.766**	-0.322527	-0.178567	-0.1462	-0.2064	-0.205952	-0.297365	-.643**	0.127802	-0.125372	0.164366	0.169814	-0.189162	-0.280847	-0.249178	-0.157621	-0.0906086	-0.106023	-0.252517	-0.15005	-0.0783171	-0.184396	-0.153656	-0.184649	-0.244819	-0.315618	-0.143902	0.185442	0.20824	-0.222586	-0.130095	-0.363188	-0.131127	-0.15994	-0.228648	-0.225702	-0.189162	0.225155	-0.388578
			Sig. (2-tailed)	0.0215152	0.41066	0.581602	0.405049	0.168496	0.980482	0.28413	8.18623e-05	0.165471	0.451305	0.538524	0.382624	0.383682	0.202924	0.00222827	0.591298	0.598427	0.488643	0.474143	0.424441	0.230357	0.289404	0.506893	0.704016	0.656408	0.282775	0.527762	0.742762	0.43642	0.517772	0.435779	0.298198	0.175241	0.544995	0.433775	0.378303	0.345554	0.584604	0.115501	0.581602	0.500583	0.33223	0.338667	0.424441	0.339871	0.0904239
			N	20	20	20	20	20	20	20	20	20	20	20	20	20	20	20	20	20	20	20	20	20	20	20	20	20	20	20	20	20	20	20	20	20	20	20	20	20	20	20	20	20	20	20	20	20	20
		Trichosporon	Pearson Correlation	-0.0611163	.804**	-0.0526316	-0.10232	-0.076311	-0.139603	0.00572832	-0.0314882	-0.165641	-0.0718074	-0.0586817	0.0657205	0.065892	0.0476367	0.278949	-0.0616022	-0.102302	-0.0670172	-0.0838999	-0.0759259	0.360018	-0.00922933	-0.0636152	-0.0539202	-0.0547115	-0.11338	-0.0602269	0.141846	-0.0749152	-0.0616744	0.261213	-0.0698508	-0.0963959	-0.06011	-0.0604087	-0.0508421	-0.0257199	-0.117251	-0.0098212	-0.0526316	-0.0728067	-0.144891	-0.143879	-0.0759259	-0.0448171	-0.0915944
			Sig. (2-tailed)	0.797981	1.95062e-05	0.825581	0.667737	0.749146	0.557198	0.980878	0.895155	0.485229	0.763534	0.805879	0.783098	0.782545	0.841924	0.233656	0.796408	0.667792	0.77892	0.725083	0.750373	0.11895	0.969195	0.789895	0.821376	0.818796	0.634117	0.800864	0.550815	0.753597	0.796174	0.265961	0.769808	0.686006	0.801244	0.800275	0.831429	0.914286	0.622506	0.967221	0.825581	0.760335	0.542208	0.545062	0.750373	0.851177	0.700937
			N	20	20	20	20	20	20	20	20	20	20	20	20	20	20	20	20	20	20	20	20	20	20	20	20	20	20	20	20	20	20	20	20	20	20	20	20	20	20	20	20	20	20	20	20	20	20
		Wallemia	Pearson Correlation	-0.113946	0.047148	-0.106818	-0.133285	-0.215368	0.203831	-0.113732	.562**	-0.183085	-0.145736	-0.119097	-0.139403	-0.139039	-0.120553	-0.362717	0.172617	-0.0248267	0.350674	0.376552	-0.154095	0.0211943	-0.188683	-0.12911	-0.03548	-0.0824248	-0.210471	-0.122233	-0.0925956	-0.152044	-0.125171	0.0029911	-0.197664	-0.31844	-0.121996	0.233417	0.252687	-0.167996	0.117741	-0.336865	-0.106818	-0.143851	-0.20213	-0.199772	-0.154095	0.266247	-0.313689
			Sig. (2-tailed)	0.632414	0.843527	0.653985	0.575344	0.361819	0.388706	0.633057	0.00992704	0.439743	0.539827	0.616997	0.557769	0.558807	0.612669	0.116009	0.466767	0.917253	0.129545	0.101746	0.516563	0.929328	0.425639	0.587475	0.881948	0.729742	0.373098	0.607687	0.697814	0.522227	0.599018	0.990015	0.40352	0.171204	0.60839	0.321966	0.282441	0.478956	0.621043	0.146404	0.653985	0.545139	0.392761	0.398423	0.516563	0.256519	0.178038
			N	20	20	20	20	20	20	20	20	20	20	20	20	20	20	20	20	20	20	20	20	20	20	20	20	20	20	20	20	20	20	20	20	20	20	20	20	20	20	20	20	20	20	20	20	20	20
		unidentified.70	Pearson Correlation	0.172803	-0.293558	-0.168908	0.38694	0.269874	-0.0586211	-0.257831	.521*	0.214437	.505*	-0.188325	-0.182537	-0.181963	-0.165009	-0.322918	-0.0516397	-0.0949967	-0.0308201	0.114201	-0.243666	-0.411794	-0.204935	-0.203585	0.366493	-0.219166	-0.0406183	-0.193284	0.137914	-0.238944	-0.197929	-0.317343	-0.0805489	0.110376	0.0724011	0.153817	0.0514413	-0.123249	-0.0276331	0.0517071	-0.138693	-0.19633	0.0253714	0.0302331	-0.243666	0.0667178	-0.369915
			Sig. (2-tailed)	0.466278	0.209044	0.476538	0.0919089	0.249851	0.806076	0.272423	0.0183702	0.363948	0.0231075	0.426534	0.441139	0.442599	0.486919	0.16493	0.828821	0.690346	0.897368	0.631646	0.300553	0.071225	0.386085	0.38929	0.111981	0.353207	0.864992	0.414229	0.562025	0.310308	0.402878	0.172765	0.73568	0.643184	0.761633	0.517329	0.82947	0.604685	0.907935	0.828601	0.559794	0.406764	0.915444	0.899313	0.300553	0.779884	0.108419
			N	20	20	20	20	20	20	20	20	20	20	20	20	20	20	20	20	20	20	20	20	20	20	20	20	20	20	20	20	20	20	20	20	20	20	20	20	20	20	20	20	20	20	20	20	20	20
		Ambispora	Pearson Correlation	-0.0829987	.744**	-0.0726869	-0.12647	-0.121481	0.0278327	0.16275	-0.0921853	-0.199723	-0.0991698	-0.0810425	0.0255018	0.0257424	0.00544127	0.157485	0.205928	-0.104813	0.00305447	-0.00815227	-0.104858	0.318413	-0.0518099	-0.0878559	-0.0683969	-0.0769617	-0.155331	-0.0831765	0.0898144	-0.103462	-0.0851755	0.23433	-0.109316	-0.16666	-0.083015	0.231715	0.247021	-0.0621367	-0.0978331	-0.0921081	-0.0726869	-0.10055	-0.157059	-0.155519	-0.104858	0.254299	-0.162094
			Sig. (2-tailed)	0.727929	0.000168067	0.760718	0.595202	0.609914	0.907273	0.492987	0.699093	0.39854	0.677431	0.734116	0.915011	0.914211	0.981836	0.507266	0.383739	0.660103	0.989803	0.972789	0.659967	0.171243	0.828265	0.712636	0.77448	0.747074	0.513162	0.727367	0.706499	0.664237	0.721062	0.320021	0.646394	0.48251	0.727877	0.325606	0.293735	0.794677	0.681558	0.699334	0.760718	0.673178	0.508429	0.512647	0.659967	0.279278	0.494753
			N	20	20	20	20	20	20	20	20	20	20	20	20	20	20	20	20	20	20	20	20	20	20	20	20	20	20	20	20	20	20	20	20	20	20	20	20	20	20	20	20	20	20	20	20	20	20
		Mucor	Pearson Correlation	-0.0539048	-0.084659	-0.0764671	-0.0489479	-0.12203	0.266171	-0.142264	-0.0730005	-0.00920428	-0.104327	-0.0852573	-0.0467343	-0.0464769	0.125611	0.0406821	-0.0941667	0.0964275	.581**	.648**	-0.110311	0.291427	-0.151621	-0.092425	0.286673	0.185335	-0.0446586	-0.0875022	.529*	-0.108842	-0.0896052	0.0420955	-0.146944	-0.0228869	-0.0873323	-0.101433	-0.090417	-0.131539	.459*	-0.0390135	-0.0764671	-0.0658107	-0.0786718	-0.0767652	-0.110311	-0.0788262	-0.0420658
			Sig. (2-tailed)	0.821426	0.72269	0.748649	0.837628	0.608289	0.25666	0.54963	0.759715	0.969279	0.661588	0.720805	0.844884	0.845728	0.597722	0.864781	0.692924	0.685908	0.00721385	0.00198281	0.64338	0.212522	0.523398	0.698346	0.220419	0.434045	0.851698	0.713746	0.0163751	0.647831	0.707154	0.860127	0.536437	0.923699	0.714279	0.670461	0.704614	0.580405	0.0419924	0.870282	0.748649	0.782808	0.741635	0.747699	0.64338	0.741145	0.860225
			N	20	20	20	20	20	20	20	20	20	20	20	20	20	20	20	20	20	20	20	20	20	20	20	20	20	20	20	20	20	20	20	20	20	20	20	20	20	20	20	20	20	20	20	20	20	20
		unidentified.79	Pearson Correlation	0.166743	-0.245381	0.038897	-0.106177	-0.204328	-0.252989	-0.149063	0.127203	-0.263224	0.00989723	0.0186715	.827**	.826**	-0.374162	-.646**	-0.0771626	-0.242188	-0.0630681	-0.0540631	-0.126013	-.498*	-0.266255	0.00581961	-0.116293	-0.0603255	-0.193534	0.0110885	-0.151154	-0.0510897	0.0051378	-0.165048	-0.149457	-0.1898	-0.0216649	0.0505445	0.0348474	-0.193041	-0.353862	-0.290182	-0.153261	-0.225031	-0.137084	-0.134115	-0.126013	0.050873	-.463*
			Sig. (2-tailed)	0.482289	0.297055	0.870666	0.655938	0.387526	0.281846	0.53051	0.593052	0.262163	0.966967	0.937724	7.06989e-06	7.13026e-06	0.104114	0.0021047	0.746434	0.303584	0.791664	0.82091	0.596542	0.0253684	0.256505	0.980573	0.62537	0.800545	0.413613	0.962993	0.524695	0.830619	0.982849	0.486815	0.529414	0.422852	0.927763	0.832402	0.884039	0.414826	0.125858	0.214571	0.518862	0.340143	0.564402	0.572947	0.596542	0.831328	0.0395676
			N	20	20	20	20	20	20	20	20	20	20	20	20	20	20	20	20	20	20	20	20	20	20	20	20	20	20	20	20	20	20	20	20	20	20	20	20	20	20	20	20	20	20	20	20	20	20
		unidentified.80	Pearson Correlation	.b	.b	.b	.b	.b	.b	.b	.b	.b	.b	.b	.b	.b	.b	.b	.b	.b	.b	.b	.b	.b	.b	.b	.b	.b	.b	.b	.b	.b	.b	.b	.b	.b	.b	.b	.b	.b	.b	.b	.b	.b	.b	.b	.b	.b	.b
			Sig. (2-tailed)
			N	20	20	20	20	20	20	20	20	20	20	20	20	20	20	20	20	20	20	20	20	20	20	20	20	20	20	20	20	20	20	20	20	20	20	20	20	20	20	20	20	20	20	20	20	20	20
	*. Correlation is significant at the 0.05 level (2-tailed).
	**. Correlation is significant at the 0.01 level (2-tailed).
	b. Cannot be computed because at least one of the variables is constant.
[truncated: 69 more columns]
