# Supplementary material for: Bacteriome and Mycobiome Interactions Underscore Microbial Dysbiosis in Familial Crohn’s Disease
Source: mBio. 2016 Sep 20;7(5):e01250-16. doi: 10.1128/mBio.01250-16 (PMC5030358; doi:10.1128/mBio.01250-16)
Supplement: Table S10 — Intra- and interkingdom correlations at the species level. [file mbo005163002st10.xlsx]

## Sheet: Table S10 Corrln L7 ALL
	Table S10. Intra- and Inter-kingdom Correlations at the Species Level
	Group			Alistipes.indistinctus	Alistipes.massiliensis	Alkalimonas.amylolytica	Anoxybacillus.kestanbolensis	Aquamonas.haywardensis	Bacillus.cereus	Bacillus.clausii	Bacteroides.coprophilus	Bacteroides.eggerthii	Bacteroides.fragilis	Bacteroides.ovatus	Bacteroides.plebeius	Bacteroides.uniformis	Bifidobacterium.adolescentis	Bifidobacterium.animalis	Bifidobacterium.bifidum	Bifidobacterium.longum	Bifidobacterium.pseudolongum	Blautia.obeum	Blautia.producta	Candidatus.Portiera	Clostridium.celatum	Clostridium.hiranonis	Clostridium.neonatale	Clostridium.perfringens	Clostridium.tyrobutyricum	Collinsella.aerofaciens	Collinsella.stercoris	Coprococcus.eutactus	Cronobacter.sakazakii	Desulfovibrio.D168	Dorea.formicigenerans	Eggerthella.lenta	Enterobacter.aerogenes	Enterobacter.cloacae	Enterobacter.hormaechei	Enterobacter.ludwigii	Enterobacter.pyrinus	Erwinia.chrysanthemi	Erwinia.dispersa	Erwinia.soli	Erwinia.toletana	Escherichia.blattae	Escherichia.coli	Faecalibacterium.prausnitzii	Klebsiella.oxytoca
	CD	Alistipes.indistinctus	Pearson Correlation	1	.490*	-0.0308063	0.0466649	-0.00398567	0.163724	0.207859	-0.125362	0.216841	.508*	-0.0764636	-0.124367	0.162051	-0.108584	-0.100288	0.199642	-0.110913	-0.14956	-0.0343643	-0.102285	0.421025	.536*	-0.0815631	-0.111548	0.163914	.607**	-0.128132	-0.215759	.491*	0.351411	0.178599	.484*	0.228067	0.243593	0.107535	0.0745842	-0.0448221	-0.0734315	-0.109469	-0.0417086	-0.1609	-0.115463	0.422523	0.112428	0.379564	0.0458976
			Sig. (2-tailed)		0.0284275	0.897414	0.845111	0.986695	0.490365	0.379195	0.598455	0.358464	0.0222046	0.74866	0.601384	0.494869	0.648616	0.673986	0.398735	0.641558	0.529126	0.885636	0.667847	0.0645072	0.0147739	0.732468	0.639641	0.489854	0.00457054	0.590331	0.360926	0.0279519	0.128686	0.451221	0.0306125	0.333493	0.300702	0.651805	0.754654	0.851161	0.758336	0.645932	0.861401	0.497981	0.627858	0.0634641	0.636984	0.0988186	0.847629
			N	20	20	20	20	20	20	20	20	20	20	20	20	20	20	20	20	20	20	20	20	20	20	20	20	20	20	20	20	20	20	20	20	20	20	20	20	20	20	20	20	20	20	20	20	20	20
		Alistipes.massiliensis	Pearson Correlation	.490*	1	-0.185547	0.187489	-0.181906	-0.081063	.586**	0.313144	-0.0669574	-0.036875	0.0252942	0.0149134	0.121224	0.146573	0.197085	.525*	-0.0713014	0.092419	-0.20061	-0.142792	.805**	0.0338971	-0.0525008	0.316696	0.120233	.547*	-0.00333398	-0.00126115	.969**	-0.150021	0.211109	-0.0713367	-0.109152	-0.160283	-0.152509	-0.138755	-0.152494	-0.193292	-0.196768	-0.19465	-0.177555	-0.149186	-0.140121	-0.189081	0.213847	-0.167347
			Sig. (2-tailed)	0.0284275		0.43351	0.428627	0.442746	0.734051	0.00657533	0.178833	0.779112	0.877339	0.9157	0.950242	0.610678	0.537478	0.404928	0.0175027	0.765155	0.698365	0.396405	0.548134	1.86854e-05	0.887181	0.826008	0.173691	0.613618	0.0126413	0.98887	0.99579	2.2413e-12	0.527843	0.371617	0.765042	0.646892	0.499651	0.520941	0.559618	0.520982	0.414209	0.405699	0.410872	0.453916	0.530169	0.55572	0.424644	0.365302	0.480681
			N	20	20	20	20	20	20	20	20	20	20	20	20	20	20	20	20	20	20	20	20	20	20	20	20	20	20	20	20	20	20	20	20	20	20	20	20	20	20	20	20	20	20	20	20	20	20
		Alkalimonas.amylolytica	Pearson Correlation	-0.0308063	-0.185547	1	-0.138468	.966**	-0.238177	-0.202436	-0.125641	-0.126975	-0.0668733	-0.128763	-0.0145985	-0.161024	-0.363838	-0.378347	-0.21532	-0.20837	-0.369386	-0.0680433	-0.235719	-0.0581748	-0.114369	-0.0754972	-0.114369	-0.194781	-0.0678278	-0.133936	-0.101027	-0.136692	0.38608	-0.0608018	-0.310772	-0.228057	.739**	.780**	.831**	.954**	.987**	.941**	.949**	.879**	.940**	0.207702	.944**	-0.287439	.801**
			Sig. (2-tailed)	0.897414	0.43351		0.560437	4.86812e-12	0.311909	0.392031	0.597637	0.593721	0.779383	0.588488	0.951291	0.497646	0.114802	0.0999942	0.36193	0.377997	0.108965	0.775617	0.317078	0.807525	0.631141	0.75174	0.631141	0.410552	0.77631	0.573462	0.67171	0.565526	0.0926957	0.799001	0.182324	0.333517	0.000200073	5.06643e-05	5.68983e-06	8.14165e-11	8.69429e-16	6.74991e-10	1.99444e-10	3.3661e-07	7.35479e-10	0.379562	3.89962e-10	0.219133	2.17383e-05
			N	20	20	20	20	20	20	20	20	20	20	20	20	20	20	20	20	20	20	20	20	20	20	20	20	20	20	20	20	20	20	20	20	20	20	20	20	20	20	20	20	20	20	20	20	20	20
		Anoxybacillus.kestanbolensis	Pearson Correlation	0.0466649	0.187489	-0.138468	1	-0.144844	-0.142014	0.0758939	-0.0935482	-0.0418961	-0.0757901	0.0205338	-0.0487632	0.0891684	-0.109666	0.0273707	.603**	-0.120482	-0.00241355	0.0785702	-0.125745	0.178069	-0.0858034	-0.0622697	-0.0858034	0.108982	0.0352905	0.00583997	-0.0328216	0.223715	-0.147999	-0.170736	0.420749	0.0648974	-0.0810775	-0.0725294	-0.0708893	-0.111042	-0.00317117	-0.0621517	-0.0334108	-0.165896	-0.128474	-0.134752	-0.0919203	-0.104335	-0.09701
			Sig. (2-tailed)	0.845111	0.428627	0.560437		0.542338	0.55034	0.750475	0.694848	0.860783	0.750806	0.931526	0.838233	0.708521	0.645333	0.908806	0.00492328	0.612878	0.991943	0.741958	0.597331	0.452588	0.719086	0.794246	0.719086	0.647409	0.882574	0.980505	0.89074	0.34305	0.533483	0.47171	0.064701	0.785754	0.734005	0.761222	0.766476	0.641167	0.989413	0.794629	0.88879	0.484549	0.589332	0.571109	0.69992	0.661565	0.684104
			N	20	20	20	20	20	20	20	20	20	20	20	20	20	20	20	20	20	20	20	20	20	20	20	20	20	20	20	20	20	20	20	20	20	20	20	20	20	20	20	20	20	20	20	20	20	20
		Aquamonas.haywardensis	Pearson Correlation	-0.00398567	-0.181906	.966**	-0.144844	1	-0.242394	-0.209163	-0.103515	-0.0892845	-0.00379726	-0.128398	-0.00545176	-0.159163	-0.376668	-0.390902	-0.219396	-0.212844	-0.378744	-0.0581777	-0.240788	0.00350743	-0.116394	-0.0760924	-0.0891707	-0.183437	-0.137411	-0.139496	-0.0490087	-0.133513	0.431789	0.0568963	-0.267075	-0.193429	.655**	.700**	.862**	.870**	.955**	.898**	.946**	.807**	.891**	0.279386	.865**	-0.290138	.686**
			Sig. (2-tailed)	0.986695	0.442746	4.86812e-12	0.542338		0.30316	0.376144	0.664074	0.708158	0.987323	0.589553	0.981801	0.502692	0.101633	0.0883473	0.35269	0.367608	0.0996098	0.807516	0.306474	0.988291	0.625068	0.749843	0.708514	0.438849	0.563465	0.557501	0.837429	0.574685	0.0572899	0.811682	0.254987	0.413871	0.00173751	0.00058456	1.02356e-06	6.08024e-07	6.31687e-11	7.63391e-08	3.06455e-10	1.69318e-05	1.37247e-07	0.232894	8.5528e-07	0.214644	0.000843998
			N	20	20	20	20	20	20	20	20	20	20	20	20	20	20	20	20	20	20	20	20	20	20	20	20	20	20	20	20	20	20	20	20	20	20	20	20	20	20	20	20	20	20	20	20	20	20
		Bacillus.cereus	Pearson Correlation	0.163724	-0.081063	-0.238177	-0.142014	-0.242394	1	0.378359	-0.123181	0.15259	-0.107711	0.259014	-0.105612	0.354282	0.108102	-0.141375	0.192465	0.162287	0.0748267	0.11414	0.231037	-0.0791872	.534*	-0.107453	-0.109607	0.0647062	0.199934	0.248614	0.136774	-0.131001	-0.189056	0.0583321	0.38752	-0.203585	-0.211483	-0.201021	-0.174859	-0.192173	-0.243586	-0.240257	-0.245527	-0.216876	-0.195699	-0.178605	-0.235064	0.377079	-0.177035
			Sig. (2-tailed)	0.490365	0.734051	0.311909	0.55034	0.30316		0.0999827	0.604884	0.520715	0.651267	0.270151	0.657662	0.125378	0.650081	0.552154	0.416245	0.494235	0.75388	0.63183	0.327064	0.739999	0.0153403	0.652053	0.645513	0.786371	0.398032	0.290532	0.565291	0.581969	0.424706	0.807014	0.0913811	0.389291	0.370751	0.395419	0.460908	0.416968	0.300715	0.307576	0.296759	0.358386	0.408305	0.451207	0.318463	0.10123	0.455261
			N	20	20	20	20	20	20	20	20	20	20	20	20	20	20	20	20	20	20	20	20	20	20	20	20	20	20	20	20	20	20	20	20	20	20	20	20	20	20	20	20	20	20	20	20	20	20
		Bacillus.clausii	Pearson Correlation	0.207859	.586**	-0.202436	0.0758939	-0.209163	0.378359	1	0.0470535	-0.138642	-0.0707205	-0.073644	0.134743	0.0768341	0.246015	0.18449	.761**	0.310156	0.3176	-0.0647926	0.107537	.497*	-0.0962508	-0.0577831	0.0465916	0.0911086	0.244683	-0.0556384	-0.0683344	.594**	-0.166019	-0.0591624	-0.0131499	-0.132646	-0.171051	-0.16289	-0.153552	-0.168756	-0.213904	-0.218118	-0.210003	-0.196512	-0.159968	-0.153715	-0.209458	-0.0187791	-0.185193
			Sig. (2-tailed)	0.379195	0.00657533	0.392031	0.750475	0.376144	0.0999827		0.843836	0.559941	0.767018	0.757657	0.571136	0.74748	0.295769	0.436182	9.80758e-05	0.183238	0.172399	0.786092	0.651798	0.0257301	0.686455	0.808798	0.845352	0.702453	0.298476	0.815776	0.774681	0.0057194	0.48422	0.804318	0.95612	0.577194	0.47088	0.492608	0.51806	0.476941	0.36517	0.355571	0.374186	0.406323	0.500505	0.517609	0.375457	0.937365	0.434403
			N	20	20	20	20	20	20	20	20	20	20	20	20	20	20	20	20	20	20	20	20	20	20	20	20	20	20	20	20	20	20	20	20	20	20	20	20	20	20	20	20	20	20	20	20	20	20
		Bacteroides.coprophilus	Pearson Correlation	-0.125362	0.313144	-0.125641	-0.0935482	-0.103515	-0.123181	0.0470535	1	-0.0852007	-0.042009	-0.0483101	-0.040632	-0.0693205	-0.175898	-0.0576346	-0.131502	-0.0713073	-0.128603	-0.231053	-0.0779958	-0.0902906	-0.0591498	-0.0774561	.996**	-0.106506	-0.0840012	-0.0637814	0.0327327	0.146374	-0.102025	.730**	-0.0666916	-0.113533	-0.11172	-0.106243	-0.0943634	-0.103707	-0.131452	-0.13171	-0.134697	-0.120166	-0.103659	-0.0958716	-0.128742	0.232327	-0.113808
			Sig. (2-tailed)	0.598455	0.178833	0.597637	0.694848	0.664074	0.604884	0.843836		0.720983	0.860412	0.839717	0.864946	0.771511	0.458207	0.809281	0.580511	0.765136	0.588956	0.32703	0.743784	0.70501	0.804359	0.7455	1.49436e-20	0.654936	0.724764	0.789358	0.891034	0.538036	0.668643	0.000256422	0.779968	0.633657	0.639119	0.655738	0.692313	0.663487	0.580656	0.579907	0.571267	0.613819	0.663634	0.687631	0.588551	0.324294	0.632827
			N	20	20	20	20	20	20	20	20	20	20	20	20	20	20	20	20	20	20	20	20	20	20	20	20	20	20	20	20	20	20	20	20	20	20	20	20	20	20	20	20	20	20	20	20	20	20
		Bacteroides.eggerthii	Pearson Correlation	0.216841	-0.0669574	-0.126975	-0.0418961	-0.0892845	0.15259	-0.138642	-0.0852007	1	.613**	.798**	-0.109755	.882**	-0.236776	-0.205199	-0.1588	-0.0985745	-0.25799	-0.185781	0.0629606	-0.115725	-0.0758118	-0.0779539	-0.0758118	-0.12595	-0.157116	.755**	.630**	-0.0906091	.471*	-0.0206829	0.301389	.484*	0.0185581	-0.13904	-0.120945	-0.13292	-0.168481	-0.106609	-0.0520414	-0.085883	-0.135359	.527*	-0.0265993	0.0190894	-0.145867
			Sig. (2-tailed)	0.358464	0.779112	0.593721	0.860783	0.708158	0.520715	0.559941	0.720983		0.00408658	2.47993e-05	0.645063	2.70396e-07	0.314848	0.385461	0.503679	0.679268	0.272118	0.432921	0.792011	0.627073	0.750737	0.743917	0.750737	0.596727	0.508273	0.00011739	0.00289112	0.704014	0.0361713	0.931029	0.196584	0.0304406	0.938101	0.558804	0.611505	0.5764	0.477669	0.654623	0.827509	0.718835	0.569359	0.0170525	0.911366	0.936332	0.539459
			N	20	20	20	20	20	20	20	20	20	20	20	20	20	20	20	20	20	20	20	20	20	20	20	20	20	20	20	20	20	20	20	20	20	20	20	20	20	20	20	20	20	20	20	20	20	20
		Bacteroides.fragilis	Pearson Correlation	.508*	-0.036875	-0.0668733	-0.0757901	-0.00379726	-0.107711	-0.0707205	-0.042009	.613**	1	0.0176027	-0.0846506	0.236336	-0.140175	-0.0884735	-0.08281	0.0176541	-0.155367	-0.00748258	-0.0508267	-0.0418746	-0.0584711	-0.0482105	-0.034829	0.00113406	-0.0885057	-0.025631	-0.0749928	-0.0150011	.858**	0.114292	0.432653	.709**	0.149874	-0.107237	-0.0932808	-0.102517	-0.129944	-0.0320305	0.0612109	-0.0572097	-0.104398	.941**	0.102622	-0.0972686	-0.112503
			Sig. (2-tailed)	0.0222046	0.877339	0.779383	0.750806	0.987323	0.651267	0.767018	0.860412	0.00408658		0.941282	0.722716	0.315775	0.555565	0.710699	0.728525	0.941111	0.513064	0.975023	0.831479	0.860854	0.806563	0.840044	0.8841	0.996214	0.710598	0.914581	0.753349	0.949949	1.33212e-06	0.631371	0.0567382	0.00045963	0.528252	0.652711	0.69568	0.667134	0.585043	0.893359	0.797675	0.810663	0.661372	6.76412e-10	0.666811	0.683304	0.636759
			N	20	20	20	20	20	20	20	20	20	20	20	20	20	20	20	20	20	20	20	20	20	20	20	20	20	20	20	20	20	20	20	20	20	20	20	20	20	20	20	20	20	20	20	20	20	20
		Bacteroides.ovatus	Pearson Correlation	-0.0764636	0.0252942	-0.128763	0.0205338	-0.128398	0.259014	-0.073644	-0.0483101	.798**	0.0176027	1	-0.0695509	.947**	-0.18331	-0.173016	-0.0971517	-0.139651	-0.199512	-0.251555	0.10176	-0.0497866	-0.0605955	-0.0683273	-0.0416513	-0.154927	-0.0961282	.976**	.861**	-0.0234357	-0.0652378	-0.0990024	0.0438103	0.0826012	-0.105181	-0.110229	-0.0966699	-0.106242	-0.134665	-0.130339	-0.131218	-0.0832025	-0.107403	-0.0560771	-0.13003	0.106175	-0.11659
			Sig. (2-tailed)	0.74866	0.9157	0.588488	0.931526	0.589553	0.270151	0.757657	0.839717	2.47993e-05	0.941282		0.770771	2.67356e-10	0.439172	0.465721	0.683666	0.557059	0.399049	0.284675	0.669457	0.834882	0.799669	0.774704	0.861589	0.514274	0.686835	2.00346e-13	1.12917e-06	0.921875	0.784655	0.677947	0.854486	0.729185	0.658978	0.643629	0.685157	0.655742	0.571359	0.583894	0.581336	0.727285	0.652205	0.814348	0.584791	0.655944	0.624482
			N	20	20	20	20	20	20	20	20	20	20	20	20	20	20	20	20	20	20	20	20	20	20	20	20	20	20	20	20	20	20	20	20	20	20	20	20	20	20	20	20	20	20	20	20	20	20
		Bacteroides.plebeius	Pearson Correlation	-0.124367	0.0149134	-0.0145985	-0.0487632	-0.00545176	-0.105612	0.134743	-0.040632	-0.109755	-0.0846506	-0.0695509	1	-0.0474817	0.199519	0.370855	-0.130401	0.0955045	0.413091	-0.142984	-0.19769	0.00287056	-0.0761965	-0.0889663	-0.0761965	-0.165906	-0.157913	0.124726	0.314904	-0.0910689	-0.100412	0.058963	-0.0878352	0.0913845	0.00516971	0.0448892	-0.00826809	-0.0862689	-0.0370265	-0.0428433	-0.0203169	-0.0463024	-0.0342456	-0.0501855	-0.033163	0.106581	-0.0190332
			Sig. (2-tailed)	0.601384	0.950242	0.951291	0.838233	0.981801	0.657662	0.571136	0.864946	0.645063	0.722716	0.770771		0.842432	0.399032	0.107456	0.583714	0.688769	0.070251	0.547591	0.403456	0.990417	0.749511	0.709154	0.749511	0.484522	0.506096	0.600328	0.176273	0.702577	0.673603	0.804965	0.712701	0.701592	0.982742	0.850941	0.972402	0.717621	0.876839	0.857666	0.932247	0.846301	0.886029	0.833576	0.88961	0.654706	0.93652
			N	20	20	20	20	20	20	20	20	20	20	20	20	20	20	20	20	20	20	20	20	20	20	20	20	20	20	20	20	20	20	20	20	20	20	20	20	20	20	20	20	20	20	20	20	20	20
		Bacteroides.uniformis	Pearson Correlation	0.162051	0.121224	-0.161024	0.0891684	-0.159163	0.354282	0.0768341	-0.0693205	.882**	0.236336	.947**	-0.0474817	1	-0.194053	-0.182461	0.0432262	-0.109668	-0.190611	-0.25026	0.0776334	0.0196604	0.0207805	-0.112639	-0.0598678	-0.116774	-0.00246237	.922**	.778**	0.0700038	0.100767	-0.0589713	0.244853	0.197937	-0.0447826	-0.110352	-0.130198	-0.138701	-0.173262	-0.156976	-0.139581	-0.125793	-0.154158	0.13557	-0.0993926	0.153338	-0.120596
			Sig. (2-tailed)	0.494869	0.610678	0.497646	0.708521	0.502692	0.125378	0.74748	0.771511	2.70396e-07	0.315775	2.67356e-10	0.842432		0.412337	0.441331	0.856407	0.645328	0.420837	0.287246	0.744936	0.934432	0.930705	0.636349	0.802029	0.62393	0.99178	7.99895e-09	5.33933e-05	0.769317	0.672511	0.804939	0.298129	0.402859	0.851291	0.643255	0.584303	0.559772	0.465077	0.508655	0.557258	0.59719	0.516389	0.568753	0.676743	0.518651	0.612541
			N	20	20	20	20	20	20	20	20	20	20	20	20	20	20	20	20	20	20	20	20	20	20	20	20	20	20	20	20	20	20	20	20	20	20	20	20	20	20	20	20	20	20	20	20	20	20
		Bifidobacterium.adolescentis	Pearson Correlation	-0.108584	0.146573	-0.363838	-0.109666	-0.376668	0.108102	0.246015	-0.175898	-0.236776	-0.140175	-0.18331	0.199519	-0.194053	1	.722**	0.136457	0.315428	.771**	0.0354986	-0.163447	0.262885	-0.171985	0.286217	-0.17077	-0.194665	-0.095796	-0.160597	-0.206134	0.192151	-0.26518	-0.316419	-0.369922	0.0257371	-0.312149	-0.305822	-0.274348	-0.300371	-0.380362	-0.371217	-0.356682	-0.344898	-0.28804	-0.245299	-0.376955	-0.16833	-0.281265
			Sig. (2-tailed)	0.648616	0.537478	0.114802	0.645333	0.101633	0.650081	0.295769	0.458207	0.314848	0.555565	0.439172	0.399032	0.412337		0.000322625	0.566202	0.175515	7.01136e-05	0.881886	0.491111	0.2628	0.468424	0.221186	0.471621	0.410836	0.687865	0.498801	0.383252	0.417022	0.258502	0.174089	0.108412	0.914229	0.180292	0.189757	0.24178	0.198176	0.0980537	0.107087	0.122659	0.136421	0.21813	0.297222	0.101351	0.47807	0.229633
			N	20	20	20	20	20	20	20	20	20	20	20	20	20	20	20	20	20	20	20	20	20	20	20	20	20	20	20	20	20	20	20	20	20	20	20	20	20	20	20	20	20	20	20	20	20	20
		Bifidobacterium.animalis	Pearson Correlation	-0.100288	0.197085	-0.378347	0.0273707	-0.390902	-0.141375	0.18449	-0.0576346	-0.205199	-0.0884735	-0.173016	0.370855	-0.182461	.722**	1	0.1721	0.314962	.895**	0.101637	-0.155175	0.170462	-0.183165	-0.186734	-0.060958	-0.205478	-0.126271	-0.109974	-0.094035	0.194053	-0.231468	-0.208136	-0.230782	0.279649	-0.298906	-0.306763	-0.292209	-0.321142	-0.385971	-0.375423	-0.351983	-0.335051	-0.301616	-0.200488	-0.368305	-0.219795	-0.320652
			Sig. (2-tailed)	0.673986	0.404928	0.0999942	0.908806	0.0883473	0.552154	0.436182	0.809281	0.385461	0.710699	0.465721	0.107456	0.441331	0.000322625		0.468121	0.176189	9.67596e-08	0.669834	0.513591	0.472432	0.439541	0.430522	0.798494	0.384801	0.595785	0.6444	0.693334	0.412338	0.326137	0.378545	0.327614	0.232436	0.200481	0.188328	0.211242	0.167399	0.0927956	0.10286	0.128023	0.148727	0.196231	0.396698	0.110085	0.351793	0.168085
			N	20	20	20	20	20	20	20	20	20	20	20	20	20	20	20	20	20	20	20	20	20	20	20	20	20	20	20	20	20	20	20	20	20	20	20	20	20	20	20	20	20	20	20	20	20	20
		Bifidobacterium.bifidum	Pearson Correlation	0.199642	.525*	-0.21532	.603**	-0.219396	0.192465	.761**	-0.131502	-0.1588	-0.08281	-0.0971517	-0.130401	0.0432262	0.136457	0.1721	1	0.196189	0.226114	0.0480557	0.0298991	.537*	-0.126776	-0.0774579	-0.117727	0.179512	0.238257	-0.13298	-0.201969	.604**	-0.168761	-0.231697	0.200721	-0.138547	-0.21044	-0.19998	-0.164533	-0.169793	-0.14382	-0.159967	-0.149274	-0.185623	-0.165617	-0.166176	-0.211044	-0.185424	-0.205207
			Sig. (2-tailed)	0.398735	0.0175027	0.36193	0.00492328	0.35269	0.416245	9.80758e-05	0.580511	0.503679	0.728525	0.683666	0.583714	0.856407	0.566202	0.468121		0.40711	0.337763	0.840551	0.90042	0.014707	0.594304	0.745495	0.621083	0.448875	0.311742	0.576226	0.393146	0.00478675	0.476927	0.325646	0.396139	0.560213	0.37317	0.39792	0.488196	0.474197	0.545228	0.500508	0.529924	0.433319	0.485293	0.483801	0.371768	0.433821	0.385441
			N	20	20	20	20	20	20	20	20	20	20	20	20	20	20	20	20	20	20	20	20	20	20	20	20	20	20	20	20	20	20	20	20	20	20	20	20	20	20	20	20	20	20	20	20	20	20
		Bifidobacterium.longum	Pearson Correlation	-0.110913	-0.0713014	-0.20837	-0.120482	-0.212844	0.162287	0.310156	-0.0713073	-0.0985745	0.0176541	-0.139651	0.0955045	-0.109668	0.315428	0.314962	0.196189	1	.627**	-0.196849	-0.0232829	-0.103001	-0.0975328	-0.118679	-0.0673066	-0.192099	-0.188088	-0.126054	-0.116525	-0.0598755	-0.0532355	-0.153353	0.000953602	0.0254382	-0.15794	-0.18787	-0.154761	-0.164262	-0.228036	-0.219575	-0.1929	-0.202188	-0.156936	-0.0437623	-0.194146	-0.217926	-0.203206
			Sig. (2-tailed)	0.641558	0.765155	0.377997	0.612878	0.367608	0.494235	0.183238	0.765136	0.679268	0.941111	0.557059	0.688769	0.645328	0.175515	0.176189	0.40711		0.00310618	0.405502	0.922383	0.665649	0.682487	0.618244	0.777988	0.41715	0.427126	0.596421	0.624677	0.802004	0.82361	0.518608	0.996816	0.915222	0.506022	0.427672	0.514729	0.48892	0.333562	0.352287	0.415173	0.392624	0.508764	0.854644	0.412107	0.356005	0.390193
			N	20	20	20	20	20	20	20	20	20	20	20	20	20	20	20	20	20	20	20	20	20	20	20	20	20	20	20	20	20	20	20	20	20	20	20	20	20	20	20	20	20	20	20	20	20	20
		Bifidobacterium.pseudolongum	Pearson Correlation	-0.14956	0.092419	-0.369386	-0.00241355	-0.378744	0.0748267	0.3176	-0.128603	-0.25799	-0.155367	-0.199512	0.413091	-0.190611	.771**	.895**	0.226114	.627**	1	0.0273241	-0.0844727	0.119356	-0.146111	-0.196198	-0.134229	-0.234426	-0.15317	-0.126657	-0.101328	0.0933243	-0.292637	-0.236588	-0.185227	0.140542	-0.289708	-0.275469	-0.269031	-0.327541	-0.373664	-0.380594	-0.359061	-0.360574	-0.309988	-0.252617	-0.372339	-0.234775	-0.295716
			Sig. (2-tailed)	0.529126	0.698365	0.108965	0.991943	0.0996098	0.75388	0.172399	0.588956	0.272118	0.513064	0.399049	0.070251	0.420837	7.01136e-05	9.67596e-08	0.337763	0.00310618		0.908961	0.723277	0.616227	0.538776	0.407087	0.572616	0.319817	0.519115	0.594653	0.670785	0.695545	0.210542	0.315245	0.434318	0.554521	0.215356	0.239783	0.251391	0.158619	0.104613	0.0978316	0.120005	0.118339	0.183488	0.282578	0.105946	0.319076	0.205559
			N	20	20	20	20	20	20	20	20	20	20	20	20	20	20	20	20	20	20	20	20	20	20	20	20	20	20	20	20	20	20	20	20	20	20	20	20	20	20	20	20	20	20	20	20	20	20
		Blautia.obeum	Pearson Correlation	-0.0343643	-0.20061	-0.0680433	0.0785702	-0.0581777	0.11414	-0.0647926	-0.231053	-0.185781	-0.00748258	-0.251555	-0.142984	-0.25026	0.0354986	0.101637	0.0480557	-0.196849	0.0273241	1	0.350154	-0.166412	0.167033	-0.230915	-0.238284	.573**	0.0401903	-0.213611	-0.375709	-0.154618	0.0655252	-0.246577	0.188485	0.0577473	-0.235223	-0.286	0.0306153	0.0317545	-0.0567282	-0.0543558	0.0563983	-0.0644814	0.0805607	-0.042867	-0.109042	0.173884	-0.288791
			Sig. (2-tailed)	0.885636	0.396405	0.775617	0.741958	0.807516	0.63183	0.786092	0.32703	0.432921	0.975023	0.284675	0.547591	0.287246	0.881886	0.669834	0.840551	0.405502	0.908961		0.130154	0.483172	0.481517	0.327326	0.311686	0.00825585	0.866402	0.365843	0.102577	0.515124	0.783728	0.294632	0.426134	0.808915	0.318128	0.221552	0.898047	0.894273	0.812229	0.819956	0.813303	0.787097	0.735642	0.857588	0.647227	0.463451	0.216878
			N	20	20	20	20	20	20	20	20	20	20	20	20	20	20	20	20	20	20	20	20	20	20	20	20	20	20	20	20	20	20	20	20	20	20	20	20	20	20	20	20	20	20	20	20	20	20
		Blautia.producta	Pearson Correlation	-0.102285	-0.142792	-0.235719	-0.125745	-0.240788	0.231037	0.107537	-0.0779958	0.0629606	-0.0508267	0.10176	-0.19769	0.0776334	-0.163447	-0.155175	0.0298991	-0.0232829	-0.0844727	0.350154	1	-0.136523	0.0583886	-0.21041	-0.138654	0.0289098	0.342539	0.0893	-0.0106366	-0.11596	-0.124863	-0.146047	0.0744462	-0.0710518	-0.26797	-0.26939	-0.191717	-0.218176	-0.259383	-0.241089	-0.239782	-0.177579	-0.201707	-0.11501	-0.280547	-0.0307212	-0.279383
			Sig. (2-tailed)	0.667847	0.548134	0.317078	0.597331	0.306474	0.327064	0.651798	0.743784	0.792011	0.831479	0.669457	0.403456	0.744936	0.491111	0.513591	0.90042	0.922383	0.723277	0.130154		0.566011	0.806831	0.373239	0.559905	0.9037	0.139302	0.708109	0.964501	0.62637	0.599925	0.538954	0.755094	0.765955	0.253337	0.250734	0.418095	0.35544	0.269445	0.305853	0.308562	0.453853	0.393775	0.629218	0.230875	0.897696	0.232898
			N	20	20	20	20	20	20	20	20	20	20	20	20	20	20	20	20	20	20	20	20	20	20	20	20	20	20	20	20	20	20	20	20	20	20	20	20	20	20	20	20	20	20	20	20	20	20
		Candidatus.Portiera	Pearson Correlation	0.421025	.805**	-0.0581748	0.178069	0.00350743	-0.0791872	.497*	-0.0902906	-0.115725	-0.0418746	-0.0497866	0.00287056	0.0196604	0.262885	0.170462	.537*	-0.103001	0.119356	-0.166412	-0.136523	1	-0.0803407	-0.0509838	-0.0803407	0.169516	.471*	-0.0960807	-0.010799	.880**	-0.0870717	0.0432085	-0.171058	-0.145281	-0.155015	-0.0882837	-0.0716923	-0.140861	-0.0497874	-0.0304096	-0.0595122	-0.044275	-0.0919685	-0.0361291	-0.143458	-0.0804981	-0.0785463
			Sig. (2-tailed)	0.0645072	1.86854e-05	0.807525	0.452588	0.988291	0.739999	0.0257301	0.70501	0.627073	0.860854	0.834882	0.990417	0.934432	0.2628	0.472432	0.014707	0.665649	0.616227	0.483172	0.566011		0.736339	0.830965	0.736339	0.474928	0.0359898	0.686983	0.963959	3.09404e-07	0.715098	0.856465	0.47086	0.541108	0.514031	0.711294	0.763903	0.553614	0.834879	0.898728	0.803183	0.852959	0.69977	0.879803	0.546252	0.735841	0.742034
			N	20	20	20	20	20	20	20	20	20	20	20	20	20	20	20	20	20	20	20	20	20	20	20	20	20	20	20	20	20	20	20	20	20	20	20	20	20	20	20	20	20	20	20	20	20	20
		Clostridium.celatum	Pearson Correlation	.536*	0.0338971	-0.114369	-0.0858034	-0.116394	.534*	-0.0962508	-0.0591498	-0.0758118	-0.0584711	-0.0605955	-0.0761965	0.0207805	-0.171985	-0.183165	-0.126776	-0.0975328	-0.146111	0.167033	0.0583886	-0.0803407	1	-0.0527735	-0.0526316	0.182053	.590**	-0.0550057	-0.101802	-0.0629045	-0.0907821	0.356034	.605**	-0.137224	-0.101551	-0.0965271	-0.0839648	-0.0922785	-0.116966	-0.117354	-0.121684	-0.111427	-0.0939718	-0.0857635	-0.0902087	.780**	-0.101267
			Sig. (2-tailed)	0.0147739	0.887181	0.631141	0.719086	0.625068	0.0153403	0.686455	0.804359	0.750737	0.806563	0.799669	0.749511	0.930705	0.468424	0.439541	0.594304	0.682487	0.538776	0.481517	0.806831	0.736339		0.825118	0.825581	0.442372	0.00621621	0.817837	0.669329	0.792193	0.703474	0.123389	0.00473432	0.564	0.670099	0.685599	0.724879	0.698803	0.623356	0.622199	0.609314	0.640007	0.69353	0.719211	0.705266	5.07514e-05	0.670973
			N	20	20	20	20	20	20	20	20	20	20	20	20	20	20	20	20	20	20	20	20	20	20	20	20	20	20	20	20	20	20	20	20	20	20	20	20	20	20	20	20	20	20	20	20	20	20
		Clostridium.hiranonis	Pearson Correlation	-0.0815631	-0.0525008	-0.0754972	-0.0622697	-0.0760924	-0.107453	-0.0577831	-0.0774561	-0.0779539	-0.0482105	-0.0683273	-0.0889663	-0.112639	0.286217	-0.186734	-0.0774579	-0.118679	-0.196198	-0.230915	-0.21041	-0.0509838	-0.0527735	1	-0.0688636	-0.168562	-0.0953221	-0.089721	-0.123267	-0.0224607	-0.0566435	-0.132147	-0.183712	-0.143118	-0.0897576	-0.0920512	-0.0372973	-0.0428264	-0.0779934	-0.0859818	-0.0694482	-0.0817445	-0.0399792	-0.0724769	-0.088239	0.110877	-0.100121
			Sig. (2-tailed)	0.732468	0.826008	0.75174	0.794246	0.749843	0.652053	0.808798	0.7455	0.743917	0.840044	0.774704	0.709154	0.636349	0.221186	0.430522	0.745495	0.618244	0.407087	0.327326	0.373239	0.830965	0.825118		0.772979	0.477454	0.689336	0.706792	0.604631	0.925116	0.812505	0.57864	0.438152	0.547211	0.706677	0.699512	0.875944	0.857722	0.743792	0.718524	0.771101	0.731894	0.867098	0.76139	0.711434	0.641667	0.674499
			N	20	20	20	20	20	20	20	20	20	20	20	20	20	20	20	20	20	20	20	20	20	20	20	20	20	20	20	20	20	20	20	20	20	20	20	20	20	20	20	20	20	20	20	20	20	20
		Clostridium.neonatale	Pearson Correlation	-0.111548	0.316696	-0.114369	-0.0858034	-0.0891707	-0.109607	0.0465916	.996**	-0.0758118	-0.034829	-0.0416513	-0.0761965	-0.0598678	-0.17077	-0.060958	-0.117727	-0.0673066	-0.134229	-0.238284	-0.138654	-0.0803407	-0.0526316	-0.0688636	1	-0.0873926	-0.109076	-0.064924	0.0285593	0.153602	-0.0907821	.738**	-0.0579585	-0.112469	-0.101551	-0.0965271	-0.0839648	-0.0922785	-0.116966	-0.118104	-0.121684	-0.111427	-0.0939718	-0.0857635	-0.115797	0.233811	-0.101267
			Sig. (2-tailed)	0.639641	0.173691	0.631141	0.719086	0.708514	0.645513	0.845352	1.49436e-20	0.750737	0.8841	0.861589	0.749511	0.802029	0.471621	0.798494	0.621083	0.777988	0.572616	0.311686	0.559905	0.736339	0.825581	0.772979		0.71409	0.647122	0.785668	0.904863	0.517921	0.703474	0.000206556	0.808228	0.636861	0.670099	0.685599	0.724879	0.698803	0.623356	0.619958	0.609314	0.640007	0.69353	0.719211	0.626855	0.321126	0.670973
			N	20	20	20	20	20	20	20	20	20	20	20	20	20	20	20	20	20	20	20	20	20	20	20	20	20	20	20	20	20	20	20	20	20	20	20	20	20	20	20	20	20	20	20	20	20	20
		Clostridium.perfringens	Pearson Correlation	0.163914	0.120233	-0.194781	0.108982	-0.183437	0.0647062	0.0911086	-0.106506	-0.12595	0.00113406	-0.154927	-0.165906	-0.116774	-0.194665	-0.205478	0.179512	-0.192099	-0.234426	.573**	0.0289098	0.169516	0.182053	-0.168562	-0.0873926	1	0.157479	-0.130681	-0.203211	0.153386	-0.0654723	0.0196591	0.244721	-0.154094	-0.191324	-0.182515	-0.220257	-0.196055	-0.169099	-0.134326	-0.168624	-0.130756	-0.181072	-0.026924	-0.190687	0.409553	-0.15677
			Sig. (2-tailed)	0.489854	0.613618	0.410552	0.647409	0.438849	0.786371	0.702453	0.654936	0.596727	0.996214	0.514274	0.484522	0.62393	0.410836	0.384801	0.448875	0.41715	0.319817	0.00825585	0.9037	0.474928	0.442372	0.477454	0.71409		0.507281	0.582897	0.390181	0.518519	0.783899	0.934436	0.298399	0.516566	0.419067	0.441193	0.350756	0.407437	0.476032	0.572336	0.477291	0.582679	0.444875	0.910289	0.420648	0.0729322	0.509218
			N	20	20	20	20	20	20	20	20	20	20	20	20	20	20	20	20	20	20	20	20	20	20	20	20	20	20	20	20	20	20	20	20	20	20	20	20	20	20	20	20	20	20	20	20	20	20
		Clostridium.tyrobutyricum	Pearson Correlation	.607**	.547*	-0.0678278	0.0352905	-0.137411	0.199934	0.244683	-0.0840012	-0.157116	-0.0885057	-0.0961282	-0.157913	-0.00246237	-0.095796	-0.126271	0.238257	-0.188088	-0.15317	0.0401903	0.342539	.471*	.590**	-0.0953221	-0.109076	0.157479	1	-0.129137	-0.210979	.543*	-0.114365	0.0838069	0.235955	-0.217673	-0.064902	-0.047764	-0.174013	-0.0318756	-0.0825623	-0.0361519	-0.116155	0.0266846	-0.0472788	-0.123431	-0.0423081	0.419234	0.00711795
			Sig. (2-tailed)	0.00457054	0.0126413	0.77631	0.882574	0.563465	0.398032	0.298476	0.724764	0.508273	0.710598	0.686835	0.506096	0.99178	0.687865	0.595785	0.311742	0.427126	0.519115	0.866402	0.139302	0.0359898	0.00621621	0.689336	0.647122	0.507281		0.587397	0.371919	0.0133898	0.631154	0.725377	0.31658	0.356579	0.785739	0.841507	0.463116	0.893872	0.729307	0.879728	0.625783	0.911083	0.843098	0.604147	0.859427	0.065772	0.97624
			N	20	20	20	20	20	20	20	20	20	20	20	20	20	20	20	20	20	20	20	20	20	20	20	20	20	20	20	20	20	20	20	20	20	20	20	20	20	20	20	20	20	20	20	20	20	20
		Collinsella.aerofaciens	Pearson Correlation	-0.128132	-0.00333398	-0.133936	0.00583997	-0.139496	0.248614	-0.0556384	-0.0637814	.755**	-0.025631	.976**	0.124726	.922**	-0.160597	-0.109974	-0.13298	-0.126054	-0.126657	-0.213611	0.0893	-0.0960807	-0.0550057	-0.089721	-0.064924	-0.130681	-0.129137	1	.905**	-0.0758549	-0.102076	-0.103315	0.0369506	0.0757108	-0.116815	-0.112143	-0.105294	-0.114539	-0.142746	-0.138042	-0.13568	-0.0862152	-0.10436	-0.0928145	-0.139589	0.166726	-0.128674
			Sig. (2-tailed)	0.590331	0.98887	0.573462	0.980505	0.557501	0.290532	0.815776	0.789358	0.00011739	0.914581	2.00346e-13	0.600328	7.99895e-09	0.498801	0.6444	0.576226	0.596421	0.594653	0.365843	0.708109	0.686983	0.817837	0.706792	0.785668	0.582897	0.587397		4.24275e-08	0.7506	0.668488	0.664686	0.877089	0.751059	0.623807	0.637844	0.658632	0.63063	0.548265	0.561657	0.568434	0.71779	0.661489	0.697133	0.557236	0.482335	0.588748
			N	20	20	20	20	20	20	20	20	20	20	20	20	20	20	20	20	20	20	20	20	20	20	20	20	20	20	20	20	20	20	20	20	20	20	20	20	20	20	20	20	20	20	20	20	20	20
		Collinsella.stercoris	Pearson Correlation	-0.215759	-0.00126115	-0.101027	-0.0328216	-0.0490087	0.136774	-0.0683344	0.0327327	.630**	-0.0749928	.861**	0.314904	.778**	-0.206134	-0.094035	-0.201969	-0.116525	-0.101328	-0.375709	-0.0106366	-0.010799	-0.101802	-0.123267	0.0285593	-0.203211	-0.210979	.905**	1	-0.0948593	-0.126485	0.127052	-0.00680172	0.107725	-0.176352	-0.111725	-0.108557	-0.178488	-0.10347	-0.0812339	-0.101797	-0.0476498	-0.116412	-0.0712292	-0.176318	0.106949	-0.140321
			Sig. (2-tailed)	0.360926	0.99579	0.67171	0.89074	0.837429	0.565291	0.774681	0.891034	0.00289112	0.753349	1.12917e-06	0.176273	5.33933e-05	0.383252	0.693334	0.393146	0.624677	0.670785	0.102577	0.964501	0.963959	0.669329	0.604631	0.904863	0.390181	0.371919	4.24275e-08		0.690772	0.595158	0.593493	0.977295	0.651226	0.457029	0.639106	0.648699	0.451507	0.664211	0.73351	0.669343	0.841881	0.625014	0.765387	0.457117	0.653588	0.555152
			N	20	20	20	20	20	20	20	20	20	20	20	20	20	20	20	20	20	20	20	20	20	20	20	20	20	20	20	20	20	20	20	20	20	20	20	20	20	20	20	20	20	20	20	20	20	20
		Coprococcus.eutactus	Pearson Correlation	.491*	.969**	-0.136692	0.223715	-0.133513	-0.131001	.594**	0.146374	-0.0906091	-0.0150011	-0.0234357	-0.0910689	0.0700038	0.192151	0.194053	.604**	-0.0598755	0.0933243	-0.154618	-0.11596	.880**	-0.0629045	-0.0224607	0.153602	0.153386	.543*	-0.0758549	-0.0948593	1	-0.108501	0.0445594	-0.132826	-0.0999945	-0.121372	-0.115368	-0.100354	-0.11029	-0.139797	-0.144314	-0.145435	-0.133175	-0.112314	-0.102503	-0.144825	0.0522558	-0.121033
			Sig. (2-tailed)	0.0279519	2.2413e-12	0.565526	0.34305	0.574685	0.581969	0.0057194	0.538036	0.704014	0.949949	0.921875	0.702577	0.769317	0.417022	0.412338	0.00478675	0.802004	0.695545	0.515124	0.62637	3.09404e-07	0.792193	0.925116	0.517921	0.518519	0.0133898	0.7506	0.690772		0.648866	0.852024	0.576673	0.674888	0.610237	0.628143	0.673783	0.643444	0.556645	0.543834	0.540675	0.575662	0.637329	0.667175	0.542393	0.826809	0.611245
			N	20	20	20	20	20	20	20	20	20	20	20	20	20	20	20	20	20	20	20	20	20	20	20	20	20	20	20	20	20	20	20	20	20	20	20	20	20	20	20	20	20	20	20	20	20	20
		Cronobacter.sakazakii	Pearson Correlation	0.351411	-0.150021	0.38608	-0.147999	0.431789	-0.189056	-0.166019	-0.102025	.471*	.858**	-0.0652378	-0.100412	0.100767	-0.26518	-0.231468	-0.168761	-0.0532355	-0.292637	0.0655252	-0.124863	-0.0870717	-0.0907821	-0.0566435	-0.0907821	-0.0654723	-0.114365	-0.102076	-0.126485	-0.108501	1	0.0789141	0.268439	.540*	0.312483	0.100129	0.223089	0.353306	0.326542	.451*	.540*	0.425339	0.400255	.949**	.471*	-0.209639	0.143149
			Sig. (2-tailed)	0.128686	0.527843	0.0926957	0.533483	0.0572899	0.424706	0.48422	0.668643	0.0361713	1.33212e-06	0.784655	0.673603	0.672511	0.258502	0.326137	0.476927	0.82361	0.210542	0.783728	0.599925	0.715098	0.703474	0.812505	0.703474	0.783899	0.631154	0.668488	0.595158	0.648866		0.740866	0.252475	0.0140414	0.179802	0.674475	0.344438	0.126496	0.159968	0.0460895	0.0140666	0.0615368	0.0803428	1.83489e-10	0.035846	0.375035	0.547124
			N	20	20	20	20	20	20	20	20	20	20	20	20	20	20	20	20	20	20	20	20	20	20	20	20	20	20	20	20	20	20	20	20	20	20	20	20	20	20	20	20	20	20	20	20	20	20
		Desulfovibrio.D168	Pearson Correlation	0.178599	0.211109	-0.0608018	-0.170736	0.0568963	0.0583321	-0.0591624	.730**	-0.0206829	0.114292	-0.0990024	0.058963	-0.0589713	-0.316419	-0.208136	-0.231697	-0.153353	-0.236588	-0.246577	-0.146047	0.0432085	0.356034	-0.132147	.738**	0.0196591	0.0838069	-0.103315	0.127052	0.0445594	0.0789141	1	0.279145	-0.0642292	-0.150685	-0.112889	-0.0950854	-0.18983	-0.0636075	-0.0165182	-0.0384288	-0.0406476	-0.118637	0.16552	-0.119969	0.443559	-0.128224
			Sig. (2-tailed)	0.451221	0.371617	0.799001	0.47171	0.811682	0.807014	0.804318	0.000256422	0.931029	0.631371	0.677947	0.804965	0.804939	0.174089	0.378545	0.325646	0.518608	0.315245	0.294632	0.538954	0.856465	0.123389	0.57864	0.000206556	0.934436	0.725377	0.664686	0.593493	0.852024	0.740866		0.233314	0.787911	0.525995	0.635594	0.69007	0.422779	0.78992	0.944894	0.87221	0.864895	0.61837	0.485554	0.614405	0.0501181	0.590064
			N	20	20	20	20	20	20	20	20	20	20	20	20	20	20	20	20	20	20	20	20	20	20	20	20	20	20	20	20	20	20	20	20	20	20	20	20	20	20	20	20	20	20	20	20	20	20
		Dorea.formicigenerans	Pearson Correlation	.484*	-0.0713367	-0.310772	0.420749	-0.267075	0.38752	-0.0131499	-0.0666916	0.301389	0.432653	0.0438103	-0.0878352	0.244853	-0.369922	-0.230782	0.200721	0.000953602	-0.185227	0.188485	0.0744462	-0.171058	.605**	-0.183712	-0.0579585	0.244721	0.235955	0.0369506	-0.00680172	-0.132826	0.268439	0.279145	1	0.331585	-0.183827	-0.300878	-0.284374	-0.312685	-0.264273	-0.215703	-0.167681	-0.264852	-0.295886	0.346772	-0.196925	.450*	-0.316099
			Sig. (2-tailed)	0.0306125	0.765042	0.182324	0.064701	0.254987	0.0913811	0.95612	0.779968	0.196584	0.0567382	0.854486	0.712701	0.298129	0.108412	0.327614	0.396139	0.996816	0.434318	0.426134	0.755094	0.47086	0.00473432	0.438152	0.808228	0.298399	0.31658	0.877089	0.977295	0.576673	0.252475	0.233314		0.153237	0.437861	0.197382	0.224306	0.179506	0.260195	0.361055	0.479794	0.259114	0.205286	0.134163	0.405316	0.0466625	0.174548
			N	20	20	20	20	20	20	20	20	20	20	20	20	20	20	20	20	20	20	20	20	20	20	20	20	20	20	20	20	20	20	20	20	20	20	20	20	20	20	20	20	20	20	20	20	20	20
		Eggerthella.lenta	Pearson Correlation	0.228067	-0.109152	-0.228057	0.0648974	-0.193429	-0.203585	-0.132646	-0.113533	.484*	.709**	0.0826012	0.0913845	0.197937	0.0257371	0.279649	-0.138547	0.0254382	0.140542	0.0577473	-0.0710518	-0.145281	-0.137224	-0.143118	-0.112469	-0.154094	-0.217673	0.0757108	0.107725	-0.0999945	.540*	-0.0642292	0.331585	1	-0.0257997	-0.224164	-0.218918	-0.226646	-0.265341	-0.187733	-0.109538	-0.200964	-0.219744	.617**	-0.0882188	-0.196587	-0.241819
			Sig. (2-tailed)	0.333493	0.646892	0.333517	0.785754	0.413871	0.389291	0.577194	0.633657	0.0304406	0.00045963	0.729185	0.701592	0.402859	0.914229	0.232436	0.560213	0.915222	0.554521	0.808915	0.765955	0.541108	0.564	0.547211	0.636861	0.516566	0.356579	0.751059	0.651226	0.674888	0.0140414	0.787911	0.153237		0.914021	0.342056	0.353766	0.336597	0.258202	0.428015	0.645723	0.395555	0.351907	0.00378581	0.711497	0.40614	0.304344
			N	20	20	20	20	20	20	20	20	20	20	20	20	20	20	20	20	20	20	20	20	20	20	20	20	20	20	20	20	20	20	20	20	20	20	20	20	20	20	20	20	20	20	20	20	20	20
		Enterobacter.aerogenes	Pearson Correlation	0.243593	-0.160283	.739**	-0.0810775	.655**	-0.211483	-0.171051	-0.11172	0.0185581	0.149874	-0.105181	0.00516971	-0.0447826	-0.312149	-0.298906	-0.21044	-0.15794	-0.289708	-0.235223	-0.26797	-0.155015	-0.101551	-0.0897576	-0.101551	-0.191324	-0.064902	-0.116815	-0.176352	-0.121372	0.312483	-0.150685	-0.183827	-0.0257997	1	.956**	.715**	.710**	.708**	.569**	.569**	.482*	.540*	0.274553	.884**	-0.23366	.912**
			Sig. (2-tailed)	0.300702	0.499651	0.000200073	0.734005	0.00173751	0.370751	0.47088	0.639119	0.938101	0.528252	0.658978	0.982742	0.851291	0.180292	0.200481	0.37317	0.506022	0.215356	0.318128	0.253337	0.514031	0.670099	0.706677	0.670099	0.419067	0.785739	0.623807	0.457029	0.610237	0.179802	0.525995	0.437861	0.914021		5.28381e-11	0.000399784	0.000449492	0.000476657	0.00880767	0.00877957	0.0313659	0.0138816	0.241413	2.42411e-07	0.321446	2.07858e-08
			N	20	20	20	20	20	20	20	20	20	20	20	20	20	20	20	20	20	20	20	20	20	20	20	20	20	20	20	20	20	20	20	20	20	20	20	20	20	20	20	20	20	20	20	20	20	20
		Enterobacter.cloacae	Pearson Correlation	0.107535	-0.152509	.780**	-0.0725294	.700**	-0.201021	-0.16289	-0.106243	-0.13904	-0.107237	-0.110229	0.0448892	-0.110352	-0.305822	-0.306763	-0.19998	-0.18787	-0.275469	-0.286	-0.26939	-0.0882837	-0.0965271	-0.0920512	-0.0965271	-0.182515	-0.047764	-0.112143	-0.111725	-0.115368	0.100129	-0.112889	-0.300878	-0.224164	.956**	1	.734**	.717**	.770**	.616**	.574**	.530*	.564**	0.0637484	.859**	-0.232551	.961**
			Sig. (2-tailed)	0.651805	0.520941	5.06643e-05	0.761222	0.00058456	0.395419	0.492608	0.655738	0.558804	0.652711	0.643629	0.850941	0.643255	0.189757	0.188328	0.39792	0.427672	0.239783	0.221552	0.250734	0.711294	0.685599	0.699512	0.685599	0.441193	0.841507	0.637844	0.639106	0.628143	0.674475	0.635594	0.197382	0.342056	5.28381e-11		0.00022623	0.000369054	7.28222e-05	0.00381304	0.00814712	0.0162834	0.00964015	0.789465	1.27555e-06	0.323815	1.73007e-11
			N	20	20	20	20	20	20	20	20	20	20	20	20	20	20	20	20	20	20	20	20	20	20	20	20	20	20	20	20	20	20	20	20	20	20	20	20	20	20	20	20	20	20	20	20	20	20
		Enterobacter.hormaechei	Pearson Correlation	0.0745842	-0.138755	.831**	-0.0708893	.862**	-0.174859	-0.153552	-0.0943634	-0.120945	-0.0932808	-0.0966699	-0.00826809	-0.130198	-0.274348	-0.292209	-0.164533	-0.154761	-0.269031	0.0306153	-0.191717	-0.0716923	-0.0839648	-0.0372973	-0.0839648	-0.220257	-0.174013	-0.105294	-0.108557	-0.100354	0.223089	-0.0950854	-0.284374	-0.218918	.715**	.734**	1	.802**	.815**	.618**	.764**	.483*	.745**	0.0712707	.771**	-0.207249	.614**
			Sig. (2-tailed)	0.754654	0.559618	5.68983e-06	0.766476	1.02356e-06	0.460908	0.51806	0.692313	0.611505	0.69568	0.685157	0.972402	0.584303	0.24178	0.211242	0.488196	0.514729	0.251391	0.898047	0.418095	0.763903	0.724879	0.875944	0.724879	0.350756	0.463116	0.658632	0.648699	0.673783	0.344438	0.69007	0.224306	0.353766	0.000399784	0.00022623		2.06856e-05	1.19755e-05	0.00371475	8.81083e-05	0.0308153	0.00016359	0.765254	6.82235e-05	0.380627	0.00399738
			N	20	20	20	20	20	20	20	20	20	20	20	20	20	20	20	20	20	20	20	20	20	20	20	20	20	20	20	20	20	20	20	20	20	20	20	20	20	20	20	20	20	20	20	20	20	20
		Enterobacter.ludwigii	Pearson Correlation	-0.0448221	-0.152494	.954**	-0.111042	.870**	-0.192173	-0.168756	-0.103707	-0.13292	-0.102517	-0.106242	-0.0862689	-0.138701	-0.300371	-0.321142	-0.169793	-0.164262	-0.327541	0.0317545	-0.218176	-0.140861	-0.0922785	-0.0428264	-0.0922785	-0.196055	-0.0318756	-0.114539	-0.178488	-0.11029	0.353306	-0.18983	-0.312685	-0.226646	.710**	.717**	.802**	1	.937**	.889**	.915**	.852**	.966**	0.117492	.932**	-0.234366	.755**
			Sig. (2-tailed)	0.851161	0.520982	8.14165e-11	0.641167	6.08024e-07	0.416968	0.476941	0.663487	0.5764	0.667134	0.655742	0.717621	0.559772	0.198176	0.167399	0.474197	0.48892	0.158619	0.894273	0.35544	0.553614	0.698803	0.857722	0.698803	0.407437	0.893872	0.63063	0.451507	0.643444	0.126496	0.422779	0.179506	0.336597	0.000449492	0.000369054	2.06856e-05		1.2053e-09	1.62786e-07	1.54788e-08	1.90476e-06	4.66347e-12	0.621786	2.26254e-09	0.319944	0.00011844
			N	20	20	20	20	20	20	20	20	20	20	20	20	20	20	20	20	20	20	20	20	20	20	20	20	20	20	20	20	20	20	20	20	20	20	20	20	20	20	20	20	20	20	20	20	20	20
		Enterobacter.pyrinus	Pearson Correlation	-0.0734315	-0.193292	.987**	-0.00317117	.955**	-0.243586	-0.213904	-0.131452	-0.168481	-0.129944	-0.134665	-0.0370265	-0.173262	-0.380362	-0.385971	-0.14382	-0.228036	-0.373664	-0.0567282	-0.259383	-0.0497874	-0.116966	-0.0779934	-0.116966	-0.169099	-0.0825623	-0.142746	-0.10347	-0.139797	0.326542	-0.0636075	-0.264273	-0.265341	.708**	.770**	.815**	.937**	1	.948**	.947**	.872**	.927**	0.150179	.923**	-0.300224	.795**
			Sig. (2-tailed)	0.758336	0.414209	8.69429e-16	0.989413	6.31687e-11	0.300715	0.36517	0.580656	0.477669	0.585043	0.571359	0.876839	0.465077	0.0980537	0.0927956	0.545228	0.333562	0.104613	0.812229	0.269445	0.834879	0.623356	0.743792	0.623356	0.476032	0.729307	0.548265	0.664211	0.556645	0.159968	0.78992	0.260195	0.258202	0.000476657	7.28222e-05	1.19755e-05	1.2053e-09		2.27306e-10	2.67347e-10	5.48103e-07	4.30124e-09	0.527402	6.76477e-09	0.198407	2.85969e-05
			N	20	20	20	20	20	20	20	20	20	20	20	20	20	20	20	20	20	20	20	20	20	20	20	20	20	20	20	20	20	20	20	20	20	20	20	20	20	20	20	20	20	20	20	20	20	20
		Erwinia.chrysanthemi	Pearson Correlation	-0.109469	-0.196768	.941**	-0.0621517	.898**	-0.240257	-0.218118	-0.13171	-0.106609	-0.0320305	-0.130339	-0.0428433	-0.156976	-0.371217	-0.375423	-0.159967	-0.219575	-0.380594	-0.0543558	-0.241089	-0.0304096	-0.117354	-0.0859818	-0.118104	-0.134326	-0.0361519	-0.138042	-0.0812339	-0.144314	.451*	-0.0165182	-0.215703	-0.187733	.569**	.616**	.618**	.889**	.948**	1	.950**	.973**	.929**	0.270542	.871**	-0.305177	.714**
			Sig. (2-tailed)	0.645932	0.405699	6.74991e-10	0.794629	7.63391e-08	0.307576	0.355571	0.579907	0.654623	0.893359	0.583894	0.857666	0.508655	0.107087	0.10286	0.500508	0.352287	0.0978316	0.819956	0.305853	0.898728	0.622199	0.718524	0.619958	0.572336	0.879728	0.561657	0.73351	0.543834	0.0460895	0.944894	0.361055	0.428015	0.00880767	0.00381304	0.00371475	1.62786e-07	2.27306e-10		1.53717e-10	5.92368e-13	3.53975e-09	0.248635	5.65998e-07	0.190742	0.000404493
			N	20	20	20	20	20	20	20	20	20	20	20	20	20	20	20	20	20	20	20	20	20	20	20	20	20	20	20	20	20	20	20	20	20	20	20	20	20	20	20	20	20	20	20	20	20	20
		Erwinia.dispersa	Pearson Correlation	-0.0417086	-0.19465	.949**	-0.0334108	.946**	-0.245527	-0.210003	-0.134697	-0.0520414	0.0612109	-0.131218	-0.0203169	-0.139581	-0.356682	-0.351983	-0.149274	-0.1929	-0.359061	0.0563983	-0.239782	-0.0595122	-0.121684	-0.0694482	-0.121684	-0.168624	-0.116155	-0.13568	-0.101797	-0.145435	.540*	-0.0384288	-0.167681	-0.109538	.569**	.574**	.764**	.915**	.947**	.950**	1	.885**	.961**	0.332438	.870**	-0.292482	.611**
			Sig. (2-tailed)	0.861401	0.410872	1.99444e-10	0.88879	3.06455e-10	0.296759	0.374186	0.571267	0.827509	0.797675	0.581336	0.932247	0.557258	0.122659	0.128023	0.529924	0.415173	0.120005	0.813303	0.308562	0.803183	0.609314	0.771101	0.609314	0.477291	0.625783	0.568434	0.669343	0.540675	0.0140666	0.87221	0.479794	0.645723	0.00877957	0.00814712	8.81083e-05	1.54788e-08	2.67347e-10	1.53717e-10		2.1861e-07	1.79624e-11	0.152119	6.27833e-07	0.210795	0.00425015
			N	20	20	20	20	20	20	20	20	20	20	20	20	20	20	20	20	20	20	20	20	20	20	20	20	20	20	20	20	20	20	20	20	20	20	20	20	20	20	20	20	20	20	20	20	20	20
		Erwinia.soli	Pearson Correlation	-0.1609	-0.177555	.879**	-0.165896	.807**	-0.216876	-0.196512	-0.120166	-0.085883	-0.0572097	-0.0832025	-0.0463024	-0.125793	-0.344898	-0.335051	-0.185623	-0.202188	-0.360574	-0.0644814	-0.177579	-0.044275	-0.111427	-0.0817445	-0.111427	-0.130756	0.0266846	-0.0862152	-0.0476498	-0.133175	0.425339	-0.0406476	-0.264852	-0.200964	.482*	.530*	.483*	.852**	.872**	.973**	.885**	1	.904**	0.235505	.811**	-0.276817	.667**
			Sig. (2-tailed)	0.497981	0.453916	3.3661e-07	0.484549	1.69318e-05	0.358386	0.406323	0.613819	0.718835	0.810663	0.727285	0.846301	0.59719	0.136421	0.148727	0.433319	0.392624	0.118339	0.787097	0.453853	0.852959	0.640007	0.731894	0.640007	0.582679	0.911083	0.71779	0.841881	0.575662	0.0615368	0.864895	0.259114	0.395555	0.0313659	0.0162834	0.0308153	1.90476e-06	5.48103e-07	5.92368e-13	2.1861e-07		4.81367e-08	0.31753	1.45826e-05	0.237397	0.00131224
			N	20	20	20	20	20	20	20	20	20	20	20	20	20	20	20	20	20	20	20	20	20	20	20	20	20	20	20	20	20	20	20	20	20	20	20	20	20	20	20	20	20	20	20	20	20	20
		Erwinia.toletana	Pearson Correlation	-0.115463	-0.149186	.940**	-0.128474	.891**	-0.195699	-0.159968	-0.103659	-0.135359	-0.104398	-0.107403	-0.0342456	-0.154158	-0.28804	-0.301616	-0.165617	-0.156936	-0.309988	0.0805607	-0.201707	-0.0919685	-0.0939718	-0.0399792	-0.0939718	-0.181072	-0.0472788	-0.10436	-0.116412	-0.112314	0.400255	-0.118637	-0.295886	-0.219744	.540*	.564**	.745**	.966**	.927**	.929**	.961**	.904**	1	0.147487	.856**	-0.228839	.619**
			Sig. (2-tailed)	0.627858	0.530169	7.35479e-10	0.589332	1.37247e-07	0.408305	0.500505	0.663634	0.569359	0.661372	0.652205	0.886029	0.516389	0.21813	0.196231	0.485293	0.508764	0.183488	0.735642	0.393775	0.69977	0.69353	0.867098	0.69353	0.444875	0.843098	0.661489	0.625014	0.637329	0.0803428	0.61837	0.205286	0.351907	0.0138816	0.00964015	0.00016359	4.66347e-12	4.30124e-09	3.53975e-09	1.79624e-11	4.81367e-08		0.534915	1.48077e-06	0.331816	0.0036063
			N	20	20	20	20	20	20	20	20	20	20	20	20	20	20	20	20	20	20	20	20	20	20	20	20	20	20	20	20	20	20	20	20	20	20	20	20	20	20	20	20	20	20	20	20	20	20
		Escherichia.blattae	Pearson Correlation	0.422523	-0.140121	0.207702	-0.134752	0.279386	-0.178605	-0.153715	-0.0958716	.527*	.941**	-0.0560771	-0.0501855	0.13557	-0.245299	-0.200488	-0.166176	-0.0437623	-0.252617	-0.042867	-0.11501	-0.0361291	-0.0857635	-0.0724769	-0.0857635	-0.026924	-0.123431	-0.0928145	-0.0712292	-0.102503	.949**	0.16552	0.346772	.617**	0.274553	0.0637484	0.0712707	0.117492	0.150179	0.270542	0.332438	0.235505	0.147487	1	0.323044	-0.194026	0.0861878
			Sig. (2-tailed)	0.0634641	0.55572	0.379562	0.571109	0.232894	0.451207	0.517609	0.687631	0.0170525	6.76412e-10	0.814348	0.833576	0.568753	0.297222	0.396698	0.483801	0.854644	0.282578	0.857588	0.629218	0.879803	0.719211	0.76139	0.719211	0.910289	0.604147	0.697133	0.765387	0.667175	1.83489e-10	0.485554	0.134163	0.00378581	0.241413	0.789465	0.765254	0.621786	0.527402	0.248635	0.152119	0.31753	0.534915		0.164755	0.412402	0.717876
			N	20	20	20	20	20	20	20	20	20	20	20	20	20	20	20	20	20	20	20	20	20	20	20	20	20	20	20	20	20	20	20	20	20	20	20	20	20	20	20	20	20	20	20	20	20	20
		Escherichia.coli	Pearson Correlation	0.112428	-0.189081	.944**	-0.0919203	.865**	-0.235064	-0.209458	-0.128742	-0.0265993	0.102622	-0.13003	-0.033163	-0.0993926	-0.376955	-0.368305	-0.211044	-0.194146	-0.372339	-0.109042	-0.280547	-0.143458	-0.0902087	-0.088239	-0.115797	-0.190687	-0.0423081	-0.139589	-0.176318	-0.144825	.471*	-0.119969	-0.196925	-0.0882188	.884**	.859**	.771**	.932**	.923**	.871**	.870**	.811**	.856**	0.323044	1	-0.261678	.885**
			Sig. (2-tailed)	0.636984	0.424644	3.89962e-10	0.69992	8.5528e-07	0.318463	0.375457	0.588551	0.911366	0.666811	0.584791	0.88961	0.676743	0.101351	0.110085	0.371768	0.412107	0.105946	0.647227	0.230875	0.546252	0.705266	0.711434	0.626855	0.420648	0.859427	0.557236	0.457117	0.542393	0.035846	0.614405	0.405316	0.711497	2.42411e-07	1.27555e-06	6.82235e-05	2.26254e-09	6.76477e-09	5.65998e-07	6.27833e-07	1.45826e-05	1.48077e-06	0.164755		0.265079	2.24383e-07
			N	20	20	20	20	20	20	20	20	20	20	20	20	20	20	20	20	20	20	20	20	20	20	20	20	20	20	20	20	20	20	20	20	20	20	20	20	20	20	20	20	20	20	20	20	20	20
		Faecalibacterium.prausnitzii	Pearson Correlation	0.379564	0.213847	-0.287439	-0.104335	-0.290138	0.377079	-0.0187791	0.232327	0.0190894	-0.0972686	0.106175	0.106581	0.153338	-0.16833	-0.219795	-0.185424	-0.217926	-0.234775	0.173884	-0.0307212	-0.0804981	.780**	0.110877	0.233811	0.409553	0.419234	0.166726	0.106949	0.0522558	-0.209639	0.443559	.450*	-0.196587	-0.23366	-0.232551	-0.207249	-0.234366	-0.300224	-0.305177	-0.292482	-0.276817	-0.228839	-0.194026	-0.261678	1	-0.262619
			Sig. (2-tailed)	0.0988186	0.365302	0.219133	0.661565	0.214644	0.10123	0.937365	0.324294	0.936332	0.683304	0.655944	0.654706	0.518651	0.47807	0.351793	0.433821	0.356005	0.319076	0.463451	0.897696	0.735841	5.07514e-05	0.641667	0.321126	0.0729322	0.065772	0.482335	0.653588	0.826809	0.375035	0.0501181	0.0466625	0.40614	0.321446	0.323815	0.380627	0.319944	0.198407	0.190742	0.210795	0.237397	0.331816	0.412402	0.265079		0.263302
			N	20	20	20	20	20	20	20	20	20	20	20	20	20	20	20	20	20	20	20	20	20	20	20	20	20	20	20	20	20	20	20	20	20	20	20	20	20	20	20	20	20	20	20	20	20	20
		Klebsiella.oxytoca	Pearson Correlation	0.0458976	-0.167347	.801**	-0.09701	.686**	-0.177035	-0.185193	-0.113808	-0.145867	-0.112503	-0.11659	-0.0190332	-0.120596	-0.281265	-0.320652	-0.205207	-0.203206	-0.295716	-0.288791	-0.279383	-0.0785463	-0.101267	-0.100121	-0.101267	-0.15677	0.00711795	-0.128674	-0.140321	-0.121033	0.143149	-0.128224	-0.316099	-0.241819	.912**	.961**	.614**	.755**	.795**	.714**	.611**	.667**	.619**	0.0861878	.885**	-0.262619	1
			Sig. (2-tailed)	0.847629	0.480681	2.17383e-05	0.684104	0.000843998	0.455261	0.434403	0.632827	0.539459	0.636759	0.624482	0.93652	0.612541	0.229633	0.168085	0.385441	0.390193	0.205559	0.216878	0.232898	0.742034	0.670973	0.674499	0.670973	0.509218	0.97624	0.588748	0.555152	0.611245	0.547124	0.590064	0.174548	0.304344	2.07858e-08	1.73007e-11	0.00399738	0.00011844	2.85969e-05	0.000404493	0.00425015	0.00131224	0.0036063	0.717876	2.24383e-07	0.263302
			N	20	20	20	20	20	20	20	20	20	20	20	20	20	20	20	20	20	20	20	20	20	20	20	20	20	20	20	20	20	20	20	20	20	20	20	20	20	20	20	20	20	20	20	20	20	20
		Lactobacillus.ruminis	Pearson Correlation	-0.112442	-0.0876732	-0.115111	.943**	-0.117328	-0.110486	-0.0970227	-0.0589966	-0.0764197	-0.05894	-0.0610814	-0.0768075	-0.0126801	-0.152471	-0.0317068	.450*	-0.105666	-0.0344201	0.17337	-0.0701673	-0.080985	-0.0530537	-0.0413746	-0.0530537	0.0996745	-0.106167	-0.0670446	-0.102618	-0.063409	-0.0915101	-0.109139	.484*	0.0478761	-0.102365	-0.0973012	-0.0846381	-0.0930186	0.0273565	-0.00838049	0.0150855	-0.111941	-0.0947254	-0.0864513	-0.0745165	-0.106183	-0.102079
			Sig. (2-tailed)	0.636941	0.713209	0.628914	5.12241e-10	0.622277	0.642851	0.684065	0.804856	0.7488	0.80504	0.798094	0.747565	0.957686	0.521046	0.894431	0.0466723	0.657499	0.885451	0.464795	0.768793	0.734298	0.824204	0.8625	0.824204	0.675874	0.65597	0.778831	0.666823	0.790562	0.7012	0.646933	0.0305647	0.841139	0.667598	0.683203	0.722755	0.696497	0.908853	0.972027	0.949668	0.638454	0.691188	0.717048	0.75487	0.655921	0.668478
			N	20	20	20	20	20	20	20	20	20	20	20	20	20	20	20	20	20	20	20	20	20	20	20	20	20	20	20	20	20	20	20	20	20	20	20	20	20	20	20	20	20	20	20	20	20	20
		Lactobacillus.salivarius	Pearson Correlation	-0.112234	-0.0861568	-0.114974	.943**	-0.117056	-0.110281	-0.0954865	-0.0572383	-0.0762782	-0.0587838	-0.0608595	-0.0726475	-0.0119527	-0.150781	-0.0288395	.450*	-0.104241	-0.0317809	0.171473	-0.0776291	-0.0808351	-0.0529554	-0.0411514	-0.0508615	0.100082	-0.109747	-0.0660289	-0.100701	-0.0628609	-0.0913406	-0.106901	.484*	0.0489516	-0.101961	-0.0969212	-0.0844814	-0.0928463	0.027564	-0.00819363	0.0154861	-0.112006	-0.0943758	-0.0862453	-0.074084	-0.104103	-0.10189
			Sig. (2-tailed)	0.637569	0.717974	0.629324	4.86046e-10	0.623088	0.64347	0.688825	0.81057	0.749251	0.805547	0.798814	0.760844	0.960112	0.525729	0.903933	0.0464636	0.661853	0.894186	0.469768	0.74495	0.734773	0.824524	0.863235	0.831365	0.674618	0.645087	0.782104	0.672713	0.792334	0.701729	0.653732	0.030402	0.837616	0.66884	0.684379	0.72325	0.697033	0.908164	0.972651	0.948333	0.638258	0.692274	0.717695	0.756251	0.662273	0.669058
			N	20	20	20	20	20	20	20	20	20	20	20	20	20	20	20	20	20	20	20	20	20	20	20	20	20	20	20	20	20	20	20	20	20	20	20	20	20	20	20	20	20	20	20	20	20	20
		Lactobacillus.zeae	Pearson Correlation	0.198637	-0.142461	-0.201393	0.304367	-0.165998	-0.245366	-0.148856	-0.0495171	0.326224	.661**	-0.081442	0.0497935	0.0453258	-0.252032	-0.036391	-0.00604197	0.051449	-0.0987763	0.0259963	-0.00379901	-0.179851	-0.117821	-0.114766	-0.0603983	-0.06207	-0.149707	-0.0966412	-0.0240502	-0.129007	.511*	-0.0162345	.505*	.828**	-0.0197828	-0.205123	-0.187964	-0.206575	-0.202388	-0.140808	-0.0595961	-0.185654	-0.20081	.583**	-0.065146	-0.182779	-0.226696
			Sig. (2-tailed)	0.401164	0.549073	0.394526	0.191981	0.484275	0.297086	0.531088	0.835764	0.160399	0.00151646	0.732851	0.834859	0.849506	0.283732	0.878937	0.979831	0.829445	0.678645	0.913368	0.987318	0.448004	0.620802	0.629948	0.800309	0.794893	0.528715	0.685246	0.919833	0.587775	0.0212516	0.94584	0.0230581	6.72608e-06	0.934025	0.385641	0.427437	0.382213	0.392144	0.553766	0.802911	0.433239	0.395924	0.0070171	0.784952	0.440521	0.336487
			N	20	20	20	20	20	20	20	20	20	20	20	20	20	20	20	20	20	20	20	20	20	20	20	20	20	20	20	20	20	20	20	20	20	20	20	20	20	20	20	20	20	20	20	20	20	20
		Listeria.weihenstephanensis	Pearson Correlation	-0.111548	-0.0869757	-0.114369	-0.0858034	-0.116394	-0.109607	-0.0962508	-0.0591498	-0.0758118	-0.0584711	-0.0605955	-0.0761965	-0.114718	-0.0712518	0.253095	0.115485	-0.0680106	0.0387041	0.0545766	-0.0230635	-0.0803407	-0.0526316	-0.0633576	-0.0526316	0.0273003	-0.109076	-0.0698585	-0.101802	-0.0629045	-0.0907821	-0.10827	-0.0891129	-0.137224	-0.101551	-0.0965271	-0.0839648	-0.0922785	-0.116966	-0.10848	-0.121684	-0.0355048	-0.0939718	-0.0857635	-0.122291	-0.133236	-0.101267
			Sig. (2-tailed)	0.639641	0.7154	0.631141	0.719086	0.625068	0.645513	0.686455	0.804359	0.750737	0.806563	0.799669	0.749511	0.630092	0.765314	0.281637	0.627792	0.775722	0.871302	0.819236	0.923112	0.736339	0.825581	0.790728	0.825581	0.909039	0.647122	0.769784	0.669329	0.792193	0.703474	0.649568	0.708695	0.564	0.670099	0.685599	0.724879	0.698803	0.623356	0.648932	0.609314	0.881866	0.69353	0.719211	0.607516	0.575486	0.670973
			N	20	20	20	20	20	20	20	20	20	20	20	20	20	20	20	20	20	20	20	20	20	20	20	20	20	20	20	20	20	20	20	20	20	20	20	20	20	20	20	20	20	20	20	20	20	20
		Paenibacillus.mucilaginosus	Pearson Correlation	-0.0840954	-0.111089	-0.125296	-0.116241	-0.13814	-0.134624	-0.115265	-0.0774238	0.0650018	0.0723977	0.0172468	0.0145699	-0.0119976	-0.182242	-0.19677	-0.186745	-0.165981	-0.222426	.557*	0.157367	-0.126104	-0.082611	-0.109809	-0.082611	.825**	-0.0914698	0.086876	-0.0171342	-0.0987355	0.0207315	-0.125558	-0.00402515	-0.0245633	-0.0765049	-0.107188	-0.131792	-0.105443	-0.144075	-0.120268	-0.121533	-0.0937446	-0.105224	0.037047	-0.10246	0.305595	-0.105306
			Sig. (2-tailed)	0.724467	0.641028	0.598651	0.625527	0.561376	0.571476	0.628452	0.745603	0.785417	0.761644	0.942468	0.951386	0.959962	0.441889	0.405693	0.430493	0.484321	0.34591	0.0108021	0.507587	0.596277	0.729154	0.644901	0.729154	7.71576e-06	0.701326	0.715713	0.942843	0.678771	0.930868	0.597879	0.986563	0.918128	0.748529	0.652859	0.57967	0.658178	0.544506	0.613515	0.609762	0.694237	0.658848	0.876771	0.667307	0.190103	0.658596
			N	20	20	20	20	20	20	20	20	20	20	20	20	20	20	20	20	20	20	20	20	20	20	20	20	20	20	20	20	20	20	20	20	20	20	20	20	20	20	20	20	20	20	20	20	20	20
		Pantoea.agglomerans	Pearson Correlation	-0.000249811	-0.150309	.932**	-0.118648	.946**	-0.245898	-0.171034	-0.057385	-0.17008	-0.129621	-0.132342	0.133118	-0.170755	-0.34188	-0.326956	-0.228734	-0.201252	-0.298863	-0.141449	-0.275989	-0.0264875	-0.118077	-0.0874132	-0.0487696	-0.225469	-0.156612	-0.116765	-0.0246108	-0.126868	0.237327	0.035834	-0.333645	-0.261607	.772**	.840**	.923**	.838**	.921**	.786**	.837**	.675**	.801**	0.118153	.863**	-0.240457	.774**
			Sig. (2-tailed)	0.999166	0.52704	2.44667e-09	0.618336	3.03302e-10	0.296006	0.470925	0.810093	0.473438	0.585985	0.578074	0.575828	0.47166	0.140113	0.159408	0.332044	0.394865	0.200548	0.551943	0.238861	0.911738	0.62004	0.714025	0.838212	0.339179	0.509651	0.62396	0.91797	0.594032	0.31369	0.880778	0.150545	0.265214	6.67071e-05	3.50426e-06	6.58472e-09	4.08228e-06	8.45584e-09	3.99639e-05	4.22535e-06	0.00109421	2.18067e-05	0.619813	9.70304e-07	0.307161	6.14358e-05
			N	20	20	20	20	20	20	20	20	20	20	20	20	20	20	20	20	20	20	20	20	20	20	20	20	20	20	20	20	20	20	20	20	20	20	20	20	20	20	20	20	20	20	20	20	20	20
		Parabacteroides.distasonis	Pearson Correlation	.525*	.713**	-0.240225	0.0624717	-0.217954	-0.185078	0.388475	0.0364646	0.019574	0.237053	-0.0977984	-0.0182485	0.0179096	0.104512	0.175183	0.334079	-0.157831	0.0295785	0.285762	-0.0689456	.632**	0.0224282	-0.12028	0.0455784	.639**	0.393156	-0.0905095	-0.156863	.736**	0.0890491	0.0528553	0.0380566	0.114733	-0.156478	-0.219052	-0.206767	-0.224913	-0.268234	-0.235647	-0.212502	-0.219512	-0.215076	0.134003	-0.202405	0.291667	-0.234598
			Sig. (2-tailed)	0.017404	0.000421717	0.307642	0.793593	0.355944	0.434695	0.0905169	0.878695	0.934719	0.314267	0.681666	0.939132	0.94026	0.661024	0.460066	0.149982	0.50632	0.901483	0.221954	0.772716	0.00278941	0.925225	0.613478	0.848677	0.0024392	0.0863668	0.704325	0.508965	0.000217308	0.708895	0.824851	0.873438	0.63005	0.510017	0.353464	0.38176	0.340403	0.252852	0.31723	0.368396	0.352429	0.362487	0.573271	0.392104	0.212128	0.319453
			N	20	20	20	20	20	20	20	20	20	20	20	20	20	20	20	20	20	20	20	20	20	20	20	20	20	20	20	20	20	20	20	20	20	20	20	20	20	20	20	20	20	20	20	20	20	20
		Pediococcus.acidilactici	Pearson Correlation	0.192308	-0.156054	-0.101729	0.152133	-0.0808873	-0.206841	-0.178778	-0.0905003	0.281487	.567**	-0.086248	-0.137828	0.0253732	0.0284531	0.0762192	0.0198994	.617**	0.22623	-0.166273	-0.135501	-0.151612	-0.099322	-0.0740388	-0.0782545	-0.102484	-0.179061	-0.128575	-0.189503	-0.114375	.462*	-0.049863	0.324319	0.343118	0.0690841	-0.0866433	-0.117879	-0.102439	-0.101451	-0.0535157	-0.00561223	-0.0928113	-0.11995	.518*	0.0274094	-0.23623	-0.084598
			Sig. (2-tailed)	0.416634	0.51118	0.669551	0.521982	0.734607	0.381586	0.450762	0.704354	0.229252	0.00917486	0.717687	0.562271	0.915437	0.905215	0.749439	0.933637	0.0037359	0.337509	0.483543	0.56895	0.523423	0.676961	0.756396	0.742962	0.667233	0.450033	0.589036	0.423592	0.631124	0.0401739	0.834632	0.162999	0.13859	0.772271	0.716444	0.620628	0.667373	0.670406	0.822696	0.981265	0.697143	0.614459	0.0193068	0.908677	0.315998	0.722882
			N	20	20	20	20	20	20	20	20	20	20	20	20	20	20	20	20	20	20	20	20	20	20	20	20	20	20	20	20	20	20	20	20	20	20	20	20	20	20	20	20	20	20	20	20	20	20
		Peptostreptococcus.anaerobius	Pearson Correlation	0.393542	0.0409131	-0.0208864	-0.135277	0.0694752	0.392681	-0.126339	0.0944783	-0.119524	-0.0879794	-0.0921644	0.00494627	-0.0520216	-0.272614	-0.267037	-0.184518	-0.171651	-0.222972	-0.019457	-0.0109961	0.0810334	.842**	-0.0980752	0.104269	0.167353	0.442101	-0.0886573	0.0607275	-0.0606614	-0.0725869	.673**	.494*	-0.211943	-0.160104	-0.0712937	-0.0550279	-0.145485	-0.00806411	0.018817	-0.0246255	-0.00336216	-0.0776537	-0.00539714	-0.104264	.646**	-0.079861
			Sig. (2-tailed)	0.0860304	0.864021	0.930352	0.569596	0.771015	0.0867811	0.595586	0.691956	0.615727	0.712248	0.699159	0.983488	0.827574	0.244888	0.255057	0.43611	0.4693	0.344697	0.935109	0.963302	0.734145	3.21095e-06	0.68081	0.661767	0.480666	0.0509674	0.710123	0.799242	0.799456	0.761038	0.00113713	0.0268242	0.369688	0.500136	0.76518	0.817765	0.540533	0.973083	0.937239	0.917921	0.988776	0.744872	0.981983	0.661782	0.0021109	0.737861
			N	20	20	20	20	20	20	20	20	20	20	20	20	20	20	20	20	20	20	20	20	20	20	20	20	20	20	20	20	20	20	20	20	20	20	20	20	20	20	20	20	20	20	20	20	20	20
		Prevotella.copri	Pearson Correlation	-0.0528036	0.352133	-0.109271	-0.0861253	-0.0789311	-0.0882339	0.0558448	.993**	-0.066429	-0.0110616	-0.0455341	-0.0689979	-0.050493	-0.191974	-0.0807225	-0.112412	-0.0835848	-0.154697	-0.211937	-0.135217	-0.0463024	0.00140511	-0.0942305	.996**	-0.0520652	-0.0552452	-0.067076	0.0259102	0.18427	-0.0623168	.768**	-0.0145623	-0.112779	-0.111293	-0.111424	-0.0808146	-0.0886258	-0.114266	-0.109661	-0.107014	-0.104095	-0.0830814	-0.0606734	-0.112966	0.284471	-0.115529
			Sig. (2-tailed)	0.82502	0.127848	0.646532	0.718073	0.740812	0.71145	0.815104	6.11536e-18	0.780814	0.963083	0.848822	0.772548	0.832571	0.417459	0.73513	0.637034	0.726078	0.514907	0.369702	0.569769	0.846301	0.995309	0.692726	2.21853e-20	0.827431	0.817057	0.77873	0.913654	0.436739	0.794094	7.78703e-05	0.951412	0.635925	0.640411	0.640015	0.734838	0.710222	0.63145	0.645349	0.65339	0.662299	0.727667	0.799417	0.635362	0.224142	0.627659
			N	20	20	20	20	20	20	20	20	20	20	20	20	20	20	20	20	20	20	20	20	20	20	20	20	20	20	20	20	20	20	20	20	20	20	20	20	20	20	20	20	20	20	20	20	20	20
		Prevotella.melaninogenica	Pearson Correlation	-0.111548	0.316696	-0.114369	-0.0858034	-0.0891707	-0.109607	0.0465916	.996**	-0.0758118	-0.034829	-0.0416513	-0.0761965	-0.0598678	-0.17077	-0.060958	-0.117727	-0.0673066	-0.134229	-0.238284	-0.138654	-0.0803407	-0.0526316	-0.0688636	1.000**	-0.0873926	-0.109076	-0.064924	0.0285593	0.153602	-0.0907821	.738**	-0.0579585	-0.112469	-0.101551	-0.0965271	-0.0839648	-0.0922785	-0.116966	-0.118104	-0.121684	-0.111427	-0.0939718	-0.0857635	-0.115797	0.233811	-0.101267
			Sig. (2-tailed)	0.639641	0.173691	0.631141	0.719086	0.708514	0.645513	0.845352	1.49436e-20	0.750737	0.8841	0.861589	0.749511	0.802029	0.471621	0.798494	0.621083	0.777988	0.572616	0.311686	0.559905	0.736339	0.825581	0.772979	6.37936e-137	0.71409	0.647122	0.785668	0.904863	0.517921	0.703474	0.000206556	0.808228	0.636861	0.670099	0.685599	0.724879	0.698803	0.623356	0.619958	0.609314	0.640007	0.69353	0.719211	0.626855	0.321126	0.670973
			N	20	20	20	20	20	20	20	20	20	20	20	20	20	20	20	20	20	20	20	20	20	20	20	20	20	20	20	20	20	20	20	20	20	20	20	20	20	20	20	20	20	20	20	20	20	20
		Prevotella.stercorea	Pearson Correlation	0.297993	0.386609	-0.127677	-0.0239115	-0.129114	0.0600417	0.191671	0.343959	0.38125	0.150708	0.401752	.616**	.499*	-0.0973992	0.122914	-0.101984	-0.0573851	0.0801003	-0.338384	-0.192448	0.0405756	0.144548	-0.151848	0.326206	-0.185877	0.0709416	.508*	.539*	0.202499	-0.0104488	0.330341	0.153913	0.170072	0.103559	0.0493947	-0.00871242	-0.124398	-0.172728	-0.223429	-0.162277	-0.221732	-0.155328	0.0476982	-0.0377702	0.443611	-0.0504048
			Sig. (2-tailed)	0.201926	0.0922109	0.591663	0.920294	0.587462	0.801465	0.41821	0.137562	0.0972069	0.525933	0.0791135	0.00385003	0.0252091	0.6829	0.605673	0.66877	0.810092	0.737102	0.144478	0.416288	0.865132	0.543174	0.522769	0.160424	0.432678	0.766309	0.0223362	0.0140966	0.391879	0.965127	0.154879	0.517064	0.473461	0.663938	0.836165	0.97092	0.601295	0.466476	0.343683	0.494261	0.347456	0.513173	0.841722	0.874384	0.0500881	0.832859
			N	20	20	20	20	20	20	20	20	20	20	20	20	20	20	20	20	20	20	20	20	20	20	20	20	20	20	20	20	20	20	20	20	20	20	20	20	20	20	20	20	20	20	20	20	20	20
		Profftia.tarda	Pearson Correlation	0.0109527	-0.189276	.941**	-0.147021	.846**	-0.243365	-0.206238	-0.130106	-0.0423292	0.0709745	-0.124747	-0.0762673	-0.120666	-0.35784	-0.333719	-0.202307	-0.177343	-0.36645	-0.0570366	-0.259378	-0.146019	-0.11686	-0.0782866	-0.11686	-0.179411	-0.0289319	-0.137206	-0.177566	-0.139669	.499*	-0.152631	-0.244211	-0.0945475	.756**	.734**	.683**	.957**	.916**	.926**	.903**	.909**	.922**	0.306717	.966**	-0.28846	.810**
			Sig. (2-tailed)	0.963446	0.424157	7.0683e-10	0.536222	2.56312e-06	0.301169	0.383007	0.584572	0.859358	0.766203	0.600267	0.749286	0.612333	0.121362	0.15045	0.392339	0.454464	0.112027	0.811226	0.269454	0.539033	0.623674	0.742859	0.623674	0.449134	0.903627	0.564053	0.453888	0.557007	0.0250899	0.520603	0.299438	0.691741	0.000116835	0.000230056	0.000913992	3.84042e-11	1.50641e-08	4.94196e-09	4.91955e-08	2.78025e-08	7.90907e-09	0.188399	5.73878e-12	0.217429	1.52624e-05
			N	20	20	20	20	20	20	20	20	20	20	20	20	20	20	20	20	20	20	20	20	20	20	20	20	20	20	20	20	20	20	20	20	20	20	20	20	20	20	20	20	20	20	20	20	20	20
		Propionibacterium.acnes	Pearson Correlation	-0.141059	-0.109986	-0.144627	-0.108504	-0.147188	-0.0154848	-0.121715	-0.0747988	-0.095869	-0.0739406	-0.076627	-0.0574365	-0.132105	0.0901926	0.307819	0.08364	-0.0736242	0.116428	0.0866539	-0.0590275	-0.0369689	-0.0665561	-0.0815763	-0.0665561	0.0132276	-0.137934	-0.0900595	-0.128735	-0.0795469	-0.1148	-0.136915	-0.137911	-0.161827	-0.128418	-0.122065	-0.106179	-0.116692	-0.147912	-0.1349	-0.148096	-0.0671339	-0.118834	-0.108454	-0.154645	-0.164626	-0.103229
			Sig. (2-tailed)	0.55305	0.644363	0.54295	0.648858	0.535753	0.948337	0.60922	0.753969	0.687639	0.756709	0.74814	0.809925	0.578762	0.705316	0.186734	0.725904	0.757721	0.624967	0.716411	0.804756	0.877029	0.780405	0.732426	0.780405	0.955861	0.561966	0.705732	0.588569	0.738857	0.629847	0.564887	0.562031	0.495474	0.589496	0.608185	0.655933	0.624176	0.533726	0.570682	0.533212	0.778544	0.617783	0.649012	0.515049	0.487945	0.664949
			N	20	20	20	20	20	20	20	20	20	20	20	20	20	20	20	20	20	20	20	20	20	20	20	20	20	20	20	20	20	20	20	20	20	20	20	20	20	20	20	20	20	20	20	20	20	20
		Pseudoramibacter.Eubacterium	Pearson Correlation	-0.0525624	-0.179226	-0.34502	0.125202	-0.359451	0.321034	-0.0347525	-0.1615	-0.119695	-0.175391	-0.03837	-0.0119925	-0.0445054	0.220658	0.225221	0.128323	.741**	.488*	-0.0459461	0.0825046	-0.183151	0.31175	-0.147425	-0.162538	-0.100035	0.0569332	-0.0342294	-0.0942504	-0.194263	-0.280355	-0.108987	0.291044	-0.192196	-0.303759	-0.288934	-0.259302	-0.284977	-0.311523	-0.319481	-0.314433	-0.307183	-0.282219	-0.262756	-0.337587	0.0828798	-0.287778
			Sig. (2-tailed)	0.825807	0.449608	0.136273	0.598926	0.119575	0.16755	0.884353	0.496358	0.615217	0.459524	0.872404	0.959979	0.852202	0.349856	0.339724	0.589773	0.000186521	0.0291472	0.84747	0.72949	0.439577	0.18088	0.535088	0.493557	0.674765	0.811562	0.886082	0.692664	0.411821	0.231208	0.647393	0.213151	0.416911	0.192915	0.21664	0.2696	0.223283	0.181214	0.16973	0.176956	0.187694	0.22799	0.263043	0.145487	0.728304	0.218567
			N	20	20	20	20	20	20	20	20	20	20	20	20	20	20	20	20	20	20	20	20	20	20	20	20	20	20	20	20	20	20	20	20	20	20	20	20	20	20	20	20	20	20	20	20	20	20
		Rahnella.aquatilis	Pearson Correlation	-0.0518972	-0.17167	.784**	-0.155983	.723**	-0.241825	-0.192096	-0.0965158	-0.0772272	0.0151851	-0.126187	0.0526592	-0.129061	-0.359833	-0.353583	-0.221602	-0.215345	-0.345739	-0.314377	-0.26783	0.0308882	-0.116121	-0.118455	-0.0848459	-0.0913901	0.0177405	-0.125541	-0.000341837	-0.132353	0.354999	0.106829	-0.215477	-0.147506	.617**	.689**	0.36807	.655**	.783**	.866**	.702**	.865**	.655**	0.309947	.777**	-0.28233	.810**
			Sig. (2-tailed)	0.82798	0.469251	4.33652e-05	0.511373	0.000314951	0.304333	0.417158	0.685634	0.746229	0.949336	0.596032	0.825491	0.587619	0.119153	0.126178	0.347746	0.361873	0.135404	0.177038	0.253595	0.897143	0.625887	0.618912	0.722101	0.701574	0.940824	0.597929	0.998859	0.578043	0.124561	0.653954	0.361571	0.534861	0.00377403	0.000789248	0.11033	0.00170533	4.52931e-05	8.16741e-07	0.00056666	8.36453e-07	0.00171478	0.18355	5.57287e-05	0.2278	1.52442e-05
			N	20	20	20	20	20	20	20	20	20	20	20	20	20	20	20	20	20	20	20	20	20	20	20	20	20	20	20	20	20	20	20	20	20	20	20	20	20	20	20	20	20	20	20	20	20	20
		Rhodococcus.ruber	Pearson Correlation	0.041819	-0.144471	0.0784027	-0.118231	0.0452715	-0.182063	-0.159878	-0.0982509	0.0224557	0.13935	-0.0909628	-0.0973834	-0.0882693	0.118371	0.100555	-0.114377	.746**	0.326928	-0.339855	-0.158634	-0.13345	-0.0874238	-0.0676435	-0.0874238	-0.192091	-0.115667	-0.120603	-0.169098	-0.104488	0.11673	-0.131776	-0.0779944	-0.0322758	0.239526	0.19602	0.0590514	0.0813943	0.0593764	0.0409482	0.0231876	0.0303472	0.0172022	0.141137	0.158707	-0.237302	0.194756
			Sig. (2-tailed)	0.861037	0.54339	0.742491	0.61958	0.849685	0.442346	0.500751	0.680267	0.925133	0.557919	0.702909	0.682949	0.711339	0.619161	0.673161	0.631118	0.000158482	0.159445	0.14263	0.504131	0.574867	0.713992	0.776903	0.713992	0.41717	0.627248	0.61252	0.476034	0.661097	0.624063	0.579717	0.743788	0.892547	0.309094	0.407522	0.804679	0.733002	0.803623	0.863905	0.9227	0.898935	0.942616	0.55283	0.503933	0.313742	0.410613
			N	20	20	20	20	20	20	20	20	20	20	20	20	20	20	20	20	20	20	20	20	20	20	20	20	20	20	20	20	20	20	20	20	20	20	20	20	20	20	20	20	20	20	20	20	20	20
		Roseburia.faecis	Pearson Correlation	0.178479	0.0602562	-0.181605	-0.0560842	-0.15828	-0.149501	-0.0153247	-0.0570963	0.131844	0.311344	-0.0633219	-0.133374	-0.0166216	-0.176966	-0.176843	-0.0385522	-0.130612	-0.234197	.542*	0.0582564	0.0452483	-0.0478418	-0.1221	-0.0470874	.870**	-0.0263347	-0.0400574	-0.142834	0.0959741	0.203179	-0.0486418	0.137859	0.148615	-0.083555	-0.173566	-0.151523	-0.167926	-0.20581	-0.173707	-0.139698	-0.171781	-0.169673	0.243237	-0.126732	0.282037	-0.183198
			Sig. (2-tailed)	0.451532	0.800769	0.443514	0.814325	0.505096	0.529289	0.948871	0.811032	0.579519	0.181478	0.790843	0.575087	0.94455	0.455439	0.455757	0.871803	0.583099	0.320304	0.0135269	0.80726	0.849761	0.841252	0.60808	0.843725	6.3573e-07	0.912245	0.86684	0.548017	0.687313	0.390257	0.83863	0.562181	0.531761	0.726172	0.464282	0.523672	0.479143	0.384016	0.463913	0.556925	0.46896	0.474515	0.30143	0.594433	0.228304	0.439458
			N	20	20	20	20	20	20	20	20	20	20	20	20	20	20	20	20	20	20	20	20	20	20	20	20	20	20	20	20	20	20	20	20	20	20	20	20	20	20	20	20	20	20	20	20	20	20
		Rothia.dentocariosa	Pearson Correlation	-0.159499	-0.117661	-0.162335	.815**	-0.166428	-0.156724	-0.124581	-0.0824346	-0.108401	-0.083606	-0.0857786	-0.0600767	-0.0655647	-0.0120623	0.094564	0.387129	0.304036	0.207885	0.0395261	-0.110685	-0.114877	-0.0752563	-0.0539863	-0.0752563	0.0102788	-0.155965	-0.0901758	-0.127705	-0.0899452	-0.129806	-0.150521	0.392079	-0.0139285	-0.14259	-0.13559	-0.120059	-0.131946	-0.0353889	-0.0695516	-0.0467225	-0.158031	-0.132248	-0.122073	-0.128231	-0.160924	-0.144798
			Sig. (2-tailed)	0.501781	0.62128	0.494105	1.22271e-05	0.483128	0.509346	0.600755	0.729711	0.649172	0.726011	0.719164	0.801351	0.783601	0.959746	0.691689	0.0917368	0.192488	0.379133	0.868591	0.642248	0.629617	0.752509	0.82116	0.752509	0.965694	0.511425	0.705369	0.59158	0.70609	0.585444	0.526451	0.0873087	0.953524	0.548706	0.568695	0.614137	0.579223	0.882249	0.770769	0.844922	0.505776	0.578347	0.608161	0.590041	0.497915	0.542467
			N	20	20	20	20	20	20	20	20	20	20	20	20	20	20	20	20	20	20	20	20	20	20	20	20	20	20	20	20	20	20	20	20	20	20	20	20	20	20	20	20	20	20	20	20	20	20
		Rothia.mucilaginosa	Pearson Correlation	-0.0509131	-0.140212	-0.126107	0.305516	-0.112828	-0.153529	-0.161475	-0.0992324	-0.0403844	0.0402381	-0.0959896	-0.105868	-0.0950977	0.11399	0.144985	0.122852	.711**	0.370352	-0.171413	-0.120945	-0.112487	-0.0386417	-0.0624875	-0.0882972	-0.103451	-0.150031	-0.120548	-0.149528	-0.105531	-0.0196908	-0.100968	0.185055	-0.0392226	-0.0648721	-0.0814917	-0.0744944	-0.120149	-0.0747492	-0.0988951	-0.0772804	-0.151133	-0.130838	0.0089968	-0.0954356	-0.185847	-0.101423
			Sig. (2-tailed)	0.831197	0.55546	0.596267	0.190223	0.63578	0.518122	0.496426	0.677237	0.865762	0.866244	0.687265	0.656881	0.690032	0.632282	0.541941	0.605856	0.000440736	0.107971	0.469926	0.611506	0.636806	0.871508	0.793542	0.711252	0.664269	0.527813	0.612683	0.529214	0.657909	0.934331	0.671893	0.434752	0.869592	0.785836	0.732694	0.75494	0.61387	0.754127	0.678278	0.74606	0.524752	0.582441	0.969971	0.688983	0.432755	0.670493
			N	20	20	20	20	20	20	20	20	20	20	20	20	20	20	20	20	20	20	20	20	20	20	20	20	20	20	20	20	20	20	20	20	20	20	20	20	20	20	20	20	20	20	20	20	20	20
		Ruminococcus.bromii	Pearson Correlation	-0.075683	0.0921203	-0.2283	-0.0813338	-0.247353	-0.236021	0.0164493	-0.115504	-0.165998	-0.125598	-0.104766	0.0826342	-0.169171	.542*	.745**	-0.0504956	0.300252	.690**	0.180533	-0.0135833	0.0591766	-0.0949455	-0.132368	-0.113111	-0.0705892	-0.0449446	-0.0759149	-0.0949418	0.117252	-0.206744	-0.211816	-0.259942	0.305151	-0.17987	-0.167772	-0.176367	-0.184892	-0.241447	-0.249362	-0.25046	-0.222662	-0.185497	-0.192801	-0.232571	-0.133887	-0.188425
			Sig. (2-tailed)	0.751148	0.699296	0.332988	0.733194	0.293066	0.316441	0.945124	0.627734	0.484277	0.597762	0.660247	0.72908	0.475843	0.0135565	0.000162572	0.832562	0.198363	0.000755031	0.446256	0.954675	0.804272	0.690505	0.577999	0.634924	0.767439	0.850759	0.750409	0.690516	0.622501	0.381814	0.369982	0.268378	0.190781	0.447954	0.479553	0.45699	0.435165	0.305112	0.289035	0.286847	0.345386	0.433636	0.415417	0.323773	0.573603	0.426282
			N	20	20	20	20	20	20	20	20	20	20	20	20	20	20	20	20	20	20	20	20	20	20	20	20	20	20	20	20	20	20	20	20	20	20	20	20	20	20	20	20	20	20	20	20	20	20
		Ruminococcus.callidus	Pearson Correlation	.521*	.519*	-0.223137	0.0204532	-0.223864	.668**	.775**	0.00958141	-0.147911	-0.0824781	-0.0900174	-0.148661	0.0810902	0.0698418	-0.0405788	.609**	0.180245	0.0926726	0.0593417	0.162272	0.405362	.513*	-0.0680293	0.0219749	0.22187	.584**	-0.11673	-0.18318	.496*	-0.177118	0.160594	0.350214	-0.23087	-0.198129	-0.188327	-0.163817	-0.180038	-0.228205	-0.233965	-0.237408	-0.217396	-0.183341	-0.167327	-0.219052	0.399983	-0.197574
			Sig. (2-tailed)	0.0185282	0.0190821	0.344331	0.931794	0.342721	0.00129413	6.06287e-05	0.968021	0.53373	0.729573	0.705864	0.531632	0.733965	0.769837	0.865122	0.00438061	0.446993	0.697574	0.803736	0.494273	0.0762066	0.0206531	0.775662	0.926732	0.347149	0.00690212	0.624063	0.439503	0.0260163	0.455045	0.498808	0.130083	0.327424	0.402394	0.426528	0.490115	0.447524	0.333195	0.320797	0.31352	0.357206	0.439093	0.480735	0.353464	0.0805678	0.403739
			N	20	20	20	20	20	20	20	20	20	20	20	20	20	20	20	20	20	20	20	20	20	20	20	20	20	20	20	20	20	20	20	20	20	20	20	20	20	20	20	20	20	20	20	20	20	20
		Ruminococcus.flavefaciens	Pearson Correlation	-0.216335	-0.127572	-0.0394857	-0.147213	-0.111066	.622**	.588**	-0.101579	-0.147029	-0.113399	-0.112213	0.215623	-0.0180078	0.334097	0.103853	0.318067	0.334311	0.343864	0.018784	0.0906614	-0.0501069	-0.102073	-0.100927	-0.102073	-0.035063	-0.112262	-0.0632461	-0.0879133	-0.121997	-0.0945695	-0.183661	-0.050685	-0.155112	-0.0201312	-0.00408111	-0.162841	-0.00292862	-0.0502805	0.00725255	-0.0625804	0.0506306	-0.00635418	-0.102921	-0.0129282	-0.163504	0.0838987
			Sig. (2-tailed)	0.359616	0.591969	0.868725	0.535683	0.641096	0.00342361	0.00644076	0.670013	0.536199	0.63406	0.637632	0.361238	0.939934	0.14996	0.66304	0.171733	0.149682	0.137678	0.937349	0.70385	0.833834	0.668495	0.672019	0.668495	0.883326	0.637484	0.791088	0.712456	0.608388	0.691672	0.438281	0.831943	0.513765	0.932865	0.986376	0.492741	0.990223	0.833266	0.975791	0.793241	0.832121	0.978789	0.665896	0.956859	0.490958	0.725087
			N	20	20	20	20	20	20	20	20	20	20	20	20	20	20	20	20	20	20	20	20	20	20	20	20	20	20	20	20	20	20	20	20	20	20	20	20	20	20	20	20	20	20	20	20	20	20
		Ruminococcus.gnavus	Pearson Correlation	-0.197174	-0.242662	-0.0268685	-0.144876	-0.038746	-0.112599	-0.136168	-0.149307	-0.106153	-0.0267923	-0.120488	-0.176927	-0.20418	-0.374613	-0.0844508	-0.0377375	-0.0748901	-0.207507	0.084117	0.331676	-0.123072	-0.0593807	-0.235576	-0.167912	0.0339643	0.0640949	-0.156807	-0.0453616	-0.180706	0.0163568	-0.115897	-0.00460852	0.160993	-0.131557	-0.107832	-0.159131	-0.0512264	-0.0389896	0.0470664	-0.0312747	0.132858	-0.0155631	0.0218105	-0.0713168	-0.278563	-0.0533948
			Sig. (2-tailed)	0.40471	0.30261	0.910473	0.54225	0.871164	0.636469	0.567031	0.529832	0.656014	0.910726	0.612862	0.455541	0.387876	0.103664	0.723346	0.874491	0.753677	0.380021	0.724399	0.153118	0.605207	0.80361	0.31738	0.479179	0.886959	0.788345	0.509117	0.849389	0.445812	0.945432	0.626556	0.984615	0.497729	0.580351	0.650899	0.502781	0.830172	0.87036	0.843794	0.895862	0.576581	0.948077	0.927279	0.765106	0.234331	0.82309
			N	20	20	20	20	20	20	20	20	20	20	20	20	20	20	20	20	20	20	20	20	20	20	20	20	20	20	20	20	20	20	20	20	20	20	20	20	20	20	20	20	20	20	20	20	20	20
		Ruminococcus.torques	Pearson Correlation	-0.0993414	-0.0752316	-0.123763	-0.0698928	-0.126386	-0.096963	-0.0760486	-0.0619377	-0.0706043	-0.055762	-0.0543413	-0.0874494	-0.104079	0.276861	-0.191278	-0.104819	-0.145671	-0.207097	-0.247313	-0.193073	-0.0727043	-0.0498688	.995**	-0.0543628	-0.155234	-0.103594	-0.0755179	-0.0982939	-0.0498004	-0.0949397	-0.113335	-0.175262	-0.122982	-0.102339	-0.0989265	-0.0888905	-0.0995604	-0.125076	-0.131624	-0.131579	-0.123417	-0.104096	-0.0880528	-0.128111	0.123134	-0.10521
			Sig. (2-tailed)	0.676901	0.752587	0.603165	0.769673	0.595447	0.68425	0.749983	0.795321	0.76739	0.815374	0.820003	0.713912	0.662346	0.23732	0.419181	0.660084	0.54001	0.380983	0.293147	0.414747	0.760663	0.834613	3.08139e-19	0.819933	0.513431	0.663831	0.751674	0.680134	0.834837	0.690523	0.634252	0.459861	0.605472	0.667679	0.678181	0.709392	0.676226	0.599297	0.580158	0.580287	0.604187	0.662296	0.712018	0.590394	0.605023	0.658889
			N	20	20	20	20	20	20	20	20	20	20	20	20	20	20	20	20	20	20	20	20	20	20	20	20	20	20	20	20	20	20	20	20	20	20	20	20	20	20	20	20	20	20	20	20	20	20
		Serratia.marcescens	Pearson Correlation	0.0118984	-0.142255	.988**	-0.0371764	.940**	-0.256922	-0.175279	-0.136616	-0.142913	-0.078819	-0.136428	-0.00264069	-0.151829	-0.363477	-0.36316	-0.146727	-0.220056	-0.356094	-0.105698	-0.282592	-0.0265847	-0.12337	-0.0852593	-0.12337	-0.181313	-0.0491227	-0.141442	-0.119426	-0.0899194	0.343543	-0.0910175	-0.284955	-0.230163	.798**	.840**	.830**	.943**	.987**	.920**	.919**	.846**	.904**	0.182287	.962**	-0.294	.855**
			Sig. (2-tailed)	0.960293	0.549655	3.80044e-16	0.876344	7.4051e-10	0.274178	0.459815	0.565744	0.547792	0.741168	0.566285	0.991184	0.522823	0.11519	0.115531	0.537046	0.351207	0.123321	0.6574	0.227351	0.911415	0.604327	0.720798	0.604327	0.444261	0.837055	0.551964	0.616019	0.706171	0.13807	0.702738	0.223319	0.328948	2.44342e-05	3.50659e-06	5.99113e-06	4.67717e-10	8.22927e-16	9.08283e-09	1.09921e-08	2.6744e-06	4.70682e-08	0.441776	1.32382e-11	0.208327	1.54908e-06
			N	20	20	20	20	20	20	20	20	20	20	20	20	20	20	20	20	20	20	20	20	20	20	20	20	20	20	20	20	20	20	20	20	20	20	20	20	20	20	20	20	20	20	20	20	20	20
		Staphylococcus.sciuri	Pearson Correlation	0.181533	0.114115	-0.2008	-0.0899993	-0.202582	-0.121502	-0.0309683	-0.119203	0.135671	0.160168	0.0585583	-0.128225	0.0682023	-0.218639	-0.0731953	0.0226447	-0.215656	-0.234056	.460*	0.00878343	0.0763046	0.0194384	-0.1516	-0.105022	.827**	0.0369566	0.0813134	-0.0530208	0.143928	0.042807	-0.122581	0.0660683	-0.00621382	-0.0814294	-0.13834	-0.157108	-0.167609	-0.225869	-0.210746	-0.203781	-0.164312	-0.188182	0.0773302	-0.149808	0.311216	-0.151632
			Sig. (2-tailed)	0.443698	0.631906	0.395949	0.705921	0.39168	0.609854	0.896877	0.616684	0.56846	0.499963	0.80628	0.590062	0.775106	0.354395	0.759092	0.924505	0.361163	0.320603	0.0414285	0.970683	0.749167	0.935171	0.523458	0.659463	6.99503e-06	0.87707	0.733258	0.824311	0.544924	0.857786	0.606657	0.781977	0.979257	0.732891	0.560805	0.508296	0.479983	0.3383	0.37246	0.388826	0.488787	0.426889	0.745901	0.528434	0.181667	0.523369
			N	20	20	20	20	20	20	20	20	20	20	20	20	20	20	20	20	20	20	20	20	20	20	20	20	20	20	20	20	20	20	20	20	20	20	20	20	20	20	20	20	20	20	20	20	20	20
		Streptococcus.alactolyticus	Pearson Correlation	0.187494	-0.124883	.451*	0.074157	.494*	-0.16059	-0.143141	-0.0887608	-0.104418	-0.0725598	-0.090214	0.0776259	-0.0841036	-0.24395	-0.236979	-0.110195	-0.128462	-0.167681	-0.306385	-0.205558	0.0279808	-0.0701118	-0.090456	-0.0789749	-0.130225	-0.154584	-0.101648	-0.0163255	-0.0894774	-0.071597	0.0421634	-0.142538	-0.175619	.738**	.804**	.653**	0.296402	.465*	0.226934	0.255067	0.0657269	0.151528	0.0238407	.489*	-0.192449	.649**
			Sig. (2-tailed)	0.428614	0.599864	0.0462009	0.756018	0.0267938	0.498819	0.547146	0.709799	0.66131	0.761125	0.705249	0.74496	0.724441	0.299972	0.314422	0.64373	0.589366	0.479793	0.188902	0.384613	0.906782	0.768971	0.704493	0.740673	0.584224	0.515216	0.669802	0.945537	0.707554	0.764208	0.859904	0.548853	0.458933	0.000204346	1.92377e-05	0.00178777	0.204459	0.0388751	0.335966	0.277779	0.783078	0.523657	0.920529	0.0287969	0.416286	0.00196937
			N	20	20	20	20	20	20	20	20	20	20	20	20	20	20	20	20	20	20	20	20	20	20	20	20	20	20	20	20	20	20	20	20	20	20	20	20	20	20	20	20	20	20	20	20	20	20
		Streptococcus.anginosus	Pearson Correlation	-0.125716	-0.143228	-0.126029	.898**	-0.118938	-0.117647	-0.0974792	-0.0836364	-0.0824745	-0.0358143	-0.0919408	-0.0823673	-0.0424065	-0.173142	-0.0573974	0.43563	0.0327166	0.000811059	0.179281	-0.0562733	-0.112967	-0.0710499	-0.0855899	-0.0758369	0.188986	-0.156218	-0.0920848	-0.126912	-0.110782	-0.083139	-0.107065	.491*	0.00774395	-0.0908574	-0.0847689	-0.0918436	-0.122198	0.0136216	-0.0251856	-0.00590501	-0.133507	-0.126821	-0.0577453	-0.0837484	-0.112358	-0.098093
			Sig. (2-tailed)	0.597416	0.546899	0.596496	7.94787e-08	0.617471	0.621323	0.682652	0.725915	0.729585	0.880843	0.699856	0.729924	0.859103	0.465392	0.810052	0.0548686	0.891088	0.997292	0.449468	0.813709	0.635359	0.765962	0.719758	0.750657	0.424881	0.51073	0.699407	0.593905	0.641956	0.727485	0.653234	0.028046	0.974151	0.703238	0.722343	0.700159	0.607792	0.954547	0.916061	0.980288	0.574702	0.594173	0.808921	0.725562	0.637196	0.680755
			N	20	20	20	20	20	20	20	20	20	20	20	20	20	20	20	20	20	20	20	20	20	20	20	20	20	20	20	20	20	20	20	20	20	20	20	20	20	20	20	20	20	20	20	20	20	20
		Streptococcus.luteciae	Pearson Correlation	0.0880746	-0.0422272	0.378351	-0.054279	.519*	-0.168926	-0.0868901	-0.0784498	-0.0985907	-0.0563519	-0.088009	0.153522	-0.110859	-0.236817	-0.244191	-0.105225	-0.19011	-0.190271	-0.348927	-0.167264	0.313529	-0.0811158	-0.100018	-0.0684369	-0.0305155	-0.108972	-0.0949902	0.179914	-0.0038059	0.00578609	0.332579	-0.147066	-0.182656	0.344932	.486*	0.404417	0.0982822	0.396583	0.303525	0.268077	0.182938	0.108048	0.142336	0.263985	-0.204658	0.394627
			Sig. (2-tailed)	0.71195	0.859694	0.0999904	0.820206	0.0191491	0.47649	0.715669	0.742341	0.679218	0.813453	0.712156	0.518141	0.641722	0.314763	0.299478	0.658845	0.422081	0.421682	0.131598	0.480902	0.178272	0.733884	0.674815	0.774351	0.898377	0.647438	0.690366	0.447841	0.987295	0.980685	0.151935	0.536094	0.440835	0.136379	0.0297751	0.0769596	0.68017	0.0834187	0.193275	0.253142	0.440118	0.650245	0.549427	0.260734	0.386743	0.0850919
			N	20	20	20	20	20	20	20	20	20	20	20	20	20	20	20	20	20	20	20	20	20	20	20	20	20	20	20	20	20	20	20	20	20	20	20	20	20	20	20	20	20	20	20	20	20	20
		Streptococcus.minor	Pearson Correlation	-0.0970493	-0.177278	0.0481244	0.212512	0.0797938	-0.223407	-0.196184	-0.10742	-0.154524	-0.119179	-0.123509	-0.0500482	-0.171224	0.0273796	0.0379974	0.0266338	.605**	0.285945	-0.283409	-0.0355935	-0.0568967	-0.107276	-0.0944397	-0.107276	-0.175926	-0.14308	-0.14568	-0.10561	-0.128215	-0.148745	-0.0737815	-0.0201319	-0.208949	0.134403	0.188808	0.146942	-0.0219629	0.094447	-0.00445672	0.000763398	-0.0882496	-0.0630307	-0.0898217	0.0366857	-0.283202	0.121732
			Sig. (2-tailed)	0.683983	0.454631	0.840325	0.368374	0.738074	0.343733	0.407123	0.652152	0.515383	0.616754	0.603916	0.834026	0.470424	0.908776	0.873634	0.911252	0.0047079	0.221646	0.225951	0.881573	0.811681	0.65259	0.692076	0.65259	0.458134	0.54732	0.539985	0.65767	0.590089	0.531398	0.757218	0.932863	0.376644	0.572114	0.425327	0.536441	0.926772	0.692053	0.985122	0.997451	0.711401	0.791785	0.706476	0.877964	0.226306	0.609172
			N	20	20	20	20	20	20	20	20	20	20	20	20	20	20	20	20	20	20	20	20	20	20	20	20	20	20	20	20	20	20	20	20	20	20	20	20	20	20	20	20	20	20	20	20	20	20
		Streptococcus.sobrinus	Pearson Correlation	-0.200442	-0.156288	0.361011	0.307258	0.355159	-0.196955	-0.172955	-0.106287	-0.136228	-0.105068	-0.108885	0.0311538	-0.121214	-0.305084	-0.260568	0.0687569	-0.218283	-0.24082	-0.244068	-0.187124	0.134729	-0.0945746	-0.113995	-0.0945746	0.0714097	0.00388878	-0.110461	0.0831849	-0.113034	0.0957371	0.189127	0.08386	-0.145751	0.14124	0.273923	-0.0469382	0.188614	.447*	.571**	0.370331	.552*	0.253856	0.141116	0.303846	-0.252418	0.407838
			Sig. (2-tailed)	0.396809	0.510538	0.117861	0.18758	0.124379	0.405244	0.465881	0.655603	0.566861	0.659324	0.647702	0.896262	0.610706	0.190883	0.267185	0.773322	0.355199	0.306409	0.299729	0.429541	0.571174	0.691657	0.632266	0.691657	0.764808	0.987018	0.642925	0.72734	0.635157	0.688048	0.42453	0.725209	0.539785	0.552537	0.242539	0.844215	0.42581	0.0479303	0.00853986	0.107992	0.0115534	0.280145	0.552889	0.192781	0.282971	0.0742592
			N	20	20	20	20	20	20	20	20	20	20	20	20	20	20	20	20	20	20	20	20	20	20	20	20	20	20	20	20	20	20	20	20	20	20	20	20	20	20	20	20	20	20	20	20	20	20
		Veillonella.dispar	Pearson Correlation	0.0714307	0.388261	-0.214792	-0.00077198	-0.193815	-0.0269146	0.374264	-0.113657	0.0017935	-0.115147	0.119185	0.0178563	0.112361	0.367484	.474*	0.265376	-0.104152	0.379729	0.11705	0.428614	.452*	-0.138087	-0.14488	-0.138087	-0.127361	0.314222	0.112516	0.106427	0.436088	-0.206466	-0.141508	-0.241451	0.150626	-0.257793	-0.208849	-0.185518	-0.242106	-0.227595	-0.217893	-0.236691	-0.179957	-0.207848	-0.164806	-0.286397	-0.192363	-0.229813
			Sig. (2-tailed)	0.764741	0.09071	0.363136	0.997423	0.41292	0.91032	0.104012	0.633283	0.994013	0.628806	0.616737	0.940438	0.637187	0.110941	0.0346836	0.258138	0.662126	0.0986598	0.623106	0.0593519	0.0454168	0.561529	0.542237	0.561529	0.592589	0.177263	0.636717	0.655176	0.0545855	0.382469	0.551774	0.305104	0.52616	0.272497	0.376877	0.433584	0.303753	0.334522	0.356081	0.315028	0.447731	0.379222	0.487464	0.220883	0.416498	0.329706
			N	20	20	20	20	20	20	20	20	20	20	20	20	20	20	20	20	20	20	20	20	20	20	20	20	20	20	20	20	20	20	20	20	20	20	20	20	20	20	20	20	20	20	20	20	20	20
		Zobellella.aerophila	Pearson Correlation	-0.0466973	-0.19256	.903**	-0.137631	.827**	-0.242665	-0.213095	-0.130955	-0.167844	-0.129453	-0.134156	-0.0168229	-0.168306	-0.375177	-0.356235	-0.202094	-0.237127	-0.36052	-0.255596	-0.276579	-0.0300739	-0.116524	-0.107547	-0.116524	-0.141085	-0.0156697	-0.143367	-0.0844618	-0.139268	0.237372	-0.0365251	-0.328918	-0.284044	.791**	.871**	.630**	.816**	.902**	.879**	.769**	.848**	.760**	0.146895	.899**	-0.308226	.934**
			Sig. (2-tailed)	0.845005	0.416011	5.28266e-08	0.562835	6.7649e-06	0.302604	0.367029	0.582101	0.47936	0.586476	0.572828	0.94388	0.478134	0.103104	0.123162	0.392848	0.314112	0.118399	0.276747	0.237818	0.899841	0.624679	0.651767	0.624679	0.552978	0.947722	0.546507	0.723311	0.558153	0.313596	0.878495	0.156772	0.224868	3.34502e-05	5.71079e-07	0.00288636	1.1281e-05	5.72459e-08	3.3997e-07	7.30718e-05	2.37296e-06	0.000101735	0.536574	7.24377e-08	0.186123	1.85402e-09
			N	20	20	20	20	20	20	20	20	20	20	20	20	20	20	20	20	20	20	20	20	20	20	20	20	20	20	20	20	20	20	20	20	20	20	20	20	20	20	20	20	20	20	20	20	20	20
		unculturedfungus	Pearson Correlation	.c	.c	.c	.c	.c	.c	.c	.c	.c	.c	.c	.c	.c	.c	.c	.c	.c	.c	.c	.c	.c	.c	.c	.c	.c	.c	.c	.c	.c	.c	.c	.c	.c	.c	.c	.c	.c	.c	.c	.c	.c	.c	.c	.c	.c	.c
			Sig. (2-tailed)
			N	20	20	20	20	20	20	20	20	20	20	20	20	20	20	20	20	20	20	20	20	20	20	20	20	20	20	20	20	20	20	20	20	20	20	20	20	20	20	20	20	20	20	20	20	20	20
		Cladosporium_sp_MA_4674	Pearson Correlation	-0.111548	-0.0869757	0.192315	-0.0858034	0.360942	-0.109607	-0.0962508	-0.0591498	-0.0758118	-0.0584711	-0.0605955	0.16441	-0.114718	-0.175217	-0.183165	-0.100333	-0.142275	-0.135971	-0.238284	-0.072421	0.319201	-0.0526316	-0.0758783	-0.0526316	0.0440492	-0.109076	-0.0553355	0.279158	-0.0629045	0.044912	0.440991	-0.0521668	-0.137224	-0.101551	0.0590786	0.0648313	-0.0922785	0.222261	0.275015	0.199992	0.220044	0.0416494	0.163961	-0.0084332	-0.156167	0.0522331
			Sig. (2-tailed)	0.639641	0.7154	0.416616	0.719086	0.117937	0.645513	0.686455	0.804359	0.750737	0.806563	0.799669	0.488525	0.630092	0.459976	0.439541	0.673845	0.549599	0.567597	0.311686	0.761569	0.170126	0.825581	0.750525	0.825581	0.853701	0.647122	0.816763	0.233291	0.792193	0.850866	0.0516208	0.827099	0.564	0.670099	0.80459	0.785967	0.698803	0.346277	0.24059	0.397891	0.351232	0.861596	0.489729	0.971851	0.510869	0.826883
			N	20	20	20	20	20	20	20	20	20	20	20	20	20	20	20	20	20	20	20	20	20	20	20	20	20	20	20	20	20	20	20	20	20	20	20	20	20	20	20	20	20	20	20	20	20	20
		Cladosporium_sp_ZJ_2008016	Pearson Correlation	0.0323955	-0.122593	0.390776	-0.071387	.528*	-0.154492	-0.135666	-0.0833721	-0.106857	-0.0824155	-0.0854098	0.16195	-0.122039	-0.249971	-0.258172	-0.155632	-0.185168	-0.194448	-0.335863	-0.156506	0.235181	-0.0741846	-0.0968077	-0.0741846	-0.045305	-0.153744	-0.0869135	0.188727	-0.0886644	-0.00962537	0.326378	-0.147884	-0.193419	0.353631	.500*	0.416355	0.111665	0.410718	0.314215	0.277018	0.193511	0.12003	0.123368	0.274341	-0.204022	0.408871
			Sig. (2-tailed)	0.892151	0.606623	0.0884582	0.764881	0.0167729	0.51547	0.568475	0.726749	0.653866	0.729771	0.720324	0.495141	0.608262	0.287821	0.271767	0.512337	0.434467	0.411368	0.147684	0.509942	0.318215	0.75593	0.68473	0.75593	0.849575	0.517531	0.715595	0.425528	0.710101	0.967874	0.16019	0.533805	0.413896	0.126123	0.024731	0.0678432	0.639286	0.0720409	0.177272	0.237043	0.41367	0.614223	0.604333	0.241792	0.388252	0.0734575
			N	20	20	20	20	20	20	20	20	20	20	20	20	20	20	20	20	20	20	20	20	20	20	20	20	20	20	20	20	20	20	20	20	20	20	20	20	20	20	20	20	20	20	20	20	20	20
		unculturedCladosporium	Pearson Correlation	-0.121421	-0.0821638	0.184665	-0.0875567	0.351009	-0.119308	-0.0804228	-0.0603876	-0.0825217	-0.0636463	-0.0643442	0.249069	-0.115523	-0.158486	-0.147302	-0.107678	-0.129662	-0.0983194	-0.245391	-0.0855417	0.312399	-0.0572899	-0.081	-0.0572899	0.0304167	-0.11873	-0.0416539	0.303771	-0.0684721	0.0369819	0.439842	-0.0552046	-0.124053	-0.10566	0.0551932	0.0575147	-0.100446	0.212171	0.265673	0.19364	0.212855	0.0373919	0.157603	-0.0147419	-0.141123	0.0433887
			Sig. (2-tailed)	0.610095	0.730567	0.435737	0.713575	0.129155	0.61637	0.736079	0.800343	0.729436	0.789795	0.78754	0.289621	0.627678	0.504535	0.535433	0.651369	0.585866	0.680055	0.297035	0.719909	0.179925	0.810402	0.734251	0.810402	0.898705	0.618091	0.861581	0.192896	0.774238	0.876986	0.0523046	0.817189	0.602311	0.657518	0.817226	0.809671	0.673498	0.369161	0.257584	0.413351	0.367583	0.875632	0.506942	0.950813	0.552868	0.855872
			N	20	20	20	20	20	20	20	20	20	20	20	20	20	20	20	20	20	20	20	20	20	20	20	20	20	20	20	20	20	20	20	20	20	20	20	20	20	20	20	20	20	20	20	20	20	20
		Leptosphaeria_biglobosa	Pearson Correlation	-0.111548	-0.0869757	-0.114369	.943**	-0.116394	-0.109607	-0.0962508	-0.0591498	-0.0758118	-0.0584711	-0.0605955	-0.0761965	-0.0117985	-0.151139	-0.030295	.450*	-0.104636	-0.033167	0.172201	-0.0767549	-0.0803407	-0.0526316	-0.0407792	-0.0526316	0.100828	-0.109076	-0.0664844	-0.101802	-0.0629045	-0.0907821	-0.10827	.485*	0.048576	-0.101551	-0.0965271	-0.0839648	-0.0922785	0.0282403	-0.00753562	0.01601	-0.111427	-0.0939718	-0.0857635	-0.073554	-0.105205	-0.101267
			Sig. (2-tailed)	0.639641	0.7154	0.631141	4.88834e-10	0.625068	0.645513	0.686455	0.804359	0.750737	0.806563	0.799669	0.749511	0.960626	0.524736	0.899108	0.046235	0.660644	0.889597	0.467857	0.747732	0.736339	0.825581	0.864461	0.825581	0.672323	0.647122	0.780636	0.669329	0.792193	0.703474	0.649568	0.0303619	0.838846	0.670099	0.685599	0.724879	0.698803	0.905921	0.974846	0.946588	0.640007	0.69353	0.719211	0.757945	0.658905	0.670973
			N	20	20	20	20	20	20	20	20	20	20	20	20	20	20	20	20	20	20	20	20	20	20	20	20	20	20	20	20	20	20	20	20	20	20	20	20	20	20	20	20	20	20	20	20	20	20
		Capronia_semiimmersa	Pearson Correlation	.c	.c	.c	.c	.c	.c	.c	.c	.c	.c	.c	.c	.c	.c	.c	.c	.c	.c	.c	.c	.c	.c	.c	.c	.c	.c	.c	.c	.c	.c	.c	.c	.c	.c	.c	.c	.c	.c	.c	.c	.c	.c	.c	.c	.c	.c
			Sig. (2-tailed)
			N	20	20	20	20	20	20	20	20	20	20	20	20	20	20	20	20	20	20	20	20	20	20	20	20	20	20	20	20	20	20	20	20	20	20	20	20	20	20	20	20	20	20	20	20	20	20
		Exophiala_dermatitidis	Pearson Correlation	-0.136249	-0.106236	-0.134244	-0.104804	-0.142168	-0.133878	-0.117565	-0.0527594	-0.0925995	-0.0714189	-0.0740137	-0.0930694	-0.140122	0.391509	.552*	-0.154849	-0.120452	0.403637	0.320373	0.28647	-0.0981314	-0.0642863	-0.0926808	-0.0642863	-0.190262	-0.0157133	-0.0787019	-0.124345	-0.076834	-0.110885	-0.132246	-0.209096	0.313894	-0.124038	-0.117902	-0.102558	-0.112713	-0.142868	-0.145503	-0.14863	-0.124319	-0.114781	-0.104755	-0.149371	-0.193803	-0.123691
			Sig. (2-tailed)	0.5668	0.655761	0.572572	0.660131	0.549902	0.57363	0.621568	0.825164	0.697802	0.764779	0.756476	0.696339	0.555718	0.08781	0.0116789	0.514488	0.612969	0.0775855	0.168476	0.220761	0.680636	0.787727	0.697549	0.787727	0.421704	0.947576	0.74154	0.601451	0.74748	0.641644	0.578354	0.376301	0.17774	0.602354	0.620561	0.667008	0.636126	0.547921	0.540484	0.531721	0.601527	0.629904	0.66028	0.529652	0.41295	0.603378
			N	20	20	20	20	20	20	20	20	20	20	20	20	20	20	20	20	20	20	20	20	20	20	20	20	20	20	20	20	20	20	20	20	20	20	20	20	20	20	20	20	20	20	20	20	20	20
		Aspergillus_flavus	Pearson Correlation	-0.107899	-0.0947204	-0.0745964	-0.0898945	-0.0829651	-0.119367	-0.104822	-0.0644168	-0.0825624	-0.0636777	-0.0659912	-0.0787177	-0.120184	-0.150915	-0.199475	-0.136417	-0.160893	-0.217144	.577**	0.0705394	-0.0874947	-0.0573182	-0.0801301	-0.0573182	.871**	-0.108943	-0.013032	-0.110867	-0.0685059	-0.0835722	-0.117911	-0.0627839	-0.148582	-0.0546217	-0.0484595	-0.0505748	-0.0527417	-0.0778148	-0.0876131	-0.0913373	-0.0802684	-0.0621558	-0.0827105	-0.0774155	0.302663	-0.0525147
			Sig. (2-tailed)	0.650698	0.691204	0.754615	0.706248	0.728035	0.616195	0.660077	0.787306	0.729307	0.789693	0.782225	0.74149	0.613765	0.525358	0.399139	0.566317	0.498	0.357777	0.00770804	0.767599	0.71377	0.81031	0.737007	0.81031	6.01287e-07	0.647525	0.956513	0.641698	0.774129	0.726118	0.620533	0.792583	0.531854	0.819089	0.839227	0.832303	0.825222	0.744359	0.713398	0.701739	0.736569	0.794615	0.728839	0.745629	0.194606	0.825963
			N	20	20	20	20	20	20	20	20	20	20	20	20	20	20	20	20	20	20	20	20	20	20	20	20	20	20	20	20	20	20	20	20	20	20	20	20	20	20	20	20	20	20	20	20	20	20
		Aspergillus_oryzaeAspergillus_oryzae	Pearson Correlation	-0.169554	-0.127734	-0.169228	0.0294646	-0.172017	-0.158031	-0.134408	-0.079388	-0.115235	-0.0886484	-0.0914561	-0.111654	-0.155786	0.195526	-0.247472	-0.0958944	-0.210194	-0.270422	0.014167	-0.161115	-0.122119	-0.0800006	.911**	-0.0698345	0.185766	-0.164921	-0.0895641	-0.149254	-0.0935246	-0.135352	-0.156038	-0.12487	-0.170323	-0.152509	-0.145003	-0.123288	-0.135515	-0.151066	-0.162405	-0.158386	-0.165144	-0.137384	-0.129274	-0.174435	0.215561	-0.152435
			Sig. (2-tailed)	0.47483	0.591496	0.475692	0.901861	0.468339	0.505775	0.5721	0.739361	0.628542	0.710151	0.701368	0.639318	0.511915	0.408729	0.292826	0.68756	0.373743	0.248854	0.952729	0.497399	0.608026	0.737418	2.43613e-08	0.769861	0.432957	0.487156	0.707282	0.529977	0.694922	0.56938	0.511224	0.599902	0.472798	0.520939	0.541892	0.604568	0.568909	0.524939	0.493915	0.504807	0.48656	0.563541	0.586998	0.462013	0.361378	0.521146
			N	20	20	20	20	20	20	20	20	20	20	20	20	20	20	20	20	20	20	20	20	20	20	20	20	20	20	20	20	20	20	20	20	20	20	20	20	20	20	20	20	20	20	20	20	20	20
		Emericella_nidulans	Pearson Correlation	-0.124875	-0.0765638	0.159258	-0.000782215	0.328466	-0.063057	-0.009408	-0.0670523	-0.101955	-0.0762169	-0.0792395	0.14549	-0.118018	-0.166521	-0.195663	0.0103201	-0.114741	-0.125115	-0.235061	-0.0625319	0.328981	-0.0710754	-0.0454496	-0.0587385	0.0530415	-0.121763	-0.0772421	0.254054	-0.0454851	0.0147138	0.417609	-0.00813239	-0.148777	-0.128803	0.0346119	0.0429463	-0.120773	0.202343	0.24902	0.176141	0.184746	0.0120753	0.136893	-0.0397123	-0.178001	0.0245232
			Sig. (2-tailed)	0.59989	0.748341	0.502434	0.997389	0.157376	0.7917	0.968599	0.778807	0.668858	0.749446	0.739833	0.54052	0.620216	0.48288	0.408393	0.965556	0.630025	0.599184	0.31847	0.793398	0.156687	0.76588	0.8491	0.805694	0.824243	0.60908	0.746181	0.279757	0.848983	0.950907	0.0669352	0.972855	0.531309	0.588372	0.884818	0.857327	0.612015	0.392252	0.289719	0.457578	0.435534	0.959703	0.564949	0.867977	0.452764	0.918261
			N	20	20	20	20	20	20	20	20	20	20	20	20	20	20	20	20	20	20	20	20	20	20	20	20	20	20	20	20	20	20	20	20	20	20	20	20	20	20	20	20	20	20	20	20	20	20
		Penicillium_carneum	Pearson Correlation	-0.140894	-0.109857	-0.144458	.892**	-0.147015	0.0783621	0.116227	-0.074711	-0.0957565	-0.0738538	-0.0765371	-0.0962424	0.000815397	-0.121254	-0.0488265	.582**	0.014927	0.021161	0.189145	0.00902177	-0.101477	-0.066478	-0.0500398	-0.066478	0.109626	-0.137772	-0.0821769	-0.128584	-0.0794536	-0.114665	-0.136754	.502*	0.0073072	-0.128267	-0.121922	-0.106054	-0.116555	-0.00657008	-0.0426101	-0.0198325	-0.140741	-0.118694	-0.108326	-0.107082	-0.139295	-0.127908
			Sig. (2-tailed)	0.553521	0.644754	0.543428	1.29271e-07	0.536237	0.742619	0.625569	0.754249	0.687988	0.756987	0.748426	0.686481	0.997278	0.610588	0.838025	0.00711929	0.950196	0.929439	0.424486	0.969888	0.670327	0.780656	0.834053	0.780656	0.645454	0.562429	0.730526	0.589011	0.739153	0.630252	0.565348	0.0239843	0.975609	0.589936	0.608609	0.656313	0.624585	0.978069	0.858434	0.933859	0.553956	0.618198	0.649398	0.653182	0.558076	0.590986
			N	20	20	20	20	20	20	20	20	20	20	20	20	20	20	20	20	20	20	20	20	20	20	20	20	20	20	20	20	20	20	20	20	20	20	20	20	20	20	20	20	20	20	20	20	20	20
		Penicillium_commune	Pearson Correlation	-0.0837544	-0.0860337	0.0150135	0.165092	-0.0176636	-0.249514	-0.00120777	-0.098875	-0.172581	-0.133106	-0.113021	.696**	-0.1193	0.092726	0.150191	-0.117402	0.0198451	0.165455	-0.266748	-0.333027	-0.182891	-0.119813	0.297167	-0.119813	-0.26049	-0.248306	0.0152355	0.138604	-0.143199	-0.20666	-0.174792	-0.0842625	0.17391	0.258323	0.270027	0.172279	0.00687679	0.0166696	-0.114392	-0.0586897	-0.176829	-0.0580727	-0.162161	0.0837241	0.0483059	0.144381
			Sig. (2-tailed)	0.725543	0.718361	0.949908	0.486699	0.94108	0.288732	0.995968	0.67834	0.46686	0.575862	0.635196	0.000648155	0.616395	0.697408	0.527369	0.622053	0.933817	0.485726	0.255592	0.151349	0.440237	0.614868	0.203239	0.614868	0.267333	0.29115	0.949168	0.56005	0.546984	0.382012	0.461082	0.72394	0.463382	0.271478	0.249572	0.467652	0.977045	0.94439	0.631072	0.805853	0.455794	0.807857	0.494573	0.725638	0.839731	0.543645
			N	20	20	20	20	20	20	20	20	20	20	20	20	20	20	20	20	20	20	20	20	20	20	20	20	20	20	20	20	20	20	20	20	20	20	20	20	20	20	20	20	20	20	20	20	20	20
		Penicillium_roqueforti	Pearson Correlation	-0.189651	-0.145347	-0.184102	.774**	-0.187625	-0.00358682	0.00770316	-0.0997576	-0.128894	-0.0994115	-0.102697	-0.101309	-0.066022	0.0468115	0.088165	.474*	0.400767	0.261946	0.060933	-0.0585983	-0.120306	-0.0894832	-0.06451	-0.0894832	0.0122918	-0.185449	-0.11434	-0.166348	-0.106949	-0.148509	-0.182461	0.38996	-0.059317	-0.168071	-0.15985	-0.133155	-0.146383	-0.0594629	-0.0933665	-0.0700903	-0.180046	-0.147303	-0.143301	-0.155336	-0.20461	-0.162613
			Sig. (2-tailed)	0.423223	0.540923	0.437162	6.20224e-05	0.428285	0.988026	0.974287	0.675618	0.588106	0.676685	0.666581	0.670843	0.782126	0.84463	0.711666	0.0345979	0.0799213	0.264572	0.798575	0.80615	0.613403	0.707536	0.787005	0.707536	0.958981	0.433757	0.63123	0.483343	0.653587	0.532057	0.441331	0.0891845	0.803816	0.478758	0.500826	0.575721	0.538009	0.803343	0.695414	0.76904	0.447504	0.535431	0.546693	0.513149	0.386855	0.493355
			N	20	20	20	20	20	20	20	20	20	20	20	20	20	20	20	20	20	20	20	20	20	20	20	20	20	20	20	20	20	20	20	20	20	20	20	20	20	20	20	20	20	20	20	20	20	20
		Penicillium_sp_GG_2009a	Pearson Correlation	0.396418	-0.0647874	-0.0694347	0.359454	-0.0874349	0.28287	-0.1322	-0.118695	-0.181407	-0.13969	-0.137313	0.152458	-0.0512857	-0.150823	-0.177241	0.00773274	-0.16142	-0.130501	0.0288424	-0.158737	-0.192244	.738**	0.202035	-0.115988	0.043588	0.31275	-0.0924908	-0.119216	-0.148475	-0.217229	0.155966	.597**	-0.107486	0.116715	0.130203	0.0795065	-0.0534115	-0.0151178	-0.130778	-0.0940462	-0.216258	-0.11919	-0.183536	0.012458	.617**	0.0469699
			Sig. (2-tailed)	0.0835583	0.786109	0.771144	0.119572	0.713957	0.226873	0.578488	0.618196	0.444019	0.556949	0.563745	0.521082	0.829979	0.525612	0.454726	0.974189	0.496574	0.583422	0.903924	0.503852	0.416792	0.000200825	0.392988	0.626283	0.855217	0.179411	0.698141	0.616643	0.532153	0.357585	0.511422	0.00546792	0.651952	0.624108	0.584288	0.738985	0.823036	0.94956	0.582617	0.693299	0.35979	0.616721	0.4386	0.958427	0.00378021	0.844111
			N	20	20	20	20	20	20	20	20	20	20	20	20	20	20	20	20	20	20	20	20	20	20	20	20	20	20	20	20	20	20	20	20	20	20	20	20	20	20	20	20	20	20	20	20	20	20
		Penicillium_sp_J_45	Pearson Correlation	-0.111548	-0.0869757	0.192315	-0.0858034	0.360942	-0.109607	-0.0962508	-0.0591498	-0.0758118	-0.0584711	-0.0605955	0.16441	-0.114718	-0.175217	-0.183165	-0.100333	-0.142275	-0.135971	-0.238284	-0.072421	0.319201	-0.0526316	-0.0758783	-0.0526316	0.0440492	-0.109076	-0.0553355	0.279158	-0.0629045	0.044912	0.440991	-0.0521668	-0.137224	-0.101551	0.0590786	0.0648313	-0.0922785	0.222261	0.275015	0.199992	0.220044	0.0416494	0.163961	-0.0084332	-0.156167	0.0522331
			Sig. (2-tailed)	0.639641	0.7154	0.416616	0.719086	0.117937	0.645513	0.686455	0.804359	0.750737	0.806563	0.799669	0.488525	0.630092	0.459976	0.439541	0.673845	0.549599	0.567597	0.311686	0.761569	0.170126	0.825581	0.750525	0.825581	0.853701	0.647122	0.816763	0.233291	0.792193	0.850866	0.0516208	0.827099	0.564	0.670099	0.80459	0.785967	0.698803	0.346277	0.24059	0.397891	0.351232	0.861596	0.489729	0.971851	0.510869	0.826883
			N	20	20	20	20	20	20	20	20	20	20	20	20	20	20	20	20	20	20	20	20	20	20	20	20	20	20	20	20	20	20	20	20	20	20	20	20	20	20	20	20	20	20	20	20	20	20
		unculturedPenicillium	Pearson Correlation	-0.15368	0.0096099	-0.134433	-0.0117439	-0.160357	-0.151007	0.119307	-0.0401309	-0.104447	-0.0805562	-0.0540547	.839**	-0.0613157	0.11053	0.368531	-0.122612	0.185986	0.37129	-0.110142	-0.182569	-0.110686	-0.072511	-0.0786211	-0.072511	-0.16868	-0.150275	0.109442	0.292153	-0.0866641	-0.125071	-0.0662981	-0.0251534	0.338916	-0.0894195	-0.086034	-0.115679	-0.127133	-0.161146	-0.153711	-0.124506	-0.128509	-0.0885436	-0.107393	-0.122674	0.0919548	-0.139516
			Sig. (2-tailed)	0.517706	0.967926	0.572029	0.960808	0.49945	0.525103	0.616372	0.866597	0.661223	0.735656	0.820938	3.82199e-06	0.797335	0.642716	0.10985	0.606567	0.432404	0.107012	0.643891	0.441056	0.642245	0.761281	0.741797	0.761281	0.477142	0.527135	0.646014	0.211332	0.716379	0.599311	0.781236	0.916168	0.143808	0.707735	0.71836	0.62721	0.593257	0.497315	0.517621	0.600975	0.58923	0.710479	0.652237	0.606382	0.699812	0.557444
			N	20	20	20	20	20	20	20	20	20	20	20	20	20	20	20	20	20	20	20	20	20	20	20	20	20	20	20	20	20	20	20	20	20	20	20	20	20	20	20	20	20	20	20	20	20	20
		Dermatocarpon_luridum	Pearson Correlation	.c	.c	.c	.c	.c	.c	.c	.c	.c	.c	.c	.c	.c	.c	.c	.c	.c	.c	.c	.c	.c	.c	.c	.c	.c	.c	.c	.c	.c	.c	.c	.c	.c	.c	.c	.c	.c	.c	.c	.c	.c	.c	.c	.c	.c	.c
			Sig. (2-tailed)
			N	20	20	20	20	20	20	20	20	20	20	20	20	20	20	20	20	20	20	20	20	20	20	20	20	20	20	20	20	20	20	20	20	20	20	20	20	20	20	20	20	20	20	20	20	20	20
		Dipodascus_australiensis	Pearson Correlation	-0.130462	-0.0204989	-0.132162	0.0114293	-0.13613	0.272223	-0.095146	-0.0663184	.768**	-0.0295855	.995**	-0.0188675	.927**	-0.160486	-0.150862	-0.129375	-0.127181	-0.168015	-0.245328	0.0945067	-0.085721	-0.061556	-0.0722034	-0.061556	-0.171706	-0.127572	.983**	.880**	-0.0735708	-0.106175	-0.120897	0.0245245	0.0787448	-0.115278	-0.109647	-0.0982022	-0.107926	-0.1368	-0.135304	-0.138596	-0.0867071	-0.107075	-0.0995613	-0.139859	0.103934	-0.115271
			Sig. (2-tailed)	0.583535	0.931642	0.578598	0.961857	0.56714	0.245592	0.689882	0.781171	7.59626e-05	0.90146	9.80293e-20	0.937071	4.08706e-09	0.499102	0.525503	0.586701	0.593116	0.478907	0.297163	0.691867	0.719345	0.796557	0.762266	0.796557	0.469158	0.591972	1.12491e-14	3.22664e-07	0.757891	0.655944	0.611647	0.918257	0.741404	0.628412	0.645392	0.680417	0.650616	0.565217	0.569516	0.560073	0.716244	0.653202	0.676223	0.556468	0.662791	0.628432
			N	20	20	20	20	20	20	20	20	20	20	20	20	20	20	20	20	20	20	20	20	20	20	20	20	20	20	20	20	20	20	20	20	20	20	20	20	20	20	20	20	20	20	20	20	20	20
		Galactomyces_geotrichum	Pearson Correlation	0.230732	.577**	-0.155684	0.147336	-0.177416	-0.188849	0.348223	-0.0700554	0.0628117	-0.121799	0.235204	0.312739	0.235157	0.157721	0.218655	0.232866	0.136274	0.191592	-0.43057	-0.279864	.466*	-0.155244	0.102077	-0.0729708	-0.158175	0.161319	0.255306	0.323956	.570**	-0.267362	-0.209318	-0.206959	0.175012	0.022247	0.0374239	-0.00784151	-0.128134	-0.176484	-0.26167	-0.233666	-0.263676	-0.175175	-0.231279	-0.12845	0.0135922	-0.0488977
			Sig. (2-tailed)	0.327721	0.00768471	0.512195	0.535338	0.454275	0.425223	0.132432	0.769152	0.792493	0.608974	0.318167	0.179427	0.318267	0.506621	0.354359	0.32314	0.566728	0.418403	0.0580748	0.232062	0.0384264	0.513402	0.668483	0.75981	0.505382	0.496846	0.277313	0.163497	0.00867288	0.254458	0.375783	0.381309	0.46051	0.925827	0.875527	0.973826	0.590326	0.456686	0.265094	0.321434	0.261314	0.460086	0.326544	0.589402	0.954645	0.837792
			N	20	20	20	20	20	20	20	20	20	20	20	20	20	20	20	20	20	20	20	20	20	20	20	20	20	20	20	20	20	20	20	20	20	20	20	20	20	20	20	20	20	20	20	20	20	20
		Galactomyces_sp_SDCF17	Pearson Correlation	-0.183512	-0.0616176	-0.17287	-0.090078	-0.183101	-0.193577	-0.058392	0.0221179	-0.133891	-0.100786	-0.0890172	0.231623	-0.15693	0.218842	0.325612	-0.116804	.840**	.538*	-0.309879	-0.174667	-0.14189	-0.0929527	-0.0769019	0.0174809	-0.233256	-0.19264	-0.0516859	0.0322443	-0.0883816	-0.16033	-0.070703	-0.110648	0.0615607	-0.12464	-0.11686	-0.119477	-0.145773	-0.186669	-0.198018	-0.186407	-0.182825	-0.14072	-0.145455	-0.17301	-0.111612	-0.149124
			Sig. (2-tailed)	0.438659	0.796358	0.466105	0.705675	0.439703	0.413507	0.80682	0.926256	0.573592	0.672453	0.708995	0.325805	0.508781	0.353937	0.16123	0.623843	3.56964e-06	0.0144775	0.18365	0.461409	0.550691	0.696702	0.747264	0.941688	0.322309	0.415816	0.828671	0.892651	0.710987	0.499524	0.767074	0.642359	0.796542	0.60058	0.623674	0.615866	0.539723	0.430685	0.402661	0.431343	0.440406	0.554015	0.540619	0.465738	0.639446	0.530342
			N	20	20	20	20	20	20	20	20	20	20	20	20	20	20	20	20	20	20	20	20	20	20	20	20	20	20	20	20	20	20	20	20	20	20	20	20	20	20	20	20	20	20	20	20	20	20
		Candida_albicans	Pearson Correlation	0.0666108	-0.121271	0.242002	-0.0240132	0.240046	-0.187768	-0.154439	-0.0291454	-0.129874	-0.0985667	-0.102472	-0.0312989	-0.13307	0.040954	-0.292977	-0.180381	-0.218396	-0.279808	-0.359243	-0.283022	-0.112037	-0.0901635	.684**	-0.0189031	-0.234488	-0.183175	-0.125041	-0.1401	-0.0931052	-0.128334	-0.0927778	-0.27036	-0.222258	.513*	.536*	.446*	0.203728	0.240202	0.0440111	0.084571	-0.056925	0.0671984	-0.0876126	0.299022	-0.00619632	0.414545
			Sig. (2-tailed)	0.780229	0.610539	0.303968	0.919956	0.308013	0.427926	0.515617	0.902919	0.585248	0.679292	0.66727	0.895782	0.575967	0.863886	0.209987	0.446644	0.354943	0.232158	0.119804	0.226614	0.638164	0.705407	0.000883104	0.936953	0.319685	0.439516	0.599402	0.555779	0.696227	0.589741	0.697247	0.248966	0.346285	0.0207994	0.0149571	0.04847	0.38895	0.307689	0.853826	0.722967	0.811589	0.778336	0.713399	0.200297	0.979316	0.0691705
			N	20	20	20	20	20	20	20	20	20	20	20	20	20	20	20	20	20	20	20	20	20	20	20	20	20	20	20	20	20	20	20	20	20	20	20	20	20	20	20	20	20	20	20	20	20	20
		Candida_dubliniensis	Pearson Correlation	-0.111548	-0.0869757	0.427731	-0.0858034	0.238868	-0.109607	-0.0962508	-0.0591498	-0.0758118	-0.0584711	-0.0605955	-0.0761965	-0.0550689	-0.176806	-0.183165	-0.0972555	-0.110742	-0.201523	-0.238284	-0.157124	-0.0803407	-0.0526316	-0.0657071	-0.0526316	-0.00705228	0.19851	-0.0646104	-0.101802	-0.0629045	0.161697	-0.10827	-0.149326	-0.110303	0.39658	0.424623	-0.0839648	.453*	0.43006	.588**	0.343837	.690**	0.410715	0.100096	.527*	-0.147943	.641**
			Sig. (2-tailed)	0.639641	0.7154	0.0599349	0.719086	0.310466	0.645513	0.686455	0.804359	0.750737	0.806563	0.799669	0.749511	0.817631	0.455854	0.439541	0.683344	0.642076	0.394216	0.311686	0.50825	0.736339	0.825581	0.783142	0.825581	0.976459	0.401471	0.78668	0.669329	0.792193	0.495826	0.649568	0.529777	0.643404	0.083421	0.0620228	0.724879	0.0448198	0.0584062	0.00635894	0.137711	0.00075405	0.0720435	0.674574	0.016867	0.533638	0.00230754
			N	20	20	20	20	20	20	20	20	20	20	20	20	20	20	20	20	20	20	20	20	20	20	20	20	20	20	20	20	20	20	20	20	20	20	20	20	20	20	20	20	20	20	20	20	20	20
		Candida_parapsilosis	Pearson Correlation	-0.116149	-0.0877939	-0.115367	-0.0625137	-0.11805	-0.120808	-0.0988753	-0.0503735	-0.0835594	-0.0641342	-0.0656468	-0.0619018	-0.119544	-0.144689	-0.181391	-0.123073	-0.152787	-0.20033	.583**	0.0714693	-0.0885512	-0.0580103	-0.0815063	-0.0440995	.874**	-0.120223	-0.00961951	-0.0994934	-0.0664719	-0.10006	-0.106406	-0.0399132	-0.129253	-0.0930523	-0.0874568	-0.0780278	-0.0930426	-0.115071	-0.125324	-0.123563	-0.12008	-0.0978986	-0.0933513	-0.119997	0.31302	-0.0966391
			Sig. (2-tailed)	0.625802	0.712831	0.628145	0.793457	0.620119	0.611911	0.678339	0.832961	0.726158	0.788218	0.783336	0.795437	0.615667	0.542775	0.444061	0.605205	0.520172	0.397079	0.0069292	0.764617	0.710455	0.80806	0.732647	0.853536	4.63247e-07	0.613648	0.967893	0.676433	0.780676	0.674688	0.65524	0.867315	0.587058	0.696392	0.713889	0.743682	0.696422	0.629033	0.598568	0.603757	0.614073	0.681356	0.695461	0.614319	0.179015	0.685252
			N	20	20	20	20	20	20	20	20	20	20	20	20	20	20	20	20	20	20	20	20	20	20	20	20	20	20	20	20	20	20	20	20	20	20	20	20	20	20	20	20	20	20	20	20	20	20
		Candida_sp	Pearson Correlation	0.123893	-0.114018	0.302534	-0.0187588	0.288786	-0.190377	-0.152886	0.0119794	-0.140424	-0.105587	-0.109972	-0.0275399	-0.129131	-0.0825642	-0.283046	-0.190506	-0.163326	-0.245782	-0.237094	-0.253649	-0.140889	-0.0974878	0.344309	0.0234774	-0.0564792	-0.201801	-0.120849	-0.167024	-0.0916357	-0.157915	-0.0961179	-0.262893	-0.239705	.683**	.701**	.566**	0.265822	0.296968	0.0441194	0.0959962	-0.0817744	0.0788819	-0.106185	0.395938	0.00273057	.548*
			Sig. (2-tailed)	0.602783	0.632195	0.194806	0.937433	0.216886	0.421417	0.519898	0.960022	0.554858	0.657738	0.644405	0.908244	0.587414	0.729301	0.226572	0.421098	0.491434	0.296241	0.31418	0.28055	0.553535	0.682626	0.137135	0.921737	0.813039	0.393548	0.61179	0.481541	0.700808	0.506092	0.686867	0.262786	0.308721	0.000896757	0.000580837	0.00925314	0.257308	0.203555	0.85347	0.687244	0.731799	0.740968	0.655915	0.0839678	0.990884	0.0122845
			N	20	20	20	20	20	20	20	20	20	20	20	20	20	20	20	20	20	20	20	20	20	20	20	20	20	20	20	20	20	20	20	20	20	20	20	20	20	20	20	20	20	20	20	20	20	20
		Candida_sp_AS23481	Pearson Correlation	.c	.c	.c	.c	.c	.c	.c	.c	.c	.c	.c	.c	.c	.c	.c	.c	.c	.c	.c	.c	.c	.c	.c	.c	.c	.c	.c	.c	.c	.c	.c	.c	.c	.c	.c	.c	.c	.c	.c	.c	.c	.c	.c	.c	.c	.c
			Sig. (2-tailed)
			N	20	20	20	20	20	20	20	20	20	20	20	20	20	20	20	20	20	20	20	20	20	20	20	20	20	20	20	20	20	20	20	20	20	20	20	20	20	20	20	20	20	20	20	20	20	20
		Candida_sp_SD_302	Pearson Correlation	-0.153145	-0.134902	0.134646	-0.128119	0.156519	-0.0975316	-0.0670581	-0.0921876	-0.118661	-0.0915194	-0.0946854	-0.079803	-0.158562	0.169002	0.123752	-0.0304904	.802**	0.3844	-0.163376	-0.0847133	-0.0863363	-0.0823794	-0.0387949	-0.0823794	-0.202969	-0.170727	-0.110952	-0.118475	-0.0984586	0.0193662	-0.114493	-0.162077	-0.212289	-0.0109785	0.0062268	0.172619	0.149459	0.128816	0.10693	0.153207	0.0922613	0.177853	-0.0481111	0.0666323	-0.226704	-0.0123539
			Sig. (2-tailed)	0.519183	0.570676	0.571414	0.590371	0.509905	0.68249	0.778788	0.699086	0.618297	0.701171	0.691312	0.738045	0.504329	0.476289	0.6032	0.898461	2.07387e-05	0.094247	0.4913	0.722519	0.717409	0.729886	0.871002	0.729886	0.390758	0.471733	0.641441	0.618851	0.679625	0.935411	0.630769	0.4948	0.368888	0.96336	0.979214	0.46676	0.529407	0.588332	0.653646	0.519012	0.698857	0.453147	0.840369	0.780159	0.336471	0.958774
			N	20	20	20	20	20	20	20	20	20	20	20	20	20	20	20	20	20	20	20	20	20	20	20	20	20	20	20	20	20	20	20	20	20	20	20	20	20	20	20	20	20	20	20	20	20	20
		Candida_tartarivorans	Pearson Correlation	-0.111548	-0.0869757	-0.114369	-0.0858034	-0.116394	-0.109607	-0.0962508	-0.0591498	-0.0758118	-0.0584711	-0.0605955	-0.0761965	-0.114718	0.285115	-0.183165	-0.126776	-0.151374	-0.201523	-0.238284	-0.189917	-0.0803407	-0.0526316	.995**	-0.0526316	-0.155768	-0.109076	-0.0782595	-0.101802	-0.0629045	-0.0907821	-0.10827	-0.190512	-0.137224	-0.101551	-0.0965271	-0.0839648	-0.0922785	-0.116966	-0.121295	-0.121684	-0.111427	-0.0939718	-0.0857635	-0.122291	0.124186	-0.101267
			Sig. (2-tailed)	0.639641	0.7154	0.631141	0.719086	0.625068	0.645513	0.686455	0.804359	0.750737	0.806563	0.799669	0.749511	0.630092	0.223048	0.439541	0.594304	0.524083	0.394216	0.311686	0.422561	0.736339	0.825581	3.38026e-19	0.825581	0.511963	0.647122	0.742946	0.669329	0.792193	0.703474	0.649568	0.421081	0.564	0.670099	0.685599	0.724879	0.698803	0.623356	0.610467	0.609314	0.640007	0.69353	0.719211	0.607516	0.601918	0.670973
			N	20	20	20	20	20	20	20	20	20	20	20	20	20	20	20	20	20	20	20	20	20	20	20	20	20	20	20	20	20	20	20	20	20	20	20	20	20	20	20	20	20	20	20	20	20	20
		Candida_temnochilae	Pearson Correlation	-0.146398	-0.114149	-0.149728	-0.112611	-0.152759	-0.0152015	-0.126322	-0.0762971	-0.0994974	-0.0767391	-0.0795271	-0.0593356	-0.137014	0.439172	-0.11108	-0.152676	-0.158225	-0.115086	-0.192695	-0.208974	-0.0379117	-0.0690751	.942**	-0.0690751	-0.167058	-0.135119	-0.101636	-0.133608	-0.0825576	-0.119145	-0.142097	-0.241747	-0.167166	-0.133278	-0.126685	-0.110198	-0.121109	-0.15351	-0.152453	-0.15366	-0.143939	-0.123331	-0.112558	-0.160498	0.0791615	-0.106961
			Sig. (2-tailed)	0.537968	0.631802	0.528657	0.636433	0.52025	0.949282	0.595635	0.74919	0.67642	0.747783	0.73892	0.803756	0.564604	0.0527059	0.641055	0.520478	0.505246	0.628988	0.415679	0.376585	0.873916	0.7723	5.81044e-10	0.7723	0.48145	0.570051	0.669839	0.574412	0.729322	0.616856	0.550104	0.304494	0.481163	0.575364	0.594571	0.643723	0.611019	0.518175	0.521096	0.517761	0.544892	0.604441	0.636591	0.499069	0.74008	0.65355
			N	20	20	20	20	20	20	20	20	20	20	20	20	20	20	20	20	20	20	20	20	20	20	20	20	20	20	20	20	20	20	20	20	20	20	20	20	20	20	20	20	20	20	20	20	20	20
		Candida_tropicalis	Pearson Correlation	-0.0913144	-0.199818	.701**	-0.153319	.743**	-0.0548023	-0.0607433	-0.145118	-0.188454	-0.143928	-0.150791	-0.0942553	-0.208707	-0.20449	-0.287479	-0.0897744	0.116811	-0.171072	0.329558	-0.0866018	-0.131269	-0.0413438	-0.0345816	-0.129718	0.0772029	-0.206763	-0.140794	-0.18745	-0.152422	0.235811	-0.142777	-0.224155	-0.324764	0.357004	0.376753	.808**	.725**	.687**	.577**	.733**	.491*	.757**	0.0182904	.569**	-0.0899723	0.307407
			Sig. (2-tailed)	0.701811	0.398312	0.000575344	0.518701	0.000177165	0.8185	0.79919	0.541566	0.42621	0.544923	0.525702	0.692649	0.377211	0.387141	0.219066	0.706624	0.623822	0.470824	0.155919	0.716574	0.581189	0.862602	0.884918	0.585702	0.746306	0.38177	0.553806	0.428724	0.52118	0.316884	0.548177	0.342077	0.162389	0.122297	0.101549	1.66361e-05	0.000294854	0.000826038	0.00777665	0.000238502	0.0277494	0.000111517	0.938993	0.00879756	0.706005	0.187356
			N	20	20	20	20	20	20	20	20	20	20	20	20	20	20	20	20	20	20	20	20	20	20	20	20	20	20	20	20	20	20	20	20	20	20	20	20	20	20	20	20	20	20	20	20	20	20
		Candida_zeylanoides	Pearson Correlation	-0.111548	-0.0869757	-0.114369	-0.0858034	-0.116394	.636**	.721**	-0.0591498	-0.0758118	-0.0584711	-0.0605955	-0.0761965	0.0422345	0.0882846	-0.0666016	.495*	0.401014	0.183591	0.0747108	0.287533	-0.0803407	-0.0526316	-0.0357337	-0.0526316	0.0398863	-0.109076	-0.0603024	-0.101802	-0.0629045	-0.0907821	-0.10827	0.107507	-0.137224	-0.101551	-0.0965271	-0.0839648	-0.0922785	-0.116966	-0.121295	-0.121684	-0.111427	-0.0939718	-0.0857635	-0.122291	-0.127248	-0.101267
			Sig. (2-tailed)	0.639641	0.7154	0.631141	0.719086	0.625068	0.00259195	0.000332463	0.804359	0.750737	0.806563	0.799669	0.749511	0.85967	0.711291	0.780258	0.0266191	0.0797181	0.43846	0.754249	0.218976	0.736339	0.825581	0.881109	0.825581	0.867404	0.647122	0.80062	0.669329	0.792193	0.703474	0.649568	0.651889	0.564	0.670099	0.685599	0.724879	0.698803	0.623356	0.610467	0.609314	0.640007	0.69353	0.719211	0.607516	0.59292	0.670973
			N	20	20	20	20	20	20	20	20	20	20	20	20	20	20	20	20	20	20	20	20	20	20	20	20	20	20	20	20	20	20	20	20	20	20	20	20	20	20	20	20	20	20	20	20	20	20
		Sporopachydermia_sp_91_1101	Pearson Correlation	-0.0396543	0.228963	-0.205228	0.0534142	-0.228552	-0.077084	0.15276	-0.097692	0.222413	-0.114549	0.406336	.498*	0.362449	0.0830785	0.172401	-0.0316336	0.0299419	0.129121	-0.348734	-0.21474	0.113586	-0.134915	0.132829	-0.110561	-0.225137	-0.0653423	.478*	.579**	0.171785	-0.23271	-0.198837	-0.118951	0.31904	-0.0995673	-0.0882817	-0.113568	-0.175856	-0.229594	-0.26165	-0.238169	-0.231977	-0.177988	-0.205516	-0.193417	0.088842	-0.151318
			Sig. (2-tailed)	0.868169	0.331548	0.385393	0.823027	0.33244	0.746685	0.520246	0.681994	0.345939	0.6306	0.075436	0.0252962	0.116298	0.727677	0.467331	0.894673	0.900278	0.587443	0.131827	0.363254	0.633497	0.570637	0.576666	0.642622	0.33991	0.784318	0.0328877	0.00741923	0.468948	0.323475	0.40068	0.617434	0.170354	0.676205	0.7113	0.633549	0.458316	0.330178	0.265132	0.311926	0.325044	0.452798	0.384711	0.4139	0.709544	0.524238
			N	20	20	20	20	20	20	20	20	20	20	20	20	20	20	20	20	20	20	20	20	20	20	20	20	20	20	20	20	20	20	20	20	20	20	20	20	20	20	20	20	20	20	20	20	20	20
		Yarrowia_lipolytica	Pearson Correlation	.c	.c	.c	.c	.c	.c	.c	.c	.c	.c	.c	.c	.c	.c	.c	.c	.c	.c	.c	.c	.c	.c	.c	.c	.c	.c	.c	.c	.c	.c	.c	.c	.c	.c	.c	.c	.c	.c	.c	.c	.c	.c	.c	.c	.c	.c
			Sig. (2-tailed)
			N	20	20	20	20	20	20	20	20	20	20	20	20	20	20	20	20	20	20	20	20	20	20	20	20	20	20	20	20	20	20	20	20	20	20	20	20	20	20	20	20	20	20	20	20	20	20
		Pichia_onychis	Pearson Correlation	-0.111548	-0.0869757	-0.114369	-0.0858034	-0.116394	-0.109607	-0.0962508	-0.0591498	-0.0758118	-0.0584711	-0.0605955	-0.0761965	-0.114718	-0.135367	-0.183165	-0.126776	-0.151374	-0.201523	.587**	0.0831646	-0.0803407	-0.0526316	-0.0758783	-0.0526316	.876**	-0.109076	-0.00722038	-0.101802	-0.0629045	-0.0907821	-0.10827	-0.047606	-0.137224	-0.101551	-0.0965271	-0.0839648	-0.0922785	-0.116966	-0.121295	-0.121684	-0.111427	-0.0939718	-0.0857635	-0.122291	0.313193	-0.101267
			Sig. (2-tailed)	0.639641	0.7154	0.631141	0.719086	0.625068	0.645513	0.686455	0.804359	0.750737	0.806563	0.799669	0.749511	0.630092	0.569336	0.439541	0.594304	0.524083	0.394216	0.00648738	0.727405	0.736339	0.825581	0.750525	0.825581	4.08895e-07	0.647122	0.975898	0.669329	0.792193	0.703474	0.649568	0.842025	0.564	0.670099	0.685599	0.724879	0.698803	0.623356	0.610467	0.609314	0.640007	0.69353	0.719211	0.607516	0.178763	0.670973
			N	20	20	20	20	20	20	20	20	20	20	20	20	20	20	20	20	20	20	20	20	20	20	20	20	20	20	20	20	20	20	20	20	20	20	20	20	20	20	20	20	20	20	20	20	20	20
		Debaryomyces_hansenii	Pearson Correlation	-0.112509	-0.0947762	-0.110192	-0.0934988	-0.110567	0.302494	-0.104883	-0.0616797	-0.0726083	-0.0477741	-0.0653769	0.0555944	-0.075185	.533*	0.199534	-0.106618	-0.0344391	0.257297	0.112645	-0.100376	0.142648	-0.0573519	-0.0744592	-0.0573519	-0.0498435	-0.098686	-0.0814466	-0.102619	-0.0685462	-0.0787308	-0.102755	-0.175538	-0.0948606	-0.10114	-0.0959613	-0.0882485	-0.094456	-0.113938	-0.0929437	-0.097608	-0.102255	-0.0937969	-0.070354	-0.119927	-0.131863	-0.0136069
			Sig. (2-tailed)	0.63674	0.69103	0.643741	0.695002	0.642604	0.194868	0.659888	0.796157	0.76097	0.841474	0.784207	0.81592	0.752736	0.0156422	0.398997	0.654595	0.885389	0.273453	0.636329	0.673715	0.548541	0.8102	0.755053	0.8102	0.834696	0.678923	0.732837	0.666819	0.774	0.741448	0.666403	0.459143	0.690768	0.671362	0.687353	0.711405	0.692025	0.632438	0.69673	0.682254	0.667938	0.694074	0.768193	0.614528	0.579465	0.954596
			N	20	20	20	20	20	20	20	20	20	20	20	20	20	20	20	20	20	20	20	20	20	20	20	20	20	20	20	20	20	20	20	20	20	20	20	20	20	20	20	20	20	20	20	20	20	20
		Debaryomyces_hansenii_var_hansenii	Pearson Correlation	-0.093673	-0.0410355	-0.136017	-0.0675099	-0.138646	0.310282	-0.0511642	-0.0698132	-0.090305	-0.0665083	-0.069296	0.0457786	-0.0743089	.582**	0.210027	-0.0507527	-0.0322427	0.267327	0.0958433	-0.134464	0.187437	-0.0626934	0.00322933	-0.0626934	-0.0456038	-0.0845488	-0.0884064	-0.120185	-0.0102103	-0.108137	-0.12871	-0.189613	-0.115968	-0.120807	-0.114834	-0.100017	-0.10992	-0.137349	-0.122099	-0.123091	-0.132223	-0.111809	-0.102126	-0.144862	-0.116147	-0.0354007
			Sig. (2-tailed)	0.69446	0.863617	0.567466	0.777333	0.55993	0.183051	0.830376	0.769929	0.704965	0.780559	0.77159	0.84802	0.755533	0.00705239	0.374131	0.831721	0.892657	0.254522	0.687719	0.57194	0.428757	0.792876	0.989219	0.792876	0.848594	0.723037	0.710909	0.613762	0.965923	0.649973	0.588644	0.423319	0.626343	0.611914	0.629746	0.67482	0.644565	0.563643	0.608085	0.605151	0.578419	0.638852	0.668335	0.542287	0.625809	0.88221
			N	20	20	20	20	20	20	20	20	20	20	20	20	20	20	20	20	20	20	20	20	20	20	20	20	20	20	20	20	20	20	20	20	20	20	20	20	20	20	20	20	20	20	20	20	20	20
		Debaryomyces_maramus	Pearson Correlation	-0.118983	-0.0927731	-0.121644	-0.0915227	-0.124152	0.341141	-0.0623197	-0.0618456	-0.080865	-0.0623685	-0.0646345	0.0518897	-0.0702613	.547*	0.205691	-0.0752872	-0.00797182	0.276285	0.120925	-0.0979517	0.135433	-0.0561398	-0.071391	-0.0561398	-0.0459045	-0.108829	-0.0799271	-0.108588	-0.0670974	-0.0968332	-0.115487	-0.171679	-0.105674	-0.10832	-0.102961	-0.0895615	-0.0984294	-0.124763	-0.108566	-0.110013	-0.1181	-0.100236	-0.0914801	-0.130442	-0.128457	-0.0230614
			Sig. (2-tailed)	0.617338	0.697262	0.609433	0.701161	0.602018	0.141029	0.794085	0.795619	0.734678	0.793927	0.786603	0.828005	0.768491	0.0124996	0.384298	0.75241	0.973391	0.238338	0.611564	0.681191	0.569147	0.814144	0.764868	0.814144	0.847607	0.647873	0.737651	0.648605	0.778661	0.684652	0.627785	0.469229	0.657473	0.649417	0.665771	0.707291	0.679716	0.600219	0.648669	0.644281	0.61997	0.674146	0.701294	0.583592	0.589382	0.923119
			N	20	20	20	20	20	20	20	20	20	20	20	20	20	20	20	20	20	20	20	20	20	20	20	20	20	20	20	20	20	20	20	20	20	20	20	20	20	20	20	20	20	20	20	20	20	20
		Debaryomyces_subglobosus	Pearson Correlation	-0.111548	-0.0869757	-0.114369	-0.0858034	-0.116394	0.310776	-0.0962508	-0.0591498	-0.0758118	-0.0584711	-0.0605955	0.0566884	-0.0704544	.544*	0.211315	-0.0975677	-0.0257411	0.269121	0.114801	-0.125025	0.140323	-0.0526316	-0.0683306	-0.0526316	-0.0454109	-0.109076	-0.0757274	-0.101802	-0.0629045	-0.0907821	-0.10827	-0.175231	-0.0972695	-0.101551	-0.0965271	-0.0839648	-0.0922785	-0.116966	-0.100694	-0.101944	-0.111427	-0.0939718	-0.0857635	-0.122291	-0.120059	-0.0164902
			Sig. (2-tailed)	0.639641	0.7154	0.631141	0.719086	0.625068	0.182319	0.686455	0.804359	0.750737	0.806563	0.799669	0.812358	0.767871	0.013085	0.371141	0.682379	0.914216	0.251226	0.629845	0.599447	0.555146	0.825581	0.774693	0.825581	0.849227	0.647122	0.751006	0.669329	0.792193	0.703474	0.649568	0.459941	0.683301	0.670099	0.685599	0.724879	0.698803	0.623356	0.672733	0.668892	0.640007	0.69353	0.719211	0.607516	0.614137	0.944988
			N	20	20	20	20	20	20	20	20	20	20	20	20	20	20	20	20	20	20	20	20	20	20	20	20	20	20	20	20	20	20	20	20	20	20	20	20	20	20	20	20	20	20	20	20	20	20
		Kluyveromyces_lactis	Pearson Correlation	-0.111548	0.0556098	-0.0888843	-0.0192284	-0.116394	-0.109607	0.181252	-0.0135881	-0.0758118	-0.0584711	-0.0421939	.963**	-0.00815921	0.19224	0.410368	-0.0828295	0.145021	0.430347	-0.0789089	-0.14891	-0.0803407	-0.0526316	-0.0577082	-0.0526316	-0.155768	-0.109076	0.156427	0.27808	-0.0629045	-0.0907821	-0.0169856	-0.0341643	0.151331	-0.045934	-0.0448053	-0.0839648	-0.0922785	-0.116966	-0.108897	-0.074163	-0.0838821	-0.0488926	-0.0739055	-0.0718307	0.172841	-0.101267
			Sig. (2-tailed)	0.639641	0.81587	0.709411	0.93587	0.625068	0.645513	0.444416	0.954659	0.750737	0.806563	0.859803	9.60579e-12	0.972766	0.416802	0.0723079	0.728463	0.541842	0.0582198	0.740882	0.530938	0.736339	0.825581	0.809042	0.825581	0.511963	0.647122	0.510157	0.235176	0.792193	0.703474	0.943338	0.886298	0.524202	0.84751	0.851216	0.724879	0.698803	0.623356	0.647666	0.755999	0.72514	0.837809	0.756822	0.763459	0.466178	0.670973
			N	20	20	20	20	20	20	20	20	20	20	20	20	20	20	20	20	20	20	20	20	20	20	20	20	20	20	20	20	20	20	20	20	20	20	20	20	20	20	20	20	20	20	20	20	20	20
		Candida_glabrata	Pearson Correlation	-0.111803	-0.087175	-0.113449	-0.0860001	-0.115886	0.310572	-0.0964715	-0.0592854	-0.0759856	-0.0586051	-0.0607344	0.0565287	-0.0705824	.544*	0.210939	-0.0977907	-0.0259854	0.268712	0.114294	-0.125382	0.140163	-0.0527522	-0.0684815	-0.0527522	-0.0454314	-0.108656	-0.0758767	-0.102035	-0.0630487	-0.0904397	-0.108519	-0.175576	-0.0975209	-0.100698	-0.0956123	-0.0841573	-0.0913011	-0.116042	-0.0994232	-0.101206	-0.109934	-0.093087	-0.0855549	-0.121155	-0.120395	-0.0150939
			Sig. (2-tailed)	0.638869	0.714773	0.633907	0.718467	0.626588	0.182622	0.685772	0.803919	0.750183	0.806128	0.799219	0.812878	0.767461	0.0131502	0.372011	0.681689	0.913405	0.251975	0.631367	0.598398	0.555599	0.825188	0.774208	0.825188	0.84916	0.648398	0.75053	0.668612	0.791726	0.704543	0.648814	0.459043	0.682523	0.672722	0.688435	0.724272	0.701852	0.626122	0.676649	0.67116	0.644521	0.696284	0.719868	0.610882	0.613139	0.94964
			N	20	20	20	20	20	20	20	20	20	20	20	20	20	20	20	20	20	20	20	20	20	20	20	20	20	20	20	20	20	20	20	20	20	20	20	20	20	20	20	20	20	20	20	20	20	20
		Saccharomyces_bayanus	Pearson Correlation	-0.26376	-0.190859	-0.208265	0.138456	-0.257178	-0.115019	-0.168063	0.116759	0.170617	0.0725608	0.147878	-0.2767	0.104652	-0.00249687	0.280062	-0.0335425	-0.201803	0.100464	0.207881	.491*	-0.286266	-0.197374	-0.232443	0.0930205	-0.263019	-0.0348715	0.100941	0.0173393	-0.17617	-0.000260686	-0.117314	0.0255867	0.401143	-0.157265	-0.200239	-0.279463	-0.150944	-0.188986	-0.130382	-0.174542	-0.0745969	-0.164682	0.00632958	-0.160115	-0.325448	-0.148928
			Sig. (2-tailed)	0.261156	0.420221	0.378244	0.560473	0.273682	0.629191	0.478779	0.623975	0.472022	0.761122	0.533821	0.237605	0.660596	0.991664	0.231718	0.888355	0.393543	0.673444	0.379144	0.0280477	0.221105	0.404224	0.324045	0.696491	0.262548	0.883959	0.671975	0.94216	0.457501	0.99913	0.622318	0.914729	0.0796122	0.507866	0.397298	0.23276	0.525278	0.424883	0.583769	0.461735	0.754613	0.487795	0.978871	0.500107	0.161455	0.530887
			N	20	20	20	20	20	20	20	20	20	20	20	20	20	20	20	20	20	20	20	20	20	20	20	20	20	20	20	20	20	20	20	20	20	20	20	20	20	20	20	20	20	20	20	20	20	20
		Saccharomyces_cerevisiae	Pearson Correlation	0.0698547	-0.130415	-0.163067	0.0426866	-0.207521	0.119596	-0.105891	0.223429	0.139259	0.260441	-0.0399425	-0.320391	0.0393214	-0.239991	0.0217568	0.0252077	-0.258257	-0.134235	0.147197	0.425414	-0.25389	0.207734	-0.259474	0.20851	-0.0729038	0.241507	-0.0912909	-0.16989	-0.161748	0.196626	0.250183	0.377647	0.193838	-0.101072	-0.168817	-0.362069	-0.14696	-0.150886	-0.0228529	-0.11902	0.0510295	-0.150963	0.236964	-0.0706661	-0.00556037	-0.0700303
			Sig. (2-tailed)	0.769796	0.583671	0.492133	0.858182	0.379989	0.615513	0.656811	0.343683	0.55818	0.267428	0.867218	0.16845	0.869266	0.308128	0.927457	0.915987	0.271604	0.572599	0.535728	0.0614865	0.280078	0.379489	0.269271	0.37767	0.760024	0.304989	0.701884	0.473941	0.495689	0.406044	0.287398	0.100675	0.412864	0.671573	0.476778	0.11671	0.536392	0.525438	0.923812	0.617226	0.830816	0.525224	0.314453	0.767192	0.981438	0.769232
			N	20	20	20	20	20	20	20	20	20	20	20	20	20	20	20	20	20	20	20	20	20	20	20	20	20	20	20	20	20	20	20	20	20	20	20	20	20	20	20	20	20	20	20	20	20	20
		Saccharomyces_kudriavzevii	Pearson Correlation	.c	.c	.c	.c	.c	.c	.c	.c	.c	.c	.c	.c	.c	.c	.c	.c	.c	.c	.c	.c	.c	.c	.c	.c	.c	.c	.c	.c	.c	.c	.c	.c	.c	.c	.c	.c	.c	.c	.c	.c	.c	.c	.c	.c	.c	.c
			Sig. (2-tailed)
			N	20	20	20	20	20	20	20	20	20	20	20	20	20	20	20	20	20	20	20	20	20	20	20	20	20	20	20	20	20	20	20	20	20	20	20	20	20	20	20	20	20	20	20	20	20	20
		unculturedDebaryomyces	Pearson Correlation	-0.111548	-0.0869757	-0.114369	-0.0858034	-0.116394	0.310776	-0.0962508	-0.0591498	-0.0758118	-0.0584711	-0.0605955	0.0566884	-0.0704544	.544*	0.211315	-0.0975677	-0.0257411	0.269121	0.114801	-0.125025	0.140323	-0.0526316	-0.0683306	-0.0526316	-0.0454109	-0.109076	-0.0757274	-0.101802	-0.0629045	-0.0907821	-0.10827	-0.175231	-0.0972695	-0.101551	-0.0965271	-0.0839648	-0.0922785	-0.116966	-0.100694	-0.101944	-0.111427	-0.0939718	-0.0857635	-0.122291	-0.120059	-0.0164902
			Sig. (2-tailed)	0.639641	0.7154	0.631141	0.719086	0.625068	0.182319	0.686455	0.804359	0.750737	0.806563	0.799669	0.812358	0.767871	0.013085	0.371141	0.682379	0.914216	0.251226	0.629845	0.599447	0.555146	0.825581	0.774693	0.825581	0.849227	0.647122	0.751006	0.669329	0.792193	0.703474	0.649568	0.459941	0.683301	0.670099	0.685599	0.724879	0.698803	0.623356	0.672733	0.668892	0.640007	0.69353	0.719211	0.607516	0.614137	0.944988
			N	20	20	20	20	20	20	20	20	20	20	20	20	20	20	20	20	20	20	20	20	20	20	20	20	20	20	20	20	20	20	20	20	20	20	20	20	20	20	20	20	20	20	20	20	20	20
		unculturedCandida	Pearson Correlation	-0.0986472	-0.140583	.691**	-0.1113	.713**	0.0877933	0.135039	-0.0956066	-0.117143	-0.0859115	-0.0955664	-0.0990582	-0.111021	-0.174593	-0.235978	0.0644693	0.0574174	-0.16063	0.27129	-0.017258	-0.129859	-0.0850709	-0.0120384	-0.0850709	-0.171617	-0.176305	-0.102642	-0.150615	-0.101676	0.309488	-0.173255	-0.180582	-0.172565	0.315613	0.303741	.766**	.756**	.672**	.594**	.759**	.531*	.799**	0.0573487	.572**	-0.20732	0.259105
			Sig. (2-tailed)	0.679043	0.554405	0.000742005	0.64039	0.000415241	0.712832	0.570281	0.688453	0.622828	0.718745	0.688577	0.677775	0.641232	0.461601	0.31653	0.787136	0.809987	0.498711	0.247278	0.94243	0.585292	0.721392	0.959826	0.721392	0.46939	0.457151	0.666749	0.52619	0.669717	0.184234	0.465096	0.446129	0.466902	0.175248	0.192943	8.27285e-05	0.000115373	0.00118395	0.00578438	0.000104936	0.016034	2.40141e-05	0.810211	0.00839829	0.380459	0.269977
			N	20	20	20	20	20	20	20	20	20	20	20	20	20	20	20	20	20	20	20	20	20	20	20	20	20	20	20	20	20	20	20	20	20	20	20	20	20	20	20	20	20	20	20	20	20	20
		unculturedSaccharomycetales	Pearson Correlation	-0.130529	0.0304257	-0.2326	-0.0613438	-0.242971	0.222785	0.0194797	-0.0927955	-0.0938885	-0.110713	-0.0230351	0.231414	-0.0519481	.581**	0.278176	-0.0643625	0.0275045	0.314192	-0.0295723	-0.22583	0.198021	-0.110089	0.0855527	-0.0911882	-0.120382	-0.115668	-0.0139753	0.0351116	0.0420267	-0.189888	-0.187825	-0.218449	0.0775565	-0.198122	-0.188614	-0.175628	-0.193018	-0.244657	-0.229062	-0.223947	-0.222667	-0.184976	-0.176343	-0.242711	-0.0917367	-0.13294
			Sig. (2-tailed)	0.583341	0.898675	0.32371	0.797245	0.301975	0.345112	0.935033	0.697192	0.69379	0.642163	0.923207	0.326253	0.827814	0.00728022	0.235008	0.787481	0.908362	0.177306	0.901503	0.338387	0.402654	0.644053	0.719875	0.702205	0.613175	0.627243	0.953368	0.883165	0.860354	0.422635	0.427785	0.354823	0.745181	0.402411	0.42581	0.458909	0.414883	0.298528	0.331332	0.342536	0.345375	0.434952	0.457052	0.302508	0.700493	0.576343
			N	20	20	20	20	20	20	20	20	20	20	20	20	20	20	20	20	20	20	20	20	20	20	20	20	20	20	20	20	20	20	20	20	20	20	20	20	20	20	20	20	20	20	20	20	20	20
		Fusarium_sp_EP	Pearson Correlation	.c	.c	.c	.c	.c	.c	.c	.c	.c	.c	.c	.c	.c	.c	.c	.c	.c	.c	.c	.c	.c	.c	.c	.c	.c	.c	.c	.c	.c	.c	.c	.c	.c	.c	.c	.c	.c	.c	.c	.c	.c	.c	.c	.c	.c	.c
			Sig. (2-tailed)
			N	20	20	20	20	20	20	20	20	20	20	20	20	20	20	20	20	20	20	20	20	20	20	20	20	20	20	20	20	20	20	20	20	20	20	20	20	20	20	20	20	20	20	20	20	20	20
		Fusarium_sp_ZH1_D1	Pearson Correlation	-0.0663868	-0.242564	0.298586	-0.239295	0.355385	-0.30568	-0.268432	-0.104887	0.05925	0.268305	-0.151318	-0.07043	-0.173942	-0.319964	-0.202441	-0.240102	-0.258521	-0.283644	0.059813	.511*	0.0118597	-0.146783	-0.164509	-0.146783	-0.156864	0.151126	-0.175965	-0.0589651	-0.175433	0.429617	0.110057	-0.0800949	0.094399	0.0584369	0.0585615	0.0779798	0.153141	0.266888	0.386429	0.340703	0.419601	0.243292	0.439724	0.210395	-0.375962	0.110047
			Sig. (2-tailed)	0.78095	0.302811	0.200985	0.309575	0.124123	0.189974	0.25249	0.659877	0.804034	0.252722	0.52424	0.767949	0.4633	0.16905	0.392018	0.307898	0.271097	0.225549	0.802207	0.0214333	0.960421	0.536888	0.488259	0.536888	0.508963	0.524771	0.458033	0.804959	0.459416	0.0586943	0.64415	0.737119	0.692202	0.806674	0.806269	0.743835	0.519192	0.255332	0.0923757	0.141573	0.0655115	0.301317	0.0523751	0.373274	0.102328	0.644179
			N	20	20	20	20	20	20	20	20	20	20	20	20	20	20	20	20	20	20	20	20	20	20	20	20	20	20	20	20	20	20	20	20	20	20	20	20	20	20	20	20	20	20	20	20	20	20
		Fusarium_solani	Pearson Correlation	-0.111548	-0.0869757	.686**	-0.0858034	.715**	-0.109607	-0.0962508	-0.0591498	-0.0758118	-0.0584711	-0.0605955	-0.0761965	-0.114718	-0.162784	-0.183165	-0.0807461	-0.0721788	-0.201523	0.318151	-0.0774255	-0.0803407	-0.0526316	0.0192792	-0.0526316	-0.155768	-0.109076	-0.0622976	-0.101802	-0.0629045	0.381634	-0.10827	-0.190512	-0.137224	0.189717	0.174342	.693**	.758**	.670**	.650**	.812**	.610**	.850**	0.100539	.538*	-0.128463	0.165937
			Sig. (2-tailed)	0.639641	0.7154	0.000831147	0.719086	0.000400623	0.645513	0.686455	0.804359	0.750737	0.806563	0.799669	0.749511	0.630092	0.492894	0.439541	0.735055	0.762344	0.394216	0.171615	0.745598	0.736339	0.825581	0.935701	0.825581	0.511963	0.647122	0.794156	0.669329	0.792193	0.096842	0.649568	0.421081	0.564	0.423058	0.462256	0.000704136	0.000107488	0.0012184	0.00193052	1.40296e-05	0.00430481	2.04922e-06	0.673212	0.0143313	0.589365	0.48444
			N	20	20	20	20	20	20	20	20	20	20	20	20	20	20	20	20	20	20	20	20	20	20	20	20	20	20	20	20	20	20	20	20	20	20	20	20	20	20	20	20	20	20	20	20	20	20
		Nectria_haematococca_mpVI	Pearson Correlation	-0.111548	-0.0869757	.686**	-0.0858034	.715**	-0.109607	-0.0962508	-0.0591498	-0.0758118	-0.0584711	-0.0605955	-0.0761965	-0.114718	-0.162784	-0.183165	-0.0807461	-0.0721788	-0.201523	0.318151	-0.0774255	-0.0803407	-0.0526316	0.0192792	-0.0526316	-0.155768	-0.109076	-0.0622976	-0.101802	-0.0629045	0.381634	-0.10827	-0.190512	-0.137224	0.189717	0.174342	.693**	.758**	.670**	.650**	.812**	.610**	.850**	0.100539	.538*	-0.128463	0.165937
			Sig. (2-tailed)	0.639641	0.7154	0.000831147	0.719086	0.000400623	0.645513	0.686455	0.804359	0.750737	0.806563	0.799669	0.749511	0.630092	0.492894	0.439541	0.735055	0.762344	0.394216	0.171615	0.745598	0.736339	0.825581	0.935701	0.825581	0.511963	0.647122	0.794156	0.669329	0.792193	0.096842	0.649568	0.421081	0.564	0.423058	0.462256	0.000704136	0.000107488	0.0012184	0.00193052	1.40296e-05	0.00430481	2.04922e-06	0.673212	0.0143313	0.589365	0.48444
			N	20	20	20	20	20	20	20	20	20	20	20	20	20	20	20	20	20	20	20	20	20	20	20	20	20	20	20	20	20	20	20	20	20	20	20	20	20	20	20	20	20	20	20	20	20	20
		Ophiocordyceps_sinensis	Pearson Correlation	-0.111548	-0.0869757	-0.114369	-0.0858034	-0.116394	-0.109607	-0.0962508	-0.0591498	-0.0758118	-0.0584711	-0.0605955	-0.0761965	-0.114718	-0.135367	-0.183165	-0.126776	-0.151374	-0.201523	.587**	0.0831646	-0.0803407	-0.0526316	-0.0758783	-0.0526316	.876**	-0.109076	-0.00722038	-0.101802	-0.0629045	-0.0907821	-0.10827	-0.047606	-0.137224	-0.101551	-0.0965271	-0.0839648	-0.0922785	-0.116966	-0.121295	-0.121684	-0.111427	-0.0939718	-0.0857635	-0.122291	0.313193	-0.101267
			Sig. (2-tailed)	0.639641	0.7154	0.631141	0.719086	0.625068	0.645513	0.686455	0.804359	0.750737	0.806563	0.799669	0.749511	0.630092	0.569336	0.439541	0.594304	0.524083	0.394216	0.00648738	0.727405	0.736339	0.825581	0.750525	0.825581	4.08895e-07	0.647122	0.975898	0.669329	0.792193	0.703474	0.649568	0.842025	0.564	0.670099	0.685599	0.724879	0.698803	0.623356	0.610467	0.609314	0.640007	0.69353	0.719211	0.607516	0.178763	0.670973
			N	20	20	20	20	20	20	20	20	20	20	20	20	20	20	20	20	20	20	20	20	20	20	20	20	20	20	20	20	20	20	20	20	20	20	20	20	20	20	20	20	20	20	20	20	20	20
		unculturedHypocreales	Pearson Correlation	.c	.c	.c	.c	.c	.c	.c	.c	.c	.c	.c	.c	.c	.c	.c	.c	.c	.c	.c	.c	.c	.c	.c	.c	.c	.c	.c	.c	.c	.c	.c	.c	.c	.c	.c	.c	.c	.c	.c	.c	.c	.c	.c	.c	.c	.c
			Sig. (2-tailed)
			N	20	20	20	20	20	20	20	20	20	20	20	20	20	20	20	20	20	20	20	20	20	20	20	20	20	20	20	20	20	20	20	20	20	20	20	20	20	20	20	20	20	20	20	20	20	20
		Ascomycota_sp_MA5350	Pearson Correlation	.533*	0.0359337	-0.117699	-0.0865999	-0.120713	.531*	-0.0898706	-0.0597108	-0.078625	-0.0606409	-0.0621842	-0.0417386	0.0205137	-0.165305	-0.168676	-0.129904	-0.0924535	-0.130859	0.164411	0.0531211	-0.0833221	.999**	-0.0549088	-0.0545847	0.176693	.586**	-0.0494644	-0.0919561	-0.0652388	-0.0941508	0.355868	.604**	-0.131968	-0.103325	-0.0982542	-0.0870806	-0.0957029	-0.121307	-0.121405	-0.124495	-0.114574	-0.0958423	-0.0885208	-0.0928972	.787**	-0.105025
			Sig. (2-tailed)	0.0155263	0.880448	0.621166	0.716581	0.612193	0.0160999	0.706323	0.802539	0.741784	0.799522	0.794523	0.861302	0.931592	0.486128	0.477152	0.58516	0.698257	0.582379	0.488522	0.823983	0.726907	1.74264e-27	0.818153	0.81921	0.456145	0.00657211	0.835937	0.699808	0.784652	0.692974	0.123576	0.00477574	0.579159	0.664656	0.680257	0.71507	0.688154	0.610431	0.61014	0.601008	0.630527	0.687722	0.710551	0.696875	3.87709e-05	0.659456
			N	20	20	20	20	20	20	20	20	20	20	20	20	20	20	20	20	20	20	20	20	20	20	20	20	20	20	20	20	20	20	20	20	20	20	20	20	20	20	20	20	20	20	20	20	20	20
		Pezizomycotina_sp_11290	Pearson Correlation	.c	.c	.c	.c	.c	.c	.c	.c	.c	.c	.c	.c	.c	.c	.c	.c	.c	.c	.c	.c	.c	.c	.c	.c	.c	.c	.c	.c	.c	.c	.c	.c	.c	.c	.c	.c	.c	.c	.c	.c	.c	.c	.c	.c	.c	.c
			Sig. (2-tailed)
			N	20	20	20	20	20	20	20	20	20	20	20	20	20	20	20	20	20	20	20	20	20	20	20	20	20	20	20	20	20	20	20	20	20	20	20	20	20	20	20	20	20	20	20	20	20	20
		unculturedAscomycota	Pearson Correlation	0.105247	-0.123944	-0.127124	-0.00954113	-0.174888	0.117426	-0.0781638	0.246241	0.201417	0.360596	-0.0358896	-0.324286	0.0679352	-0.273549	-0.015662	0.0119483	-0.23325	-0.166352	0.137784	0.361505	-0.260886	0.174796	-0.283996	0.237569	-0.0138544	0.198113	-0.0868183	-0.171306	-0.156656	0.302474	0.273752	0.388592	0.242247	-0.0474347	-0.14025	-0.358988	-0.111263	-0.12621	0.0201827	-0.0789704	0.0975945	-0.118113	0.343297	-0.0125942	-0.00371386	-0.029829
			Sig. (2-tailed)	0.658776	0.602632	0.593283	0.968155	0.460832	0.621984	0.74325	0.295312	0.394469	0.118316	0.880594	0.163044	0.775965	0.243208	0.947747	0.960126	0.322321	0.483331	0.562394	0.117323	0.26658	0.461073	0.22495	0.313184	0.953771	0.402431	0.715894	0.470209	0.509531	0.194899	0.242845	0.0904108	0.303463	0.842586	0.555354	0.120087	0.640502	0.595964	0.932694	0.740687	0.682296	0.61993	0.13837	0.957972	0.987602	0.900653
			N	20	20	20	20	20	20	20	20	20	20	20	20	20	20	20	20	20	20	20	20	20	20	20	20	20	20	20	20	20	20	20	20	20	20	20	20	20	20	20	20	20	20	20	20	20	20
		unculturedGreenland_glacial_ice_fungus_IM65_3	Pearson Correlation	-0.159117	-0.124066	-0.163142	-0.122394	-0.16603	.632**	0.338602	-0.0843742	-0.108142	-0.0834061	-0.0864365	0.00350335	-0.0348971	.511*	0.139639	0.205572	0.21172	0.334096	0.140419	0.0618318	0.0717026	-0.0750763	-0.0784937	-0.0750763	-0.0151201	-0.155592	-0.0990416	-0.145215	-0.0897301	-0.129496	-0.154442	-0.0853604	-0.16201	-0.144858	-0.137691	-0.119772	-0.131631	-0.166847	-0.155628	-0.15691	-0.158944	-0.134046	-0.122337	-0.174442	-0.175443	-0.0728757
			Sig. (2-tailed)	0.502817	0.602271	0.491931	0.607211	0.48419	0.00276848	0.144203	0.723588	0.649959	0.726642	0.717094	0.988305	0.883874	0.0213073	0.557094	0.384579	0.370203	0.14996	0.554872	0.795664	0.76387	0.753083	0.742201	0.753083	0.949553	0.512448	0.677826	0.541293	0.706763	0.586349	0.515607	0.72048	0.49498	0.542301	0.562661	0.614991	0.580138	0.482012	0.512347	0.508837	0.503287	0.573145	0.607379	0.461996	0.459389	0.760114
			N	20	20	20	20	20	20	20	20	20	20	20	20	20	20	20	20	20	20	20	20	20	20	20	20	20	20	20	20	20	20	20	20	20	20	20	20	20	20	20	20	20	20	20	20	20	20
		Agaricus_bisporus	Pearson Correlation	.c	.c	.c	.c	.c	.c	.c	.c	.c	.c	.c	.c	.c	.c	.c	.c	.c	.c	.c	.c	.c	.c	.c	.c	.c	.c	.c	.c	.c	.c	.c	.c	.c	.c	.c	.c	.c	.c	.c	.c	.c	.c	.c	.c	.c	.c
			Sig. (2-tailed)
			N	20	20	20	20	20	20	20	20	20	20	20	20	20	20	20	20	20	20	20	20	20	20	20	20	20	20	20	20	20	20	20	20	20	20	20	20	20	20	20	20	20	20	20	20	20	20
		unculturedCortinarius	Pearson Correlation	-0.173942	0.11421	-0.0828173	.711**	-0.0655319	-0.170916	-0.061683	.561*	-0.118218	-0.076545	-0.0827652	-0.118817	-0.0604258	-0.249218	-0.0844539	0.287421	-0.136189	-0.13435	0.0318804	-0.158078	-0.12528	-0.0820714	-0.0738067	.569**	0.0101264	-0.170089	-0.102208	-0.0780638	0.0359072	-0.0852076	0.354633	0.339323	-0.0460886	-0.123609	-0.118209	-0.0382382	-0.0424513	0.0307666	-0.00177682	0.0346472	-0.0877159	-0.0338882	-0.111512	-0.0678467	0.0429932	-0.126037
			Sig. (2-tailed)	0.463299	0.63162	0.728502	0.000440693	0.783707	0.471235	0.796146	0.0100805	0.619619	0.748401	0.728666	0.617831	0.80022	0.289323	0.723336	0.219165	0.56697	0.572267	0.893856	0.505646	0.598698	0.73086	0.757137	0.00877807	0.966203	0.473417	0.668083	0.743568	0.880536	0.720961	0.124978	0.143296	0.847002	0.60362	0.619646	0.872839	0.858956	0.897545	0.994068	0.884701	0.713075	0.887211	0.639748	0.776249	0.857173	0.596473
			N	20	20	20	20	20	20	20	20	20	20	20	20	20	20	20	20	20	20	20	20	20	20	20	20	20	20	20	20	20	20	20	20	20	20	20	20	20	20	20	20	20	20	20	20	20	20
		Omphalotus_nidiformis	Pearson Correlation	-0.113909	-0.0888166	-0.11679	-0.0876195	-0.118858	-0.111927	-0.098288	-0.0604017	-0.0774164	-0.0597087	-0.061878	-0.0778092	-0.117147	0.283915	-0.178184	-0.12454	-0.152886	-0.200911	-0.237381	-0.190549	-0.0820412	-0.0537456	.994**	-0.0537456	-0.155349	-0.111385	-0.0797454	-0.103957	-0.0642359	-0.0927035	-0.110562	-0.192486	-0.140129	-0.1037	-0.0985702	-0.085742	-0.0942317	-0.119442	-0.123602	-0.124259	-0.112244	-0.0959608	-0.0875787	-0.124879	0.121588	-0.10341
			Sig. (2-tailed)	0.632525	0.709624	0.623884	0.713378	0.617711	0.638496	0.680152	0.800298	0.745627	0.802545	0.795514	0.744377	0.622817	0.225088	0.452291	0.600875	0.519899	0.395683	0.313577	0.420989	0.730955	0.821946	6.74079e-19	0.821946	0.513115	0.640133	0.738227	0.662722	0.78789	0.697478	0.642621	0.416195	0.555698	0.663506	0.679281	0.719279	0.692722	0.615971	0.603642	0.601702	0.63754	0.687354	0.713506	0.599876	0.609597	0.664395
			N	20	20	20	20	20	20	20	20	20	20	20	20	20	20	20	20	20	20	20	20	20	20	20	20	20	20	20	20	20	20	20	20	20	20	20	20	20	20	20	20	20	20	20	20	20	20
		Psilocybe_montana	Pearson Correlation	.c	.c	.c	.c	.c	.c	.c	.c	.c	.c	.c	.c	.c	.c	.c	.c	.c	.c	.c	.c	.c	.c	.c	.c	.c	.c	.c	.c	.c	.c	.c	.c	.c	.c	.c	.c	.c	.c	.c	.c	.c	.c	.c	.c	.c	.c
			Sig. (2-tailed)
			N	20	20	20	20	20	20	20	20	20	20	20	20	20	20	20	20	20	20	20	20	20	20	20	20	20	20	20	20	20	20	20	20	20	20	20	20	20	20	20	20	20	20	20	20	20	20
		Scleroderma_sp	Pearson Correlation	0.0918187	0.36484	-0.138826	0.30405	-0.148942	0.270578	0.357701	-0.134166	.586**	-0.0813597	.837**	0.0179252	.856**	-0.0894594	-0.0557839	0.370723	-0.0488427	-0.0475729	-0.255172	0.042868	0.284102	-0.126553	-0.104545	-0.126553	-0.0956174	0.0668526	.820**	.715**	0.352622	-0.189162	-0.244188	0.0546577	0.0439216	-0.0726997	-0.0614942	-0.0368631	-0.0995388	-0.120979	-0.172462	-0.148835	-0.163254	-0.120944	-0.184977	-0.133564	0.0237937	-0.106194
			Sig. (2-tailed)	0.700237	0.113732	0.559415	0.192467	0.530848	0.24857	0.121518	0.5728	0.00663509	0.733111	4.19046e-06	0.940208	1.48132e-06	0.70761	0.815303	0.10759	0.837972	0.842133	0.277574	0.857585	0.224769	0.594958	0.660922	0.594958	0.688419	0.77945	9.43943e-06	0.000392602	0.127283	0.424443	0.299485	0.818971	0.85412	0.760677	0.796757	0.877378	0.676293	0.611404	0.467173	0.531147	0.491629	0.611508	0.43495	0.574537	0.920685	0.655886
			N	20	20	20	20	20	20	20	20	20	20	20	20	20	20	20	20	20	20	20	20	20	20	20	20	20	20	20	20	20	20	20	20	20	20	20	20	20	20	20	20	20	20	20	20	20	20
		Rhizoctonia_solani	Pearson Correlation	0.0281845	-0.127561	0.120197	-0.0757232	0.107991	-0.127659	-0.104866	-0.0861896	-0.111187	-0.0857551	-0.0888708	-0.0515455	-0.121171	0.117768	0.0849576	-0.0809491	.675**	0.330181	-0.332959	-0.13814	-0.11783	-0.0771907	-0.0592452	-0.0771907	-0.219766	-0.156592	-0.110482	-0.149305	-0.0922572	-0.133143	-0.158792	-0.184516	-0.20096	0.35349	0.364607	0.286414	0.109148	0.111399	-0.0366503	-0.00853742	-0.100875	-0.0020775	-0.0990024	0.172024	-0.210087	0.273986
			Sig. (2-tailed)	0.906106	0.592004	0.613726	0.75102	0.650416	0.591715	0.65994	0.717871	0.64073	0.719238	0.709454	0.829129	0.610836	0.620962	0.721749	0.734412	0.00108472	0.155091	0.151438	0.561377	0.620777	0.746345	0.80405	0.746345	0.351857	0.509707	0.642863	0.529836	0.698869	0.575755	0.503702	0.436114	0.395564	0.126285	0.11398	0.220854	0.646903	0.640088	0.878081	0.971504	0.672179	0.993064	0.677947	0.468322	0.373991	0.242426
			N	20	20	20	20	20	20	20	20	20	20	20	20	20	20	20	20	20	20	20	20	20	20	20	20	20	20	20	20	20	20	20	20	20	20	20	20	20	20	20	20	20	20	20	20	20	20
		Rhizoctonia_bataticola	Pearson Correlation	.c	.c	.c	.c	.c	.c	.c	.c	.c	.c	.c	.c	.c	.c	.c	.c	.c	.c	.c	.c	.c	.c	.c	.c	.c	.c	.c	.c	.c	.c	.c	.c	.c	.c	.c	.c	.c	.c	.c	.c	.c	.c	.c	.c	.c	.c
			Sig. (2-tailed)
			N	20	20	20	20	20	20	20	20	20	20	20	20	20	20	20	20	20	20	20	20	20	20	20	20	20	20	20	20	20	20	20	20	20	20	20	20	20	20	20	20	20	20	20	20	20	20
		Hyphodontia_flavipora	Pearson Correlation	-0.111548	-0.0869757	-0.114369	-0.0858034	-0.116394	-0.109607	-0.0962508	-0.0591498	-0.0758118	-0.0584711	-0.0605955	-0.0761965	-0.114718	0.244624	0.216481	-0.0380045	.826**	.459*	-0.238284	-0.0715818	-0.0803407	-0.0526316	-0.0299988	-0.0526316	-0.155768	-0.109076	-0.0782595	-0.101802	-0.0629045	-0.0907821	-0.10827	-0.0976232	-0.137224	-0.101551	-0.0965271	-0.0839648	-0.0922785	-0.116966	-0.121295	-0.121684	-0.111427	-0.0939718	-0.0857635	-0.122291	-0.154838	-0.101267
			Sig. (2-tailed)	0.639641	0.7154	0.631141	0.719086	0.625068	0.645513	0.686455	0.804359	0.750737	0.806563	0.799669	0.749511	0.630092	0.298595	0.359284	0.87361	7.20351e-06	0.0419416	0.311686	0.764257	0.736339	0.825581	0.90009	0.825581	0.511963	0.647122	0.742946	0.669329	0.792193	0.703474	0.649568	0.682207	0.564	0.670099	0.685599	0.724879	0.698803	0.623356	0.610467	0.609314	0.640007	0.69353	0.719211	0.607516	0.514518	0.670973
			N	20	20	20	20	20	20	20	20	20	20	20	20	20	20	20	20	20	20	20	20	20	20	20	20	20	20	20	20	20	20	20	20	20	20	20	20	20	20	20	20	20	20	20	20	20	20
		Albatrellus_syringae	Pearson Correlation	-0.111548	-0.0869757	-0.114369	-0.0858034	-0.116394	-0.109607	-0.0962508	-0.0591498	-0.0758118	-0.0584711	-0.0605955	-0.0761965	-0.114718	-0.135367	-0.183165	-0.126776	-0.151374	-0.201523	.587**	0.0831646	-0.0803407	-0.0526316	-0.0758783	-0.0526316	.876**	-0.109076	-0.00722038	-0.101802	-0.0629045	-0.0907821	-0.10827	-0.047606	-0.137224	-0.101551	-0.0965271	-0.0839648	-0.0922785	-0.116966	-0.121295	-0.121684	-0.111427	-0.0939718	-0.0857635	-0.122291	0.313193	-0.101267
			Sig. (2-tailed)	0.639641	0.7154	0.631141	0.719086	0.625068	0.645513	0.686455	0.804359	0.750737	0.806563	0.799669	0.749511	0.630092	0.569336	0.439541	0.594304	0.524083	0.394216	0.00648738	0.727405	0.736339	0.825581	0.750525	0.825581	4.08895e-07	0.647122	0.975898	0.669329	0.792193	0.703474	0.649568	0.842025	0.564	0.670099	0.685599	0.724879	0.698803	0.623356	0.610467	0.609314	0.640007	0.69353	0.719211	0.607516	0.178763	0.670973
			N	20	20	20	20	20	20	20	20	20	20	20	20	20	20	20	20	20	20	20	20	20	20	20	20	20	20	20	20	20	20	20	20	20	20	20	20	20	20	20	20	20	20	20	20	20	20
		unculturedMalassezia	Pearson Correlation	.c	.c	.c	.c	.c	.c	.c	.c	.c	.c	.c	.c	.c	.c	.c	.c	.c	.c	.c	.c	.c	.c	.c	.c	.c	.c	.c	.c	.c	.c	.c	.c	.c	.c	.c	.c	.c	.c	.c	.c	.c	.c	.c	.c	.c	.c
			Sig. (2-tailed)
			N	20	20	20	20	20	20	20	20	20	20	20	20	20	20	20	20	20	20	20	20	20	20	20	20	20	20	20	20	20	20	20	20	20	20	20	20	20	20	20	20	20	20	20	20	20	20
		unculturedMalasseziales	Pearson Correlation	.c	.c	.c	.c	.c	.c	.c	.c	.c	.c	.c	.c	.c	.c	.c	.c	.c	.c	.c	.c	.c	.c	.c	.c	.c	.c	.c	.c	.c	.c	.c	.c	.c	.c	.c	.c	.c	.c	.c	.c	.c	.c	.c	.c	.c	.c
			Sig. (2-tailed)
			N	20	20	20	20	20	20	20	20	20	20	20	20	20	20	20	20	20	20	20	20	20	20	20	20	20	20	20	20	20	20	20	20	20	20	20	20	20	20	20	20	20	20	20	20	20	20
		Trichosporon_asahii	Pearson Correlation	-0.171751	-0.137661	.505*	-0.138496	.550*	-0.180004	-0.147996	-0.0954859	-0.111848	-0.0758576	-0.0980198	-0.0541807	-0.178549	0.030554	-0.277482	-0.165291	-0.169063	-0.297989	0.0697636	-0.200388	-0.076792	-0.0864353	.638**	-0.0864353	-0.22525	-0.179133	-0.103505	-0.100811	-0.103306	0.270376	-0.0945807	-0.276124	-0.198686	0.0760736	0.0841492	.512*	.537*	.492*	.482*	.606**	.449*	.631**	0.0646014	0.356164	-0.0419458	0.071229
			Sig. (2-tailed)	0.469039	0.562747	0.0231565	0.560359	0.0120108	0.44761	0.533492	0.688827	0.638732	0.750591	0.680981	0.820527	0.451352	0.89825	0.236226	0.486166	0.476127	0.201931	0.770088	0.396939	0.747614	0.717098	0.00247447	0.717098	0.339661	0.449849	0.664106	0.672374	0.664714	0.248937	0.691638	0.238623	0.401045	0.749903	0.724297	0.021066	0.0146268	0.0274769	0.0313113	0.004653	0.0470544	0.00287282	0.786709	0.123243	0.86062	0.765387
			N	20	20	20	20	20	20	20	20	20	20	20	20	20	20	20	20	20	20	20	20	20	20	20	20	20	20	20	20	20	20	20	20	20	20	20	20	20	20	20	20	20	20	20	20	20	20
		Wallemia_sebi	Pearson Correlation	-0.111548	-0.0869757	-0.114369	-0.0858034	-0.116394	-0.109607	-0.0962508	-0.0591498	-0.0758118	-0.0584711	-0.0605955	-0.0761965	-0.114718	-0.0712518	0.253095	0.115485	-0.0680106	0.0387041	0.0545766	-0.0230635	-0.0803407	-0.0526316	-0.0633576	-0.0526316	0.0273003	-0.109076	-0.0698585	-0.101802	-0.0629045	-0.0907821	-0.10827	-0.0891129	-0.137224	-0.101551	-0.0965271	-0.0839648	-0.0922785	-0.116966	-0.10848	-0.121684	-0.0355048	-0.0939718	-0.0857635	-0.122291	-0.133236	-0.101267
			Sig. (2-tailed)	0.639641	0.7154	0.631141	0.719086	0.625068	0.645513	0.686455	0.804359	0.750737	0.806563	0.799669	0.749511	0.630092	0.765314	0.281637	0.627792	0.775722	0.871302	0.819236	0.923112	0.736339	0.825581	0.790728	0.825581	0.909039	0.647122	0.769784	0.669329	0.792193	0.703474	0.649568	0.708695	0.564	0.670099	0.685599	0.724879	0.698803	0.623356	0.648932	0.609314	0.881866	0.69353	0.719211	0.607516	0.575486	0.670973
			N	20	20	20	20	20	20	20	20	20	20	20	20	20	20	20	20	20	20	20	20	20	20	20	20	20	20	20	20	20	20	20	20	20	20	20	20	20	20	20	20	20	20	20	20	20	20
		unculturedBasidiomycota	Pearson Correlation	0.0731275	0.267079	-0.137251	-8.42261e-05	-0.140745	-0.0948492	0.223476	-0.0893956	-0.118773	-0.0717429	-0.0757065	-0.0446811	-0.0781194	0.375504	-0.0782897	0.170263	-0.113722	-0.103399	-0.250028	-0.199816	0.2618	-0.082457	.933**	-0.082457	-0.0946071	0.0964427	-0.0971643	-0.132199	0.310718	-0.118571	-0.163067	-0.229656	-0.170858	-0.140518	-0.133948	-0.0926366	-0.101988	-0.143824	-0.150531	-0.140494	-0.136475	-0.0966994	-0.124183	-0.154884	0.11233	-0.145273
			Sig. (2-tailed)	0.759309	0.25498	0.563924	0.999719	0.553943	0.690804	0.343579	0.70781	0.617963	0.763741	0.751073	0.851624	0.743391	0.10278	0.74285	0.472956	0.633086	0.664429	0.287708	0.398317	0.264848	0.72964	1.9061e-09	0.72964	0.691556	0.685861	0.683627	0.578489	0.182405	0.618565	0.492132	0.330046	0.471388	0.554591	0.573428	0.697687	0.668756	0.545216	0.526423	0.554657	0.566149	0.685066	0.601926	0.514391	0.63728	0.54113
			N	20	20	20	20	20	20	20	20	20	20	20	20	20	20	20	20	20	20	20	20	20	20	20	20	20	20	20	20	20	20	20	20	20	20	20	20	20	20	20	20	20	20	20	20	20	20
		Ambispora_granatensis	Pearson Correlation	-0.111548	0.0556098	-0.0888843	-0.0192284	-0.116394	-0.109607	0.181252	-0.0135881	-0.0758118	-0.0584711	-0.0421939	.963**	-0.00815921	0.19224	0.410368	-0.0828295	0.145021	0.430347	-0.0789089	-0.14891	-0.0803407	-0.0526316	-0.0577082	-0.0526316	-0.155768	-0.109076	0.156427	0.27808	-0.0629045	-0.0907821	-0.0169856	-0.0341643	0.151331	-0.045934	-0.0448053	-0.0839648	-0.0922785	-0.116966	-0.108897	-0.074163	-0.0838821	-0.0488926	-0.0739055	-0.0718307	0.172841	-0.101267
			Sig. (2-tailed)	0.639641	0.81587	0.709411	0.93587	0.625068	0.645513	0.444416	0.954659	0.750737	0.806563	0.859803	9.60579e-12	0.972766	0.416802	0.0723079	0.728463	0.541842	0.0582198	0.740882	0.530938	0.736339	0.825581	0.809042	0.825581	0.511963	0.647122	0.510157	0.235176	0.792193	0.703474	0.943338	0.886298	0.524202	0.84751	0.851216	0.724879	0.698803	0.623356	0.647666	0.755999	0.72514	0.837809	0.756822	0.763459	0.466178	0.670973
			N	20	20	20	20	20	20	20	20	20	20	20	20	20	20	20	20	20	20	20	20	20	20	20	20	20	20	20	20	20	20	20	20	20	20	20	20	20	20	20	20	20	20	20	20	20	20
		Mucor_flavus	Pearson Correlation	-0.111548	-0.0869757	-0.114369	-0.0858034	-0.116394	.636**	.721**	-0.0591498	-0.0758118	-0.0584711	-0.0605955	-0.0761965	0.0422345	0.0882846	-0.0666016	.495*	0.401014	0.183591	0.0747108	0.287533	-0.0803407	-0.0526316	-0.0357337	-0.0526316	0.0398863	-0.109076	-0.0603024	-0.101802	-0.0629045	-0.0907821	-0.10827	0.107507	-0.137224	-0.101551	-0.0965271	-0.0839648	-0.0922785	-0.116966	-0.121295	-0.121684	-0.111427	-0.0939718	-0.0857635	-0.122291	-0.127248	-0.101267
			Sig. (2-tailed)	0.639641	0.7154	0.631141	0.719086	0.625068	0.00259195	0.000332463	0.804359	0.750737	0.806563	0.799669	0.749511	0.85967	0.711291	0.780258	0.0266191	0.0797181	0.43846	0.754249	0.218976	0.736339	0.825581	0.881109	0.825581	0.867404	0.647122	0.80062	0.669329	0.792193	0.703474	0.649568	0.651889	0.564	0.670099	0.685599	0.724879	0.698803	0.623356	0.610467	0.609314	0.640007	0.69353	0.719211	0.607516	0.59292	0.670973
			N	20	20	20	20	20	20	20	20	20	20	20	20	20	20	20	20	20	20	20	20	20	20	20	20	20	20	20	20	20	20	20	20	20	20	20	20	20	20	20	20	20	20	20	20	20	20
		Mucor_racemosus	Pearson Correlation	.c	.c	.c	.c	.c	.c	.c	.c	.c	.c	.c	.c	.c	.c	.c	.c	.c	.c	.c	.c	.c	.c	.c	.c	.c	.c	.c	.c	.c	.c	.c	.c	.c	.c	.c	.c	.c	.c	.c	.c	.c	.c	.c	.c	.c	.c
			Sig. (2-tailed)
			N	20	20	20	20	20	20	20	20	20	20	20	20	20	20	20	20	20	20	20	20	20	20	20	20	20	20	20	20	20	20	20	20	20	20	20	20	20	20	20	20	20	20	20	20	20	20
		fungal_endophyte_sp_P503B	Pearson Correlation	-0.115328	-0.0865096	0.189478	-0.0871176	0.357665	-0.113322	-0.0928688	-0.0600637	-0.0783813	-0.0604529	-0.0622087	0.187057	-0.116055	-0.171469	-0.171431	-0.101469	-0.139584	-0.125527	-0.24004	-0.0762849	0.317037	-0.0544154	-0.077908	-0.0544154	0.0406147	-0.112773	-0.052265	0.285336	-0.0650366	0.042025	0.440276	-0.0538199	-0.134966	-0.103661	0.0572631	0.0621937	-0.0954062	0.218772	0.271865	0.197456	0.21804	0.0397334	0.161688	-0.0112106	-0.153387	0.0490156
			Sig. (2-tailed)	0.628261	0.716864	0.423654	0.714954	0.121558	0.634291	0.696963	0.801394	0.742559	0.800132	0.794444	0.42971	0.626082	0.46978	0.469879	0.670351	0.557252	0.597971	0.308026	0.749229	0.173203	0.819761	0.744063	0.819761	0.865003	0.635944	0.826779	0.222675	0.785305	0.860359	0.0520455	0.821703	0.57049	0.663626	0.810489	0.794493	0.689075	0.354096	0.246238	0.404026	0.355747	0.867908	0.495851	0.962586	0.518515	0.837406
			N	20	20	20	20	20	20	20	20	20	20	20	20	20	20	20	20	20	20	20	20	20	20	20	20	20	20	20	20	20	20	20	20	20	20	20	20	20	20	20	20	20	20	20	20	20	20
		fungal_sp_YNLF_26	Pearson Correlation	-0.11301	-0.0863293	0.191313	-0.0860942	0.359693	-0.111044	-0.0940354	-0.0593544	-0.0768058	-0.0592378	-0.0611595	0.176579	-0.114887	-0.17291	-0.178129	-0.101429	-0.140541	-0.130658	-0.239411	-0.0743292	0.31838	-0.0533217	-0.0766456	-0.0533217	0.0421228	-0.110506	-0.0534075	0.282805	-0.0637293	0.0438005	0.441035	-0.0526253	-0.135408	-0.102186	0.0585515	0.0638168	-0.0934886	0.220925	0.273811	0.199179	0.219121	0.0410609	0.16313	-0.00933823	-0.154092	0.0509945
			Sig. (2-tailed)	0.635229	0.717431	0.419095	0.718171	0.119307	0.641162	0.693332	0.803695	0.74757	0.804073	0.797842	0.45644	0.629585	0.465998	0.452434	0.670473	0.554525	0.582966	0.309333	0.755468	0.171289	0.823329	0.74808	0.823329	0.860037	0.642788	0.823049	0.226985	0.789526	0.854518	0.051595	0.825602	0.569219	0.66815	0.806302	0.789243	0.695034	0.34926	0.24274	0.399852	0.353308	0.863534	0.491962	0.968832	0.516571	0.830931
			N	20	20	20	20	20	20	20	20	20	20	20	20	20	20	20	20	20	20	20	20	20	20	20	20	20	20	20	20	20	20	20	20	20	20	20	20	20	20	20	20	20	20	20	20	20	20
		unculturedcompost_fungus	Pearson Correlation	0.253139	.632**	-0.217894	0.226129	-0.20369	-0.203337	.444*	-0.127665	-0.170528	-0.0855693	-0.0932816	0.0725352	-0.060075	0.352772	0.126419	.452*	-0.0845287	0.0540309	-0.270866	-0.238645	.662**	-0.122838	.587**	-0.122838	0.00304914	0.298295	-0.112248	-0.0554591	.691**	-0.183664	-0.154768	-0.174711	-0.00924425	-0.222889	-0.192742	-0.175156	-0.215371	-0.20846	-0.209202	-0.211011	-0.205797	-0.190958	-0.152784	-0.250945	0.0281991	-0.21488
			Sig. (2-tailed)	0.281551	0.00280489	0.356078	0.337729	0.389042	0.389882	0.0499915	0.5917	0.472258	0.719822	0.695678	0.761204	0.801357	0.12711	0.595351	0.045432	0.723101	0.821015	0.248047	0.310932	0.00146354	0.605897	0.00649607	0.605897	0.989821	0.201446	0.637528	0.81636	0.00073466	0.438273	0.514711	0.461294	0.969145	0.344882	0.415562	0.460135	0.361811	0.377787	0.376054	0.371844	0.384047	0.419975	0.52018	0.285885	0.906057	0.362933
			N	20	20	20	20	20	20	20	20	20	20	20	20	20	20	20	20	20	20	20	20	20	20	20	20	20	20	20	20	20	20	20	20	20	20	20	20	20	20	20	20	20	20	20	20	20	20
		unculturedfungus.5	Pearson Correlation	-0.172646	-0.210859	-0.156137	-0.0906051	-0.161307	-0.191619	-0.154783	-0.0779775	-0.0886544	0.0273793	-0.154111	-0.194472	-0.208842	-0.153733	-0.195484	-0.119868	-0.146281	-0.252254	.612**	0.195109	-0.232785	-0.0514689	0.143314	-0.07704	.778**	-0.114713	-0.115639	-0.234678	-0.171144	0.013053	-0.132491	0.015468	-0.0857811	-0.196766	-0.221176	-0.176559	-0.116228	-0.156374	-0.114601	-0.116554	-0.0776316	-0.0934501	0.00167442	-0.162149	0.262779	-0.208954
			Sig. (2-tailed)	0.466691	0.372196	0.510953	0.704026	0.496881	0.418337	0.51467	0.743842	0.710132	0.908778	0.51652	0.411309	0.376894	0.517561	0.408832	0.614704	0.538297	0.283295	0.00416698	0.409747	0.323313	0.82938	0.546658	0.746825	5.39496e-05	0.630108	0.627329	0.319282	0.470635	0.956443	0.577645	0.948394	0.719156	0.405704	0.348698	0.456492	0.625567	0.510302	0.630446	0.624589	0.744942	0.695153	0.99441	0.494607	0.263001	0.376633
			N	20	20	20	20	20	20	20	20	20	20	20	20	20	20	20	20	20	20	20	20	20	20	20	20	20	20	20	20	20	20	20	20	20	20	20	20	20	20	20	20	20	20	20	20	20	20
		unculturedleaf_litter_fungus	Pearson Correlation	-0.112149	-0.0338659	-0.136363	-0.00375449	-0.136333	0.248203	-0.116705	-0.0717198	.783**	0.0082674	.982**	-0.0923892	.916**	-0.109292	-0.0774551	-0.139681	-0.156794	-0.125872	-0.184602	0.126906	-0.0974142	-0.0638165	-0.0770825	-0.0638165	-0.182848	-0.132256	.958**	.830**	-0.0762725	-0.0732605	-0.123001	0.0148462	0.133147	-0.113044	-0.11704	-0.101808	-0.111889	-0.141823	-0.138467	-0.140001	-0.0911173	-0.113942	-0.0641994	-0.139127	0.071507	-0.122787
			Sig. (2-tailed)	0.637826	0.887285	0.566472	0.987466	0.566558	0.291356	0.624137	0.763814	4.53799e-05	0.972405	2.24591e-14	0.698458	1.40693e-08	0.646466	0.745503	0.556976	0.509154	0.596956	0.435896	0.593923	0.682854	0.789245	0.746689	0.789245	0.440347	0.578324	3.51706e-11	5.89075e-06	0.749269	0.758883	0.605418	0.950466	0.575744	0.635127	0.623135	0.669309	0.63861	0.55088	0.56044	0.556061	0.702426	0.632425	0.788008	0.558556	0.764496	0.606048
			N	20	20	20	20	20	20	20	20	20	20	20	20	20	20	20	20	20	20	20	20	20	20	20	20	20	20	20	20	20	20	20	20	20	20	20	20	20	20	20	20	20	20	20	20	20	20
		unculturedsoil_fungus.1	Pearson Correlation	-0.0274062	0.348339	-0.299264	0.0458874	-0.3184	-0.148396	0.224857	-0.0686189	0.120537	-0.124398	0.290253	0.442723	0.24922	0.259907	0.358064	0.0880737	.493*	0.434492	-0.418919	-0.223822	0.222331	-0.147292	0.0577562	-0.0791321	-0.229112	-0.000509514	0.351864	0.432908	0.304527	-0.253376	-0.188218	-0.148022	0.187915	-0.243588	-0.231148	-0.229567	-0.255461	-0.321489	-0.322679	-0.306018	-0.275922	-0.232482	-0.231016	-0.305283	0.0286428	-0.276573
			Sig. (2-tailed)	0.908688	0.132294	0.199915	0.847663	0.171261	0.532374	0.340528	0.773766	0.612717	0.601295	0.214454	0.0506034	0.28932	0.268445	0.121112	0.711953	0.0270755	0.0555778	0.0659963	0.342813	0.346121	0.535462	0.808886	0.740174	0.331222	0.998299	0.12816	0.0565766	0.191735	0.281086	0.426801	0.533419	0.427559	0.300711	0.326826	0.330236	0.27701	0.166913	0.16526	0.189459	0.23898	0.323962	0.327109	0.190578	0.904586	0.237828
			N	20	20	20	20	20	20	20	20	20	20	20	20	20	20	20	20	20	20	20	20	20	20	20	20	20	20	20	20	20	20	20	20	20	20	20	20	20	20	20	20	20	20	20	20	20	20
	NCR	Alistipes.indistinctus	Pearson Correlation	1	0.336005	0.245182	-0.164783	-0.101992	-0.0913462	-0.186457	0.21426	-0.119201	0.208996	0.0451981	-0.0527587	0.195929	0.127208	-0.0959593	-0.0898831	0.181817	0.286894	-0.0779083	-0.0726134	-0.09508	-0.197616	-0.0576796	0.134316	0.125836	-0.0927826	-0.0990148	-0.0751342	0.34482	.c	-0.122957	-0.0811772	0.235978	-0.117861	-0.0969385	-0.0658252	-0.0658252	-0.110732	0.195838	-9.29411e-05	0.0992751	0.0103409	-0.0804486	-0.0869229	-0.130509	-0.0658252
			Sig. (2-tailed)		0.0804389	0.208562	0.402061	0.605552	0.643873	0.342102	0.273585	0.54574	0.285824	0.819352	0.789754	0.317688	0.518888	0.62715	0.649214	0.354461	0.138818	0.69354	0.713469	0.630324	0.313458	0.770639	0.495601	0.523441	0.638648	0.616171	0.703957	0.0723357		0.533065	0.681333	0.226696	0.550296	0.623623	0.739289	0.739289	0.57483	0.317918	0.999625	0.615239	0.958349	0.684048	0.66007	0.508006	0.739289
			N	28	28	28	28	28	28	28	28	28	28	28	28	28	28	28	28	28	28	28	28	28	28	28	28	28	28	28	28	28	28	28	28	28	28	28	28	28	28	28	28	28	28	28	28	28	28
		Alistipes.massiliensis	Pearson Correlation	0.336005	1	-0.178438	-0.180382	-0.123256	0.0724873	-0.0395447	0.127382	-0.144424	-0.192649	0.228455	-0.053737	-0.0955389	0.0749326	-0.0903023	-0.154545	0.0809821	0.215781	-0.0903304	-0.0886233	-0.139511	0.214647	-0.0239512	0.0485786	-0.204945	-0.124989	-0.0907044	-0.0227571	-0.0911009	.c	-0.0416925	-0.155876	-0.121654	-0.0301927	-0.139312	-0.018126	-0.0945986	-0.159135	-0.171441	0.0342987	-0.0227283	-0.0779223	-0.09192	-0.114838	0.111852	-0.0945986
			Sig. (2-tailed)	0.0804389		0.363627	0.358337	0.532062	0.713946	0.841646	0.518313	0.463416	0.326019	0.242284	0.785944	0.628667	0.704716	0.647682	0.43232	0.68206	0.270112	0.647579	0.653825	0.478922	0.272699	0.90371	0.806086	0.295479	0.526263	0.646214	0.90849	0.644768		0.833161	0.428319	0.537447	0.878781	0.479554	0.927057	0.632065	0.418605	0.383043	0.862441	0.908605	0.693487	0.641784	0.56064	0.570942	0.632065
			N	28	28	28	28	28	28	28	28	28	28	28	28	28	28	28	28	28	28	28	28	28	28	28	28	28	28	28	28	28	28	28	28	28	28	28	28	28	28	28	28	28	28	28	28	28	28
		Alkalimonas.amylolytica	Pearson Correlation	0.245182	-0.178438	1	-0.19213	0.103842	-0.127177	-0.214004	-0.0332841	-0.0445359	.785**	0.136712	0.157222	.740**	-0.12602	-0.246082	0.0301332	-0.084415	-0.0119722	-0.13187	-0.158481	-0.104003	0.0365014	-0.0474885	-0.0990273	.735**	0.367055	-0.0352011	-0.0696406	.801**	.c	-0.135864	0.0984448	-0.114171	0.22015	.504**	-0.0705221	0.237726	.481**	.927**	-0.134307	-0.0409374	.428*	0.288994	0.120266	0.120085	-0.0271084
			Sig. (2-tailed)	0.208562	0.363627		0.327347	0.598989	0.51899	0.274172	0.866474	0.821957	7.41396e-07	0.487873	0.424293	6.71962e-06	0.52283	0.206843	0.879018	0.669321	0.951786	0.503555	0.420542	0.598419	0.853698	0.810358	0.616126	8.37952e-06	0.0546818	0.858857	0.72474	3.13094e-07		0.4906	0.618213	0.562934	0.260295	0.00620843	0.721392	0.223173	0.00959124	1.38195e-12	0.49563	0.836142	0.0231992	0.135823	0.542132	0.542745	0.891087
			N	28	28	28	28	28	28	28	28	28	28	28	28	28	28	28	28	28	28	28	28	28	28	28	28	28	28	28	28	28	28	28	28	28	28	28	28	28	28	28	28	28	28	28	28	28	28
		Anoxybacillus.kestanbolensis	Pearson Correlation	-0.164783	-0.180382	-0.19213	1	-0.143011	-0.116827	0.0501563	-0.149383	-0.0227417	-0.189163	-0.263714	-0.149752	-0.269901	0.190913	.495**	-0.0205918	0.114876	-0.145872	0.188865	0.138886	-0.0390377	-0.180155	-0.0508108	-0.143122	-0.146332	-0.139678	-0.133987	-0.0674382	-0.104272	.c	-0.124742	0.335227	-0.143801	-0.17669	-0.14939	-0.0549831	-0.101442	-0.118156	-0.206234	-0.129681	0.0411201	-0.170946	-0.118051	-0.127831	-0.0496027	-0.101442
			Sig. (2-tailed)	0.402061	0.358337	0.327347		0.467847	0.553824	0.799912	0.448034	0.908552	0.335015	0.175109	0.446901	0.164831	0.330479	0.00742768	0.917166	0.560509	0.458895	0.335789	0.480913	0.843651	0.35895	0.797354	0.467498	0.457466	0.478389	0.496667	0.733127	0.597471		0.527087	0.0811869	0.465367	0.36842	0.448013	0.781098	0.607506	0.549292	0.292384	0.510727	0.835421	0.384439	0.549651	0.516825	0.802077	0.607506
			N	28	28	28	28	28	28	28	28	28	28	28	28	28	28	28	28	28	28	28	28	28	28	28	28	28	28	28	28	28	28	28	28	28	28	28	28	28	28	28	28	28	28	28	28	28	28
		Aquamonas.haywardensis	Pearson Correlation	-0.101992	-0.123256	0.103842	-0.143011	1	-0.0228084	-0.174143	.476*	0.192524	0.0632421	0.165456	.840**	0.235378	-0.312298	-0.189593	-0.0541972	-0.210216	-0.262113	0.0977449	-0.12207	-0.0846313	-0.0352373	-0.0659323	0.138191	-0.113314	-0.0722955	0.368566	-0.0343697	-0.00405173	.c	-0.102271	-0.165349	-0.0150306	.658**	-0.0622038	-0.0573864	-0.0573864	-0.0745475	-0.00155884	-0.0891031	0.35173	.383*	-0.0352693	.928**	.389*	0.242589
			Sig. (2-tailed)	0.605552	0.532062	0.598989	0.467847		0.908284	0.375475	0.0103858	0.326338	0.749189	0.400116	2.34768e-08	0.227914	0.105675	0.333896	0.784153	0.282957	0.17784	0.620724	0.536044	0.668521	0.858713	0.738879	0.48313	0.565888	0.714671	0.0536177	0.862159	0.983675		0.604559	0.400424	0.939489	0.000143323	0.75318	0.771774	0.771774	0.706167	0.993719	0.652068	0.0664354	0.0442968	0.858586	1.23731e-12	0.0407955	0.213568
			N	28	28	28	28	28	28	28	28	28	28	28	28	28	28	28	28	28	28	28	28	28	28	28	28	28	28	28	28	28	28	28	28	28	28	28	28	28	28	28	28	28	28	28	28	28	28
		Bacillus.cereus	Pearson Correlation	-0.0913462	0.0724873	-0.127177	-0.116827	-0.0228084	1	-0.166093	.411*	-0.133538	-0.05896	0.086464	-0.119172	-0.173835	0.0583588	0.0292355	-0.0820129	-0.188083	-0.0872193	-0.121936	0.0757236	-0.108752	0.0962112	0.345498	0.372857	-0.0131633	0.0234934	0.17271	0.346404	-0.0396414	.c	-0.0347364	-0.131066	-0.0488721	-0.0888411	-0.0850875	0.332211	-0.073742	-0.100876	-0.152816	-0.000500372	-0.0698521	-0.0281842	-0.0796324	0.0210451	-0.207047	0.242407
			Sig. (2-tailed)	0.643873	0.713946	0.51899	0.553824	0.908284		0.398278	0.0297719	0.498125	0.765686	0.661759	0.545837	0.376332	0.768011	0.882597	0.678225	0.337833	0.65898	0.536495	0.701739	0.581727	0.626242	0.0717391	0.0506842	0.946995	0.905542	0.379478	0.070949	0.841264		0.860702	0.506183	0.804936	0.653027	0.666835	0.0841332	0.709205	0.609524	0.437551	0.997984	0.723937	0.886792	0.687092	0.915349	0.290443	0.213921
			N	28	28	28	28	28	28	28	28	28	28	28	28	28	28	28	28	28	28	28	28	28	28	28	28	28	28	28	28	28	28	28	28	28	28	28	28	28	28	28	28	28	28	28	28	28	28
		Bacillus.clausii	Pearson Correlation	-0.186457	-0.0395447	-0.214004	0.0501563	-0.174143	-0.166093	1	-0.17317	-0.0772644	-0.256269	-0.109029	-0.181633	0.0102679	-0.0338356	-0.0197928	-0.150645	-0.130622	-0.177559	0.278274	0.240986	-0.0817273	-0.0760928	-0.0468855	-0.182409	-0.0726291	-0.144716	-0.169193	-0.0935943	-0.136509	.c	.687**	0.371184	-0.065853	-0.0900189	-0.165515	-0.0809182	-0.112391	-0.135727	0.0148189	.493**	-0.0588971	-0.193277	-0.136546	-0.144265	0.036897	-0.112391
			Sig. (2-tailed)	0.342102	0.841646	0.274172	0.799912	0.375475	0.398278		0.378189	0.695953	0.188062	0.580761	0.354957	0.958643	0.864281	0.92037	0.444167	0.507637	0.366034	0.151614	0.216703	0.679287	0.700351	0.812724	0.352869	0.71341	0.462502	0.389405	0.635702	0.488523		5.39152e-05	0.0518125	0.739183	0.648717	0.399944	0.682298	0.569075	0.491042	0.94034	0.00761794	0.765929	0.324412	0.488404	0.463911	0.852129	0.569075
			N	28	28	28	28	28	28	28	28	28	28	28	28	28	28	28	28	28	28	28	28	28	28	28	28	28	28	28	28	28	28	28	28	28	28	28	28	28	28	28	28	28	28	28	28	28	28
		Bacteroides.coprophilus	Pearson Correlation	0.21426	0.127382	-0.0332841	-0.149383	.476*	.411*	-0.17317	1	-0.046593	0.04056	0.284684	.521**	0.0697774	0.241542	0.00746251	-0.14708	0.221047	0.184897	-0.0307454	-0.168969	-0.0514303	-0.0557225	-0.0956995	-0.0555006	-0.228983	-0.14078	-0.150473	-0.0984129	-0.0360668	.c	-0.0979466	-0.176895	-0.106457	0.369396	-0.128409	-0.087195	-0.087195	-0.14668	-0.104307	-0.117379	0.208071	0.21695	-0.0852918	.536**	0.10821	-0.087195
			Sig. (2-tailed)	0.273585	0.518313	0.866474	0.448034	0.0103858	0.0297719	0.378189		0.813872	0.837633	0.142021	0.00446918	0.724221	0.215612	0.969936	0.455145	0.258309	0.346228	0.876578	0.390043	0.794935	0.778226	0.628087	0.779088	0.241166	0.47489	0.444692	0.618328	0.855421		0.62	0.367856	0.589768	0.05304	0.514916	0.659069	0.659069	0.456384	0.597347	0.551939	0.288011	0.267462	0.666081	0.00329077	0.583624	0.659069
			N	28	28	28	28	28	28	28	28	28	28	28	28	28	28	28	28	28	28	28	28	28	28	28	28	28	28	28	28	28	28	28	28	28	28	28	28	28	28	28	28	28	28	28	28	28	28
		Bacteroides.eggerthii	Pearson Correlation	-0.119201	-0.144424	-0.0445359	-0.0227417	0.192524	-0.133538	-0.0772644	-0.046593	1	-0.139275	-0.136234	0.0968324	0.172315	-0.252567	-0.18008	-0.125191	0.0351571	0.0206489	0.250149	-0.1109	-0.0989115	-0.0562808	-0.0661518	-0.0524193	-0.130975	-0.109032	0.182508	-0.0602713	0.0230255	.c	-0.0907068	0.159866	0.0293595	0.0943493	-0.0305355	-0.0670694	0.0621645	-0.0455646	-0.0669909	0.0728648	0.0095827	-0.034872	0.0576263	0.0828896	0.233977	-0.0670694
			Sig. (2-tailed)	0.54574	0.463416	0.821957	0.908552	0.326338	0.498125	0.695953	0.813872		0.479673	0.48941	0.624005	0.380584	0.194745	0.359156	0.52559	0.859032	0.916937	0.199197	0.574244	0.616541	0.77606	0.73804	0.791077	0.506482	0.580751	0.352602	0.760623	0.907415		0.646205	0.416443	0.882102	0.632967	0.877415	0.734535	0.753331	0.817912	0.734834	0.712518	0.961401	0.860164	0.770846	0.67497	0.230774	0.734535
			N	28	28	28	28	28	28	28	28	28	28	28	28	28	28	28	28	28	28	28	28	28	28	28	28	28	28	28	28	28	28	28	28	28	28	28	28	28	28	28	28	28	28	28	28	28	28
		Bacteroides.fragilis	Pearson Correlation	0.208996	-0.192649	.785**	-0.189163	0.0632421	-0.05896	-0.256269	0.04056	-0.139275	1	0.0850123	0.23585	.459*	0.174236	-0.154629	-0.0361857	-0.101354	0.196697	-0.254426	-0.266753	-0.109088	-0.140763	-0.0673857	-0.147967	.550**	0.283316	-0.144542	-0.0762226	.689**	.c	-0.160423	0.0522346	-0.176628	0.0830767	0.308439	-0.064144	0.0256394	0.30625	.697**	-0.169509	0.0395063	0.347813	0.0644691	0.103639	0.0242602	-0.115019
			Sig. (2-tailed)	0.285824	0.326019	7.41396e-07	0.335015	0.749189	0.765686	0.188062	0.837633	0.479673		0.667113	0.226957	0.0140396	0.375215	0.432069	0.85495	0.60782	0.315758	0.19137	0.170006	0.580553	0.474943	0.733328	0.452398	0.00244373	0.14403	0.463047	0.699863	4.98612e-05		0.414797	0.791797	0.368592	0.674276	0.110286	0.745728	0.896957	0.112968	3.7311e-05	0.388508	0.841798	0.069732	0.744482	0.599708	0.902473	0.560018
			N	28	28	28	28	28	28	28	28	28	28	28	28	28	28	28	28	28	28	28	28	28	28	28	28	28	28	28	28	28	28	28	28	28	28	28	28	28	28	28	28	28	28	28	28	28	28
		Bacteroides.ovatus	Pearson Correlation	0.0451981	0.228455	0.136712	-0.263714	0.165456	0.086464	-0.109029	0.284684	-0.136234	0.0850123	1	0.139587	-0.0113993	0.147762	-0.0552196	-0.00699729	-0.0748996	0.13985	-0.222191	-0.292803	-0.15504	-0.000272027	-0.100943	-0.0680846	0.0755292	.378*	-0.083823	-0.125976	-0.0935201	.c	-0.0746328	-0.282695	-0.173049	0.213137	0.350186	-0.117921	-0.117921	0.354761	0.240905	0.00860692	-0.00865975	.517**	-0.0631519	0.183433	0.00790099	-0.0165402
			Sig. (2-tailed)	0.819352	0.242284	0.487873	0.175109	0.400116	0.661759	0.580761	0.142021	0.48941	0.667113		0.478679	0.95409	0.453033	0.780179	0.97181	0.70484	0.477843	0.255791	0.130511	0.43083	0.998904	0.609285	0.730663	0.70247	0.0475346	0.671511	0.522979	0.635971		0.705846	0.14495	0.37853	0.276168	0.0677197	0.550094	0.550094	0.0639679	0.216861	0.965329	0.965116	0.00480393	0.749536	0.350127	0.968171	0.933424
			N	28	28	28	28	28	28	28	28	28	28	28	28	28	28	28	28	28	28	28	28	28	28	28	28	28	28	28	28	28	28	28	28	28	28	28	28	28	28	28	28	28	28	28	28	28	28
		Bacteroides.plebeius	Pearson Correlation	-0.0527587	-0.053737	0.157222	-0.149752	.840**	-0.119172	-0.181633	.521**	0.0968324	0.23585	0.139587	1	.378*	-0.15846	-0.192634	-0.101898	-0.175783	-0.143277	0.100864	-0.107534	-0.0882712	0.0395052	-0.0803434	-0.0900754	-0.178468	-0.100618	-0.0776119	-0.0623388	-0.00396394	.c	-0.111202	-0.147163	-0.0958469	.827**	0.0357351	-0.0598545	0.174769	0.0214227	0.0506679	-0.10839	0.329654	.386*	0.197861	.907**	.605**	-0.0598545
			Sig. (2-tailed)	0.789754	0.785944	0.424293	0.446901	2.34768e-08	0.545837	0.354957	0.00446918	0.624005	0.226957	0.478679		0.0473214	0.420607	0.326056	0.605885	0.370924	0.467013	0.609565	0.58599	0.655117	0.841802	0.68444	0.648511	0.363544	0.610441	0.69465	0.752661	0.984028		0.573195	0.454885	0.627555	5.97834e-08	0.856738	0.762232	0.373735	0.913835	0.797912	0.582991	0.0866951	0.0426554	0.312845	3.04379e-11	0.000651886	0.762232
			N	28	28	28	28	28	28	28	28	28	28	28	28	28	28	28	28	28	28	28	28	28	28	28	28	28	28	28	28	28	28	28	28	28	28	28	28	28	28	28	28	28	28	28	28	28	28
		Bacteroides.uniformis	Pearson Correlation	0.195929	-0.0955389	.740**	-0.269901	0.235378	-0.173835	0.0102679	0.0697774	0.172315	.459*	-0.0113993	.378*	1	-0.195773	-0.323735	-0.176984	-0.176122	-0.0586033	0.0672002	-0.157582	-0.15313	0.314585	-0.104308	-0.1442	0.310893	-0.101467	-0.0378867	-0.106957	.617**	.c	0.0887028	0.0908859	-0.130742	.559**	0.286622	-0.113302	.586**	0.253706	.650**	0.019131	0.0414315	0.0897572	.591**	0.244022	.471*	-0.0885856
			Sig. (2-tailed)	0.317688	0.628667	6.71962e-06	0.164831	0.227914	0.376332	0.958643	0.724221	0.380584	0.0140396	0.95409	0.0473214		0.318082	0.0928512	0.367611	0.369989	0.767065	0.734036	0.423218	0.436598	0.10301	0.597343	0.464115	0.107337	0.607417	0.848208	0.588012	0.000466432		0.653534	0.645552	0.507244	0.00200354	0.139208	0.565929	0.00105593	0.192672	0.000178961	0.923024	0.834191	0.649674	0.000927388	0.21079	0.0113337	0.653964
			N	28	28	28	28	28	28	28	28	28	28	28	28	28	28	28	28	28	28	28	28	28	28	28	28	28	28	28	28	28	28	28	28	28	28	28	28	28	28	28	28	28	28	28	28	28	28
		Bifidobacterium.adolescentis	Pearson Correlation	0.127208	0.0749326	-0.12602	0.190913	-0.312298	0.0583588	-0.0338356	0.241542	-0.252567	0.174236	0.147762	-0.15846	-0.195773	1	0.287417	-0.153533	.465*	.817**	-0.25414	-0.218074	-0.0946207	-0.130362	-0.219283	-0.266285	-0.230931	-0.248639	-0.321468	-0.213741	0.0353277	.c	-0.122674	-0.0832532	-0.22369	-0.238643	-0.261878	-0.190669	-0.203827	-0.259244	-0.150406	-0.155234	-0.211083	-0.27701	-0.237359	-0.26659	-0.22682	-0.188732
			Sig. (2-tailed)	0.518888	0.704716	0.52283	0.330479	0.105675	0.768011	0.864281	0.215612	0.194745	0.375215	0.453033	0.420607	0.318082		0.138067	0.435377	0.0126062	1.15486e-07	0.191886	0.264931	0.631985	0.508491	0.262224	0.170786	0.237077	0.202013	0.0952949	0.274778	0.858355		0.534012	0.673622	0.252514	0.22134	0.178244	0.331109	0.298178	0.18281	0.444898	0.430245	0.280931	0.153559	0.22391	0.170278	0.245762	0.336137
			N	28	28	28	28	28	28	28	28	28	28	28	28	28	28	28	28	28	28	28	28	28	28	28	28	28	28	28	28	28	28	28	28	28	28	28	28	28	28	28	28	28	28	28	28	28	28
		Bifidobacterium.animalis	Pearson Correlation	-0.0959593	-0.0903023	-0.246082	.495**	-0.189593	0.0292355	-0.0197928	0.00746251	-0.18008	-0.154629	-0.0552196	-0.192634	-0.323735	0.287417	1	0.155818	0.195922	0.147034	0.00346002	-0.195457	0.116436	0.102394	-0.0691894	-0.123326	-0.191628	-0.0274248	-0.17378	-0.0733226	-0.139992	.c	-0.0775131	-0.131463	-0.17916	-0.179517	-0.188572	-0.058692	-0.130156	-0.155333	-0.28596	-0.106806	-0.0347772	-0.196344	-0.153967	-0.153882	-0.237066	-0.0884146
			Sig. (2-tailed)	0.62715	0.647682	0.206843	0.00742768	0.333896	0.882597	0.92037	0.969936	0.359156	0.432069	0.780179	0.326056	0.0928512	0.138067		0.428492	0.317708	0.455286	0.986058	0.318879	0.55516	0.604122	0.726456	0.531827	0.328637	0.889823	0.376485	0.710789	0.47739		0.69502	0.504883	0.361655	0.360684	0.336555	0.766722	0.509167	0.429949	0.140165	0.588543	0.86054	0.316645	0.434065	0.434323	0.224499	0.654591
			N	28	28	28	28	28	28	28	28	28	28	28	28	28	28	28	28	28	28	28	28	28	28	28	28	28	28	28	28	28	28	28	28	28	28	28	28	28	28	28	28	28	28	28	28	28	28
		Bifidobacterium.bifidum	Pearson Correlation	-0.0898831	-0.154545	0.0301332	-0.0205918	-0.0541972	-0.0820129	-0.150645	-0.14708	-0.125191	-0.0361857	-0.00699729	-0.101898	-0.176984	-0.153533	0.155818	1	-0.131188	-0.104154	0.32144	0.158081	.824**	-0.122451	-0.0540461	-0.00627345	.476*	.390*	0.0188892	-0.0669245	-0.0973884	.c	0.0875011	-0.0791451	-0.0657178	-0.11932	0.188667	-0.0684905	-0.0661641	0.172139	0.0569185	-0.105277	-0.123327	0.175988	-0.0442999	-0.05368	-0.17373	0.112824
			Sig. (2-tailed)	0.649214	0.43232	0.879018	0.917166	0.784153	0.678225	0.444167	0.455145	0.52559	0.85495	0.97181	0.605885	0.367611	0.435377	0.428492		0.505783	0.597887	0.0953252	0.421733	6.94134e-08	0.534762	0.784741	0.974725	0.0104081	0.040287	0.923994	0.735088	0.622005		0.657944	0.688912	0.7397	0.545335	0.336307	0.729116	0.737993	0.381079	0.773587	0.593923	0.531821	0.370357	0.822886	0.786166	0.376625	0.567579
			N	28	28	28	28	28	28	28	28	28	28	28	28	28	28	28	28	28	28	28	28	28	28	28	28	28	28	28	28	28	28	28	28	28	28	28	28	28	28	28	28	28	28	28	28	28	28
		Bifidobacterium.longum	Pearson Correlation	0.181817	0.0809821	-0.084415	0.114876	-0.210216	-0.188083	-0.130622	0.221047	0.0351571	-0.101354	-0.0748996	-0.175783	-0.176122	.465*	0.195922	-0.131188	1	.533**	-0.219177	-0.0201941	-0.0684264	-0.038231	-0.160049	-0.193054	-0.198099	-0.0979007	-0.221809	-0.159147	-0.013916	.c	-0.168137	-0.127882	0.27503	-0.221371	-0.0941137	-0.147162	-0.126151	-0.112091	-0.102234	-0.236098	-0.184508	-0.116115	-0.138324	-0.178133	-0.096172	-0.10914
			Sig. (2-tailed)	0.354461	0.68206	0.669321	0.560509	0.282957	0.337833	0.507637	0.258309	0.859032	0.60782	0.70484	0.370924	0.369989	0.0126062	0.317708	0.505783		0.00352092	0.262462	0.91876	0.72936	0.846844	0.415902	0.324981	0.312251	0.620165	0.256629	0.418568	0.943969		0.392415	0.516657	0.156641	0.257593	0.63382	0.454891	0.522394	0.570114	0.604691	0.226453	0.34726	0.556261	0.482706	0.364459	0.626383	0.580373
			N	28	28	28	28	28	28	28	28	28	28	28	28	28	28	28	28	28	28	28	28	28	28	28	28	28	28	28	28	28	28	28	28	28	28	28	28	28	28	28	28	28	28	28	28	28	28
		Bifidobacterium.pseudolongum	Pearson Correlation	0.286894	0.215781	-0.0119722	-0.145872	-0.262113	-0.0872193	-0.177559	0.184897	0.0206489	0.196697	0.13985	-0.143277	-0.0586033	.817**	0.147034	-0.104154	.533**	1	-0.285822	-0.313414	-0.0420385	-0.0840461	-0.195041	-0.161459	-0.132951	-0.221661	-0.247654	-0.171976	0.195742	.c	-0.188303	-0.173264	-0.248466	-0.226091	-0.262243	-0.155984	-0.180482	-0.258595	-0.0720262	-0.150502	-0.228795	-0.251707	-0.213117	-0.225307	-0.241845	-0.132786
			Sig. (2-tailed)	0.138818	0.270112	0.951786	0.458895	0.17784	0.65898	0.366034	0.346228	0.916937	0.315758	0.477843	0.467013	0.767065	1.15486e-07	0.455286	0.597887	0.00352092		0.140365	0.104368	0.831796	0.670685	0.319932	0.411751	0.500033	0.256956	0.203864	0.381538	0.318159		0.337258	0.377927	0.202337	0.247324	0.177618	0.427994	0.358065	0.183946	0.715691	0.444602	0.241563	0.196321	0.276215	0.249012	0.215017	0.500569
			N	28	28	28	28	28	28	28	28	28	28	28	28	28	28	28	28	28	28	28	28	28	28	28	28	28	28	28	28	28	28	28	28	28	28	28	28	28	28	28	28	28	28	28	28	28	28
		Blautia.obeum	Pearson Correlation	-0.0779083	-0.0903304	-0.13187	0.188865	0.0977449	-0.121936	0.278274	-0.0307454	0.250149	-0.254426	-0.222191	0.100864	0.0672002	-0.25414	0.00346002	0.32144	-0.219177	-0.285822	1	0.309668	0.265086	-0.137907	-0.0212134	-0.0577742	0.00817121	-0.0808479	-0.0276975	-0.0617789	-0.112421	.c	-0.00302239	0.28504	0.0357933	0.0527964	-0.105213	-0.0565304	-0.00825839	-0.119166	-0.149199	.664**	-0.0579413	-0.050812	-0.0164235	0.108934	0.0205676	-0.02461
			Sig. (2-tailed)	0.69354	0.647579	0.503555	0.335789	0.620724	0.536495	0.151614	0.876578	0.199197	0.19137	0.255791	0.609565	0.734036	0.191886	0.986058	0.0953252	0.262462	0.140365		0.108801	0.172791	0.484041	0.914674	0.770273	0.967083	0.68256	0.888734	0.754815	0.568972		0.987822	0.141502	0.856507	0.789607	0.594146	0.775092	0.966732	0.54586	0.448601	0.000118611	0.769626	0.797349	0.933893	0.581093	0.917263	0.901074
			N	28	28	28	28	28	28	28	28	28	28	28	28	28	28	28	28	28	28	28	28	28	28	28	28	28	28	28	28	28	28	28	28	28	28	28	28	28	28	28	28	28	28	28	28	28	28
		Blautia.producta	Pearson Correlation	-0.0726134	-0.0886233	-0.158481	0.138886	-0.12207	0.0757236	0.240986	-0.168969	-0.1109	-0.266753	-0.292803	-0.107534	-0.157582	-0.218074	-0.195457	0.158081	-0.0201941	-0.313414	0.309668	1	0.176898	-0.0430164	.680**	.377*	0.229848	0.173858	-0.0583057	.661**	-0.138229	.c	0.088104	0.186183	.382*	-0.0403746	-0.0792568	.675**	-0.0606727	-0.108203	-0.0686066	0.289772	-0.0212578	0.0383844	-0.0498298	-0.00104316	-0.0698109	-0.169938
			Sig. (2-tailed)	0.713469	0.653825	0.420542	0.480913	0.536044	0.701739	0.216703	0.390043	0.574244	0.170006	0.130511	0.58599	0.423218	0.264931	0.318879	0.421733	0.91876	0.104368	0.108801		0.367847	0.82794	6.91273e-05	0.0482333	0.239344	0.376269	0.768216	0.000128343	0.48301		0.65573	0.342822	0.0449574	0.838365	0.688495	8.26715e-05	0.759075	0.583646	0.728674	0.134725	0.914496	0.846237	0.801189	0.995797	0.724093	0.387289
			N	28	28	28	28	28	28	28	28	28	28	28	28	28	28	28	28	28	28	28	28	28	28	28	28	28	28	28	28	28	28	28	28	28	28	28	28	28	28	28	28	28	28	28	28	28	28
		Candidatus.Portiera	Pearson Correlation	-0.09508	-0.139511	-0.104003	-0.0390377	-0.0846313	-0.108752	-0.0817273	-0.0514303	-0.0989115	-0.109088	-0.15504	-0.0882712	-0.15313	-0.0946207	0.116436	.824**	-0.0684264	-0.0420385	0.265086	0.176898	1	-0.125553	-0.0839665	-0.100578	0.300041	0.0824085	-0.0932676	-0.0631035	-0.0755328	.c	0.0580337	0.209452	-0.0314214	-0.0977996	-0.0804382	-0.0546208	-0.0546208	-0.0918837	-0.142902	-0.106588	0.266483	-0.0968976	-0.0667551	-0.0721274	-0.0305333	-0.0546208
			Sig. (2-tailed)	0.630324	0.478922	0.598419	0.843651	0.668521	0.581727	0.679287	0.794935	0.616541	0.580553	0.43083	0.655117	0.436598	0.631985	0.55516	6.94134e-08	0.72936	0.831796	0.172791	0.367847		0.524384	0.67098	0.610585	0.120837	0.676756	0.636887	0.749722	0.702457		0.769269	0.284752	0.873886	0.620528	0.684086	0.782506	0.782506	0.641916	0.468191	0.589308	0.170455	0.62377	0.735735	0.715307	0.877423	0.782506
			N	28	28	28	28	28	28	28	28	28	28	28	28	28	28	28	28	28	28	28	28	28	28	28	28	28	28	28	28	28	28	28	28	28	28	28	28	28	28	28	28	28	28	28	28	28	28
		Clostridium.celatum	Pearson Correlation	-0.197616	0.214647	0.0365014	-0.180155	-0.0352373	0.0962112	-0.0760928	-0.0557225	-0.0562808	-0.140763	-0.000272027	0.0395052	0.314585	-0.130362	0.102394	-0.122451	-0.038231	-0.0840461	-0.137907	-0.0430164	-0.125553	1	0.173536	0.240247	-0.116535	-0.0221556	0.22817	0.203238	-0.130109	.c	-0.109931	-0.25153	-0.110294	.415*	0.275465	0.172684	.677**	0.245419	-0.0321852	0.00128786	-0.14477	-0.120173	.674**	-0.0432572	0.240144	0.220768
			Sig. (2-tailed)	0.313458	0.272699	0.853698	0.35895	0.858713	0.626242	0.700351	0.778226	0.77606	0.474943	0.998904	0.841802	0.10301	0.508491	0.604122	0.534762	0.846844	0.670685	0.484041	0.82794	0.524384		0.377166	0.218158	0.554823	0.910899	0.242888	0.299605	0.509318		0.577614	0.196645	0.576351	0.0279789	0.15596	0.37955	7.54468e-05	0.208107	0.870845	0.994811	0.462335	0.542445	8.32508e-05	0.826991	0.218362	0.258927
			N	28	28	28	28	28	28	28	28	28	28	28	28	28	28	28	28	28	28	28	28	28	28	28	28	28	28	28	28	28	28	28	28	28	28	28	28	28	28	28	28	28	28	28	28	28	28
		Clostridium.hiranonis	Pearson Correlation	-0.0576796	-0.0239512	-0.0474885	-0.0508108	-0.0659323	0.345498	-0.0468855	-0.0956995	-0.0661518	-0.0673857	-0.100943	-0.0803434	-0.104308	-0.219283	-0.0691894	-0.0540461	-0.160049	-0.195041	-0.0212134	.680**	-0.0839665	0.173536	1	.764**	0.248671	0.33265	0.138753	.992**	-0.0441728	.c	-0.0491563	-0.109183	0.0432366	0.0299885	0.0244207	.992**	-0.0215524	0.0120646	0.012832	0.264949	0.0845582	0.19952	0.00501599	0.0746196	-0.22593	0.00147647
			Sig. (2-tailed)	0.770639	0.90371	0.810358	0.797354	0.738879	0.0717391	0.812724	0.628087	0.73804	0.733328	0.609285	0.68444	0.597343	0.262224	0.726456	0.784741	0.415902	0.319932	0.914674	6.91273e-05	0.67098	0.377166		2.21301e-06	0.201952	0.0836994	0.481335	1.07809e-24	0.823386		0.803824	0.580224	0.827073	0.879595	0.901831	1.08932e-24	0.913315	0.951414	0.948327	0.173022	0.668791	0.308723	0.97979	0.705895	0.247671	0.994051
			N	28	28	28	28	28	28	28	28	28	28	28	28	28	28	28	28	28	28	28	28	28	28	28	28	28	28	28	28	28	28	28	28	28	28	28	28	28	28	28	28	28	28	28	28	28	28
		Clostridium.neonatale	Pearson Correlation	0.134316	0.0485786	-0.0990273	-0.143122	0.138191	0.372857	-0.182409	-0.0555006	-0.0524193	-0.147967	-0.0680846	-0.0900754	-0.1442	-0.266285	-0.123326	-0.00627345	-0.193054	-0.161459	-0.0577742	.377*	-0.100578	0.240247	.764**	1	0.174497	0.189765	.614**	.780**	-0.0687384	.c	-0.127383	-0.217717	0.0350022	-0.0360501	-0.053594	.741**	-0.0681994	-0.0685541	-0.0980616	0.192709	0.107336	0.123197	-0.0603014	0.145886	-0.316174	.562**
			Sig. (2-tailed)	0.495601	0.806086	0.616126	0.467498	0.48313	0.0506842	0.352869	0.779088	0.791077	0.452398	0.730663	0.648511	0.464115	0.170786	0.531827	0.974725	0.324981	0.411751	0.770273	0.0482333	0.610585	0.218158	2.21301e-06		0.374489	0.333451	0.000512363	9.71344e-07	0.728172		0.518307	0.265734	0.859647	0.855488	0.786501	6.59216e-06	0.730225	0.728874	0.619588	0.325863	0.586683	0.53226	0.760507	0.458853	0.101189	0.00186885
			N	28	28	28	28	28	28	28	28	28	28	28	28	28	28	28	28	28	28	28	28	28	28	28	28	28	28	28	28	28	28	28	28	28	28	28	28	28	28	28	28	28	28	28	28	28	28
		Clostridium.perfringens	Pearson Correlation	0.125836	-0.204945	.735**	-0.146332	-0.113314	-0.0131633	-0.0726291	-0.228983	-0.130975	.550**	0.0755292	-0.178468	0.310893	-0.230931	-0.191628	.476*	-0.198099	-0.132951	0.00817121	0.229848	0.300041	-0.116535	0.248671	0.174497	1	.659**	0.0543051	0.208216	.568**	.c	0.0482036	0.187996	-0.11077	-0.150658	.455*	0.210239	-0.0794789	.421*	.792**	-0.0466647	-0.0470807	.477*	-0.0149515	-0.0765257	-0.179144	0.0724222
			Sig. (2-tailed)	0.523441	0.295479	8.37952e-06	0.457466	0.565888	0.946995	0.71341	0.241166	0.506482	0.00244373	0.70247	0.363544	0.107337	0.237077	0.328637	0.0104081	0.312251	0.500033	0.967083	0.239344	0.120837	0.554823	0.201952	0.374489		0.000136358	0.783733	0.287669	0.00162431		0.807555	0.338059	0.574696	0.444126	0.0148877	0.282903	0.687665	0.0257011	5.08327e-07	0.81359	0.811958	0.0103132	0.939807	0.698725	0.361701	0.714192
			N	28	28	28	28	28	28	28	28	28	28	28	28	28	28	28	28	28	28	28	28	28	28	28	28	28	28	28	28	28	28	28	28	28	28	28	28	28	28	28	28	28	28	28	28	28	28
		Clostridium.tyrobutyricum	Pearson Correlation	-0.0927826	-0.124989	0.367055	-0.139678	-0.0722955	0.0234934	-0.144716	-0.14078	-0.109032	0.283316	.378*	-0.100618	-0.101467	-0.248639	-0.0274248	.390*	-0.0979007	-0.221661	-0.0808479	0.173858	0.0824085	-0.0221556	0.33265	0.189765	.659**	1	0.0108447	0.258325	-0.0771365	.c	-0.0841066	-0.0544071	-0.0560828	-0.0785862	.772**	0.261978	-0.0632154	.747**	.541**	-0.0192157	-0.0562596	.833**	0.0476739	-0.025754	-0.13153	0.00914314
			Sig. (2-tailed)	0.638648	0.526263	0.0546818	0.478389	0.714671	0.905542	0.462502	0.47489	0.580751	0.14403	0.0475346	0.610441	0.607417	0.202013	0.889823	0.040287	0.620165	0.256956	0.68256	0.376269	0.676756	0.910899	0.0836994	0.333451	0.000136358		0.956322	0.18442	0.696432		0.670461	0.783337	0.776828	0.691002	1.48946e-06	0.178073	0.749292	5.07234e-06	0.00296973	0.922684	0.776142	3.82638e-08	0.809631	0.896499	0.504665	0.96317
			N	28	28	28	28	28	28	28	28	28	28	28	28	28	28	28	28	28	28	28	28	28	28	28	28	28	28	28	28	28	28	28	28	28	28	28	28	28	28	28	28	28	28	28	28	28	28
		Collinsella.aerofaciens	Pearson Correlation	-0.0990148	-0.0907044	-0.0352011	-0.133987	0.368566	0.17271	-0.169193	-0.150473	0.182508	-0.144542	-0.083823	-0.0776119	-0.0378867	-0.321468	-0.17378	0.0188892	-0.221809	-0.247654	-0.0276975	-0.0583057	-0.0932676	0.22817	0.138753	.614**	0.0543051	0.0108447	1	0.179701	-0.0535218	.c	-0.0929658	-0.170485	0.0886155	-0.0704161	-0.0161814	0.112361	-0.0245715	-0.0310918	-0.0949195	0.010355	0.0225244	-0.0200333	-0.0250353	0.0964482	-0.200727	.699**
			Sig. (2-tailed)	0.616171	0.646214	0.858857	0.496667	0.0536177	0.379478	0.389405	0.444692	0.352602	0.463047	0.671511	0.69465	0.848208	0.0952949	0.376485	0.923994	0.256629	0.203864	0.888734	0.768216	0.636887	0.242888	0.481335	0.000512363	0.783733	0.956322		0.360183	0.786782		0.637982	0.38574	0.653854	0.721795	0.934865	0.569182	0.901228	0.875198	0.630904	0.958293	0.909422	0.919405	0.899373	0.625388	0.305744	3.45364e-05
			N	28	28	28	28	28	28	28	28	28	28	28	28	28	28	28	28	28	28	28	28	28	28	28	28	28	28	28	28	28	28	28	28	28	28	28	28	28	28	28	28	28	28	28	28	28	28
		Collinsella.stercoris	Pearson Correlation	-0.0751342	-0.0227571	-0.0696406	-0.0674382	-0.0343697	0.346404	-0.0935943	-0.0984129	-0.0602713	-0.0762226	-0.125976	-0.0623388	-0.106957	-0.213741	-0.0733226	-0.0669245	-0.159147	-0.171976	-0.0617789	.661**	-0.0631035	0.203238	.992**	.780**	0.208216	0.258325	0.179701	1	-0.0258292	.c	-0.0807693	-0.13625	0.0572885	0.0500234	-0.0435347	.997**	-0.0156032	-0.0513905	-0.0424082	0.228746	0.102077	0.131019	0.0021924	0.0947146	-0.225247	0.0261301
			Sig. (2-tailed)	0.703957	0.90849	0.72474	0.733127	0.862159	0.070949	0.635702	0.618328	0.760623	0.699863	0.522979	0.752661	0.588012	0.274778	0.710789	0.735088	0.418568	0.381538	0.754815	0.000128343	0.749722	0.299605	1.07809e-24	9.71344e-07	0.287669	0.18442	0.360183		0.896198		0.682852	0.489358	0.772153	0.800431	0.825898	1.7032e-30	0.937188	0.79509	0.830338	0.241667	0.60525	0.506338	0.991166	0.631645	0.24914	0.894996
			N	28	28	28	28	28	28	28	28	28	28	28	28	28	28	28	28	28	28	28	28	28	28	28	28	28	28	28	28	28	28	28	28	28	28	28	28	28	28	28	28	28	28	28	28	28	28
		Coprococcus.eutactus	Pearson Correlation	0.34482	-0.0911009	.801**	-0.104272	-0.00405173	-0.0396414	-0.136509	-0.0360668	0.0230255	.689**	-0.0935201	-0.00396394	.617**	0.0353277	-0.139992	-0.0973884	-0.013916	0.195742	-0.112421	-0.138229	-0.0755328	-0.130109	-0.0441728	-0.0687384	.568**	-0.0771365	-0.0535218	-0.0258292	1	.c	-0.0713523	0.13576	-0.0822456	-0.0234968	-0.0754254	-0.0184298	-0.0512169	-0.0676357	.651**	-0.071037	-0.0564282	-0.045167	-0.0591277	0.016866	-0.0856034	-0.0512169
			Sig. (2-tailed)	0.0723357	0.644768	3.13094e-07	0.597471	0.983675	0.841264	0.488523	0.855421	0.907415	4.98612e-05	0.635971	0.984028	0.000466432	0.858355	0.47739	0.622005	0.943969	0.318159	0.568972	0.48301	0.702457	0.509318	0.823386	0.728172	0.00162431	0.696432	0.786782	0.896198			0.718243	0.490937	0.677361	0.905528	0.702861	0.925838	0.795768	0.732374	0.000176936	0.719439	0.775488	0.819475	0.765038	0.932116	0.664931	0.795768
			N	28	28	28	28	28	28	28	28	28	28	28	28	28	28	28	28	28	28	28	28	28	28	28	28	28	28	28	28	28	28	28	28	28	28	28	28	28	28	28	28	28	28	28	28	28	28
		Cronobacter.sakazakii	Pearson Correlation	.c	.c	.c	.c	.c	.c	.c	.c	.c	.c	.c	.c	.c	.c	.c	.c	.c	.c	.c	.c	.c	.c	.c	.c	.c	.c	.c	.c	.c	.c	.c	.c	.c	.c	.c	.c	.c	.c	.c	.c	.c	.c	.c	.c	.c	.c
			Sig. (2-tailed)
			N	28	28	28	28	28	28	28	28	28	28	28	28	28	28	28	28	28	28	28	28	28	28	28	28	28	28	28	28	28	28	28	28	28	28	28	28	28	28	28	28	28	28	28	28	28	28
		Desulfovibrio.D168	Pearson Correlation	-0.122957	-0.0416925	-0.135864	-0.124742	-0.102271	-0.0347364	.687**	-0.0979466	-0.0907068	-0.160423	-0.0746328	-0.111202	0.0887028	-0.122674	-0.0775131	0.0875011	-0.168137	-0.188303	-0.00302239	0.088104	0.0580337	-0.109931	-0.0491563	-0.127383	0.0482036	-0.0841066	-0.0929658	-0.0807693	-0.0713523	.c	1	-0.0688197	-0.081049	-0.0912455	-0.105573	-0.0716882	-0.0716882	-0.0798133	0.11437	0.0625744	-0.131141	-0.127175	-0.085992	-0.0946651	0.0655803	-0.0716882
			Sig. (2-tailed)	0.533065	0.833161	0.4906	0.527087	0.604559	0.860702	5.39152e-05	0.62	0.646205	0.414797	0.705846	0.573195	0.653534	0.534012	0.69502	0.657944	0.392415	0.337258	0.987822	0.65573	0.769269	0.577614	0.803824	0.518307	0.807555	0.670461	0.637982	0.682852	0.718243			0.727863	0.681811	0.64424	0.59288	0.716971	0.716971	0.686417	0.562248	0.751755	0.505938	0.518996	0.663498	0.631824	0.740226	0.716971
			N	28	28	28	28	28	28	28	28	28	28	28	28	28	28	28	28	28	28	28	28	28	28	28	28	28	28	28	28	28	28	28	28	28	28	28	28	28	28	28	28	28	28	28	28	28	28
		Dorea.formicigenerans	Pearson Correlation	-0.0811772	-0.155876	0.0984448	0.335227	-0.165349	-0.131066	0.371184	-0.176895	0.159866	0.0522346	-0.282695	-0.147163	0.0908859	-0.0832532	-0.131463	-0.0791451	-0.127882	-0.173264	0.28504	0.186183	0.209452	-0.25153	-0.109183	-0.217717	0.187996	-0.0544071	-0.170485	-0.13625	0.13576	.c	-0.0688197	1	-0.123915	-0.146003	-0.00436788	-0.125703	-0.0227668	-0.0183803	0.116185	0.164695	.469*	-0.0829468	-0.030567	-0.146552	0.239712	-0.120905
			Sig. (2-tailed)	0.681333	0.428319	0.618213	0.0811869	0.400424	0.506183	0.0518125	0.367856	0.416443	0.791797	0.14495	0.454885	0.645552	0.673622	0.504883	0.688912	0.516657	0.377927	0.141502	0.342822	0.284752	0.196645	0.580224	0.265734	0.338059	0.783337	0.38574	0.489358	0.490937		0.727863		0.529853	0.458488	0.982401	0.523885	0.908451	0.926036	0.55602	0.402317	0.0118522	0.674758	0.877289	0.456782	0.219215	0.539972
			N	28	28	28	28	28	28	28	28	28	28	28	28	28	28	28	28	28	28	28	28	28	28	28	28	28	28	28	28	28	28	28	28	28	28	28	28	28	28	28	28	28	28	28	28	28	28
		Eggerthella.lenta	Pearson Correlation	0.235978	-0.121654	-0.114171	-0.143801	-0.0150306	-0.0488721	-0.065853	-0.106457	0.0293595	-0.176628	-0.173049	-0.0958469	-0.130742	-0.22369	-0.17916	-0.0657178	0.27503	-0.248466	0.0357933	.382*	-0.0314214	-0.110294	0.0432366	0.0350022	-0.11077	-0.0560828	0.0886155	0.0572885	-0.0822456	.c	-0.081049	-0.123915	1	-0.100546	-0.0918206	0.0574502	-0.0633327	-0.105112	-0.145755	0.0974068	-0.0394281	-0.0849983	-0.071206	-0.0637144	0.0477675	-0.0438712
			Sig. (2-tailed)	0.226696	0.537447	0.562934	0.465367	0.939489	0.804936	0.739183	0.589768	0.882102	0.368592	0.37853	0.627555	0.507244	0.252514	0.361655	0.7397	0.156641	0.202337	0.856507	0.0449574	0.873886	0.576351	0.827073	0.859647	0.574696	0.776828	0.653854	0.772153	0.677361		0.681811	0.529853		0.610697	0.642145	0.771527	0.748841	0.594503	0.45926	0.621939	0.842107	0.667165	0.718798	0.747376	0.809264	0.824573
			N	28	28	28	28	28	28	28	28	28	28	28	28	28	28	28	28	28	28	28	28	28	28	28	28	28	28	28	28	28	28	28	28	28	28	28	28	28	28	28	28	28	28	28	28	28	28
		Enterobacter.aerogenes	Pearson Correlation	-0.117861	-0.0301927	0.22015	-0.17669	.658**	-0.0888411	-0.0900189	0.369396	0.0943493	0.0830767	0.213137	.827**	.559**	-0.238643	-0.179517	-0.11932	-0.221371	-0.226091	0.0527964	-0.0403746	-0.0977996	.415*	0.0299885	-0.0360501	-0.150658	-0.0785862	-0.0704161	0.0500234	-0.0234968	.c	-0.0912455	-0.146003	-0.100546	1	0.224505	0.0440303	.544**	0.206006	0.128596	-0.00995126	0.242718	0.300876	.559**	.736**	.667**	-0.0663155
			Sig. (2-tailed)	0.550296	0.878781	0.260295	0.36842	0.000143323	0.653027	0.648717	0.05304	0.632967	0.674276	0.276168	5.97834e-08	0.00200354	0.22134	0.360684	0.545335	0.257593	0.247324	0.789607	0.838365	0.620528	0.0279789	0.879595	0.855488	0.444126	0.691002	0.721795	0.800431	0.905528		0.64424	0.458488	0.610697		0.250744	0.823947	0.00277704	0.292931	0.514298	0.959917	0.213315	0.119755	0.00200274	7.8893e-06	0.00010765	0.737414
			N	28	28	28	28	28	28	28	28	28	28	28	28	28	28	28	28	28	28	28	28	28	28	28	28	28	28	28	28	28	28	28	28	28	28	28	28	28	28	28	28	28	28	28	28	28	28
		Enterobacter.cloacae	Pearson Correlation	-0.0969385	-0.139312	.504**	-0.14939	-0.0622038	-0.0850875	-0.165515	-0.128409	-0.0305355	0.308439	0.350186	0.0357351	0.286622	-0.261878	-0.188572	0.188667	-0.0941137	-0.262243	-0.105213	-0.0792568	-0.0804382	0.275465	0.0244207	-0.053594	.455*	.772**	-0.0161814	-0.0435347	-0.0754254	.c	-0.105573	-0.00436788	-0.0918206	0.224505	1	-0.0545432	.493**	.973**	.624**	-0.100554	-0.102852	.707**	.587**	-0.0561915	0.205121	0.0225743
			Sig. (2-tailed)	0.623623	0.479554	0.00620843	0.448013	0.75318	0.666835	0.399944	0.514916	0.877415	0.110286	0.0677197	0.856738	0.139208	0.178244	0.336555	0.336307	0.63382	0.177618	0.594146	0.688495	0.684086	0.15596	0.901831	0.786501	0.0148877	1.48946e-06	0.934865	0.825898	0.702861		0.59288	0.982401	0.642145	0.250744		0.782808	0.0076843	4.15133e-18	0.000392027	0.61067	0.602498	2.60139e-05	0.00101472	0.776406	0.295054	0.909222
			N	28	28	28	28	28	28	28	28	28	28	28	28	28	28	28	28	28	28	28	28	28	28	28	28	28	28	28	28	28	28	28	28	28	28	28	28	28	28	28	28	28	28	28	28	28	28
		Enterobacter.hormaechei	Pearson Correlation	-0.0658252	-0.018126	-0.0705221	-0.0549831	-0.0573864	0.332211	-0.0809182	-0.087195	-0.0670694	-0.064144	-0.117921	-0.0598545	-0.113302	-0.190669	-0.058692	-0.0684905	-0.147162	-0.155984	-0.0565304	.675**	-0.0546208	0.172684	.992**	.741**	0.210239	0.261978	0.112361	.997**	-0.0184298	.c	-0.0716882	-0.125703	0.0574502	0.0440303	-0.0545432	1	-0.037037	-0.062304	-0.0375556	0.232449	0.106943	0.135476	-0.018463	0.0877924	-0.221893	-0.037037
			Sig. (2-tailed)	0.739289	0.927057	0.721392	0.781098	0.771774	0.0841332	0.682298	0.659069	0.734535	0.745728	0.550094	0.762232	0.565929	0.331109	0.766722	0.729116	0.454891	0.427994	0.775092	8.26715e-05	0.782506	0.37955	1.08932e-24	6.59216e-06	0.282903	0.178073	0.569182	1.7032e-30	0.925838		0.716971	0.523885	0.771527	0.823947	0.782808		0.851574	0.752794	0.849519	0.233922	0.588061	0.491853	0.925704	0.656874	0.256446	0.851574
			N	28	28	28	28	28	28	28	28	28	28	28	28	28	28	28	28	28	28	28	28	28	28	28	28	28	28	28	28	28	28	28	28	28	28	28	28	28	28	28	28	28	28	28	28	28	28
		Enterobacter.ludwigii	Pearson Correlation	-0.0658252	-0.0945986	0.237726	-0.101442	-0.0573864	-0.073742	-0.112391	-0.087195	0.0621645	0.0256394	-0.117921	0.174769	.586**	-0.203827	-0.130156	-0.0661641	-0.126151	-0.180482	-0.00825839	-0.0606727	-0.0546208	.677**	-0.0215524	-0.0681994	-0.0794789	-0.0632154	-0.0245715	-0.0156032	-0.0512169	.c	-0.0716882	-0.0227668	-0.0633327	.544**	.493**	-0.037037	1	.477*	0.169685	-0.0722749	-0.0698405	-0.0657038	.992**	-0.0489078	.421*	-0.037037
			Sig. (2-tailed)	0.739289	0.632065	0.223173	0.607506	0.771774	0.709205	0.569075	0.659069	0.753331	0.896957	0.550094	0.373735	0.00105593	0.298178	0.509167	0.737993	0.522394	0.358065	0.966732	0.759075	0.782506	7.54468e-05	0.913315	0.730225	0.687665	0.749292	0.901228	0.937188	0.795768		0.716971	0.908451	0.748841	0.00277704	0.0076843	0.851574		0.0101946	0.388007	0.714749	0.723981	0.739753	5.15923e-25	0.804796	0.0255531	0.851574
			N	28	28	28	28	28	28	28	28	28	28	28	28	28	28	28	28	28	28	28	28	28	28	28	28	28	28	28	28	28	28	28	28	28	28	28	28	28	28	28	28	28	28	28	28	28	28
		Enterobacter.pyrinus	Pearson Correlation	-0.110732	-0.159135	.481**	-0.118156	-0.0745475	-0.100876	-0.135727	-0.14668	-0.0455646	0.30625	0.354761	0.0214227	0.253706	-0.259244	-0.155333	0.172139	-0.112091	-0.258595	-0.119166	-0.108203	-0.0918837	0.245419	0.0120646	-0.0685541	.421*	.747**	-0.0310918	-0.0513905	-0.0676357	.c	-0.0798133	-0.0183803	-0.105112	0.206006	.973**	-0.062304	.477*	1	.599**	-0.058402	-0.117486	.682**	.569**	-0.0666661	0.154576	0.0137114
			Sig. (2-tailed)	0.57483	0.418605	0.00959124	0.549292	0.706167	0.609524	0.491042	0.456384	0.817912	0.112968	0.0639679	0.913835	0.192672	0.18281	0.429949	0.381079	0.570114	0.183946	0.54586	0.583646	0.641916	0.208107	0.951414	0.728874	0.0257011	5.07234e-06	0.875198	0.79509	0.732374		0.686417	0.926036	0.594503	0.292931	4.15133e-18	0.752794	0.0101946		0.000759213	0.767844	0.551574	6.48003e-05	0.00159501	0.736075	0.432228	0.944791
			N	28	28	28	28	28	28	28	28	28	28	28	28	28	28	28	28	28	28	28	28	28	28	28	28	28	28	28	28	28	28	28	28	28	28	28	28	28	28	28	28	28	28	28	28	28	28
		Erwinia.chrysanthemi	Pearson Correlation	0.195838	-0.171441	.927**	-0.206234	-0.00155884	-0.152816	0.0148189	-0.104307	-0.0669909	.697**	0.240905	0.0506679	.650**	-0.150406	-0.28596	0.0569185	-0.102234	-0.0720262	-0.149199	-0.0686066	-0.142902	-0.0321852	0.012832	-0.0980616	.792**	.541**	-0.0949195	-0.0424082	.651**	.c	0.11437	0.116185	-0.145755	0.128596	.624**	-0.0375556	0.169685	.599**	1	-0.0849221	-0.0974579	.554**	0.238935	0.033252	0.104558	-0.0650887
			Sig. (2-tailed)	0.317918	0.383043	1.38195e-12	0.292384	0.993719	0.437551	0.94034	0.597347	0.734834	3.7311e-05	0.216861	0.797912	0.000178961	0.444898	0.140165	0.773587	0.604691	0.715691	0.448601	0.728674	0.468191	0.870845	0.948327	0.619588	5.08327e-07	0.00296973	0.630904	0.830338	0.000176936		0.562248	0.55602	0.45926	0.514298	0.000392027	0.849519	0.388007	0.000759213		0.667446	0.621755	0.00222015	0.220759	0.866601	0.596458	0.742108
			N	28	28	28	28	28	28	28	28	28	28	28	28	28	28	28	28	28	28	28	28	28	28	28	28	28	28	28	28	28	28	28	28	28	28	28	28	28	28	28	28	28	28	28	28	28	28
		Erwinia.dispersa	Pearson Correlation	-9.29411e-05	0.0342987	-0.134307	-0.129681	-0.0891031	-0.000500372	.493**	-0.117379	0.0728648	-0.169509	0.00860692	-0.10839	0.019131	-0.155234	-0.106806	-0.105277	-0.236098	-0.150502	.664**	0.289772	-0.106588	0.00128786	0.264949	0.192709	-0.0466647	-0.0192157	0.010355	0.228746	-0.071037	.c	0.0625744	0.164695	0.0974068	-0.00995126	-0.100554	0.232449	-0.0722749	-0.058402	-0.0849221	1	-0.0492982	-0.0431857	-0.0804556	-0.0390303	-0.195596	0.00682974
			Sig. (2-tailed)	0.999625	0.862441	0.49563	0.510727	0.652068	0.997984	0.00761794	0.551939	0.712518	0.388508	0.965329	0.582991	0.923024	0.430245	0.588543	0.593923	0.226453	0.444602	0.000118611	0.134725	0.589308	0.994811	0.173022	0.325863	0.81359	0.922684	0.958293	0.241667	0.719439		0.751755	0.402317	0.621939	0.959917	0.61067	0.233922	0.714749	0.767844	0.667446		0.803268	0.827273	0.684021	0.843681	0.318529	0.972485
			N	28	28	28	28	28	28	28	28	28	28	28	28	28	28	28	28	28	28	28	28	28	28	28	28	28	28	28	28	28	28	28	28	28	28	28	28	28	28	28	28	28	28	28	28	28	28
		Erwinia.soli	Pearson Correlation	0.0992751	-0.0227283	-0.0409374	0.0411201	0.35173	-0.0698521	-0.0588971	0.208071	0.0095827	0.0395063	-0.00865975	0.329654	0.0414315	-0.211083	-0.0347772	-0.123327	-0.184508	-0.228795	-0.0579413	-0.0212578	0.266483	-0.14477	0.0845582	0.107336	-0.0470807	-0.0562596	0.0225244	0.102077	-0.0564282	.c	-0.131141	.469*	-0.0394281	0.242718	-0.102852	0.106943	-0.0698405	-0.117486	-0.0974579	-0.0492982	1	0.157172	-0.0647851	0.36338	.396*	-0.0698405
			Sig. (2-tailed)	0.615239	0.908605	0.836142	0.835421	0.0664354	0.723937	0.765929	0.288011	0.961401	0.841798	0.965116	0.0866951	0.834191	0.280931	0.86054	0.531821	0.34726	0.241563	0.769626	0.914496	0.170455	0.462335	0.668791	0.586683	0.811958	0.776142	0.909422	0.60525	0.775488		0.505938	0.0118522	0.842107	0.213315	0.602498	0.588061	0.723981	0.551574	0.621755	0.803268		0.42444	0.743271	0.0573393	0.0371056	0.723981
			N	28	28	28	28	28	28	28	28	28	28	28	28	28	28	28	28	28	28	28	28	28	28	28	28	28	28	28	28	28	28	28	28	28	28	28	28	28	28	28	28	28	28	28	28	28	28
		Erwinia.toletana	Pearson Correlation	0.0103409	-0.0779223	.428*	-0.170946	.383*	-0.0281842	-0.193277	0.21695	-0.034872	0.347813	.517**	.386*	0.0897572	-0.27701	-0.196344	0.175988	-0.116115	-0.251707	-0.050812	0.0383844	-0.0968976	-0.120173	0.19952	0.123197	.477*	.833**	-0.0200333	0.131019	-0.045167	.c	-0.127175	-0.0829468	-0.0849983	0.300876	.707**	0.135476	-0.0657038	.682**	.554**	-0.0431857	0.157172	1	0.0489574	.448*	0.164181	0.0126337
			Sig. (2-tailed)	0.958349	0.693487	0.0231992	0.384439	0.0442968	0.886792	0.324412	0.267462	0.860164	0.069732	0.00480393	0.0426554	0.649674	0.153559	0.316645	0.370357	0.556261	0.196321	0.797349	0.846237	0.62377	0.542445	0.308723	0.53226	0.0103132	3.82638e-08	0.919405	0.506338	0.819475		0.518996	0.674758	0.667165	0.119755	2.60139e-05	0.491853	0.739753	6.48003e-05	0.00222015	0.827273	0.42444		0.804602	0.0168682	0.403807	0.949125
			N	28	28	28	28	28	28	28	28	28	28	28	28	28	28	28	28	28	28	28	28	28	28	28	28	28	28	28	28	28	28	28	28	28	28	28	28	28	28	28	28	28	28	28	28	28	28
		Escherichia.blattae	Pearson Correlation	-0.0804486	-0.09192	0.288994	-0.118051	-0.0352693	-0.0796324	-0.136546	-0.0852918	0.0576263	0.0644691	-0.0631519	0.197861	.591**	-0.237359	-0.153967	-0.0442999	-0.138324	-0.213117	-0.0164235	-0.0498298	-0.0667551	.674**	0.00501599	-0.0603014	-0.0149515	0.0476739	-0.0250353	0.0021924	-0.0591277	.c	-0.085992	-0.030567	-0.071206	.559**	.587**	-0.018463	.992**	.569**	0.238935	-0.0804556	-0.0647851	0.0489574	1	-0.0234696	.440*	-0.045265
			Sig. (2-tailed)	0.684048	0.641784	0.135823	0.549651	0.858586	0.687092	0.488404	0.666081	0.770846	0.744482	0.749536	0.312845	0.000927388	0.22391	0.434065	0.822886	0.482706	0.276215	0.933893	0.801189	0.735735	8.32508e-05	0.97979	0.760507	0.939807	0.809631	0.899373	0.991166	0.765038		0.663498	0.877289	0.718798	0.00200274	0.00101472	0.925704	5.15923e-25	0.00159501	0.220759	0.684021	0.743271	0.804602		0.905637	0.0190964	0.819089
			N	28	28	28	28	28	28	28	28	28	28	28	28	28	28	28	28	28	28	28	28	28	28	28	28	28	28	28	28	28	28	28	28	28	28	28	28	28	28	28	28	28	28	28	28	28	28
		Escherichia.coli	Pearson Correlation	-0.0869229	-0.114838	0.120266	-0.127831	.928**	0.0210451	-0.144265	.536**	0.0828896	0.103639	0.183433	.907**	0.244022	-0.26659	-0.153882	-0.05368	-0.178133	-0.225307	0.108934	-0.00104316	-0.0721274	-0.0432572	0.0746196	0.145886	-0.0765257	-0.025754	0.0964482	0.0947146	0.016866	.c	-0.0946651	-0.146552	-0.0637144	.736**	-0.0561915	0.0877924	-0.0489078	-0.0666661	0.033252	-0.0390303	0.36338	.448*	-0.0234696	1	.438*	0.164012
			Sig. (2-tailed)	0.66007	0.56064	0.542132	0.516825	1.23731e-12	0.915349	0.463911	0.00329077	0.67497	0.599708	0.350127	3.04379e-11	0.21079	0.170278	0.434323	0.786166	0.364459	0.249012	0.581093	0.995797	0.715307	0.826991	0.705895	0.458853	0.698725	0.896499	0.625388	0.631645	0.932116		0.631824	0.456782	0.747376	7.8893e-06	0.776406	0.656874	0.804796	0.736075	0.866601	0.843681	0.0573393	0.0168682	0.905637		0.0198797	0.404298
			N	28	28	28	28	28	28	28	28	28	28	28	28	28	28	28	28	28	28	28	28	28	28	28	28	28	28	28	28	28	28	28	28	28	28	28	28	28	28	28	28	28	28	28	28	28	28
		Faecalibacterium.prausnitzii	Pearson Correlation	-0.130509	0.111852	0.120085	-0.0496027	.389*	-0.207047	0.036897	0.10821	0.233977	0.0242602	0.00790099	.605**	.471*	-0.22682	-0.237066	-0.17373	-0.096172	-0.241845	0.0205676	-0.0698109	-0.0305333	0.240144	-0.22593	-0.316174	-0.179144	-0.13153	-0.200727	-0.225247	-0.0856034	.c	0.0655803	0.239712	0.0477675	.667**	0.205121	-0.221893	.421*	0.154576	0.104558	-0.195596	.396*	0.164181	.440*	.438*	1	-0.143248
			Sig. (2-tailed)	0.508006	0.570942	0.542745	0.802077	0.0407955	0.290443	0.852129	0.583624	0.230774	0.902473	0.968171	0.000651886	0.0113337	0.245762	0.224499	0.376625	0.626383	0.215017	0.917263	0.724093	0.877423	0.218362	0.247671	0.101189	0.361701	0.504665	0.305744	0.24914	0.664931		0.740226	0.219215	0.809264	0.00010765	0.295054	0.256446	0.0255531	0.432228	0.596458	0.318529	0.0371056	0.403807	0.0190964	0.0198797		0.467101
			N	28	28	28	28	28	28	28	28	28	28	28	28	28	28	28	28	28	28	28	28	28	28	28	28	28	28	28	28	28	28	28	28	28	28	28	28	28	28	28	28	28	28	28	28	28	28
		Klebsiella.oxytoca	Pearson Correlation	-0.0658252	-0.0945986	-0.0271084	-0.101442	0.242589	0.242407	-0.112391	-0.087195	-0.0670694	-0.115019	-0.0165402	-0.0598545	-0.0885856	-0.188732	-0.0884146	0.112824	-0.10914	-0.132786	-0.02461	-0.169938	-0.0546208	0.220768	0.00147647	.562**	0.0724222	0.00914314	.699**	0.0261301	-0.0512169	.c	-0.0716882	-0.120905	-0.0438712	-0.0663155	0.0225743	-0.037037	-0.037037	0.0137114	-0.0650887	0.00682974	-0.0698405	0.0126337	-0.045265	0.164012	-0.143248	1
			Sig. (2-tailed)	0.739289	0.632065	0.891087	0.607506	0.213568	0.213921	0.569075	0.659069	0.734535	0.560018	0.933424	0.762232	0.653964	0.336137	0.654591	0.567579	0.580373	0.500569	0.901074	0.387289	0.782506	0.258927	0.994051	0.00186885	0.714192	0.96317	3.45364e-05	0.894996	0.795768		0.716971	0.539972	0.824573	0.737414	0.909222	0.851574	0.851574	0.944791	0.742108	0.972485	0.723981	0.949125	0.819089	0.404298	0.467101
			N	28	28	28	28	28	28	28	28	28	28	28	28	28	28	28	28	28	28	28	28	28	28	28	28	28	28	28	28	28	28	28	28	28	28	28	28	28	28	28	28	28	28	28	28	28	28
		Lactobacillus.ruminis	Pearson Correlation	-0.104035	-0.150031	-0.111846	.737**	-0.0910134	-0.111619	-0.0393765	-0.134791	-0.0948502	-0.140124	-0.165253	-0.0949278	-0.1714	0.067463	.662**	0.245438	0.145015	-0.186012	0.255167	-0.0178087	0.0890042	-0.115564	-0.0435601	-0.108163	-0.0837426	-0.0395043	-0.0946025	-0.0670401	-0.0693483	.c	0.0332976	-0.0857907	-0.090765	-0.105175	-0.0865042	-0.0587399	-0.0587399	-0.0674536	-0.124249	-0.0819927	-0.0934014	-0.104205	-0.0717892	-0.0775667	-0.11702	-0.0587399
			Sig. (2-tailed)	0.598307	0.446046	0.570962	7.5809e-06	0.645087	0.571749	0.842311	0.494063	0.631155	0.476971	0.400703	0.630874	0.383159	0.733033	0.000122698	0.208072	0.461568	0.343275	0.190035	0.928331	0.65243	0.558149	0.825798	0.583788	0.671809	0.841806	0.63205	0.734646	0.725852		0.86642	0.66424	0.645993	0.594282	0.661611	0.766537	0.766537	0.733069	0.528735	0.6783	0.636402	0.597707	0.716588	0.694819	0.553164	0.766537
			N	28	28	28	28	28	28	28	28	28	28	28	28	28	28	28	28	28	28	28	28	28	28	28	28	28	28	28	28	28	28	28	28	28	28	28	28	28	28	28	28	28	28	28	28	28	28
		Lactobacillus.salivarius	Pearson Correlation	-0.096088	-0.13809	-0.100561	-0.0831987	-0.0673031	-0.0902904	-0.0322038	-0.127282	-0.0979043	-0.0968505	-0.166569	-0.0873723	-0.180452	-0.114999	.449*	.806**	-0.114722	0.00496447	0.240625	0.0942061	.749**	0.0526899	-0.0714577	-0.0649774	0.261802	0.161228	-0.0475272	-0.0586778	-0.0747637	.c	0.0675215	-0.0899859	-0.0475324	-0.0968037	-0.075386	-0.0540646	-0.0540646	-0.0867754	-0.132918	-0.101161	-0.101949	-0.0916107	-0.0660754	-0.0597053	-0.177661	0.0028608
			Sig. (2-tailed)	0.626686	0.483455	0.610645	0.673824	0.733643	0.647725	0.870771	0.518641	0.620152	0.623939	0.396908	0.658417	0.358147	0.560086	0.0164078	2.21066e-07	0.561039	0.979998	0.217413	0.633485	4.46717e-06	0.790022	0.717844	0.742534	0.178374	0.41243	0.810206	0.766777	0.705352		0.732809	0.648838	0.810186	0.624108	0.703009	0.784669	0.784669	0.660613	0.500139	0.608508	0.605702	0.64291	0.738332	0.762808	0.365754	0.988473
			N	28	28	28	28	28	28	28	28	28	28	28	28	28	28	28	28	28	28	28	28	28	28	28	28	28	28	28	28	28	28	28	28	28	28	28	28	28	28	28	28	28	28	28	28	28	28
		Lactobacillus.zeae	Pearson Correlation	0.259193	0.0469481	-0.129719	-0.0229628	-0.105557	-0.10719	0.130203	0.0121169	.675**	-0.16325	-0.0995045	-0.0855775	0.077243	-0.0285057	-0.106569	-0.0887371	0.143684	0.221892	0.0115945	-0.117205	-0.10047	-0.208274	-0.0500312	-0.00859978	-0.0773145	-0.10733	-0.108352	-0.0785338	-0.000817694	.c	0.338524	0.0697326	-0.0962431	-0.121981	-0.100327	-0.0681261	-0.0681261	-0.114602	0.00422964	-0.0742465	-0.0263082	-0.0627289	-0.0832606	-0.0899613	0.143429	-0.0681261
			Sig. (2-tailed)	0.182898	0.812478	0.510602	0.907666	0.592937	0.587195	0.50901	0.951204	8.00854e-05	0.406516	0.614419	0.665026	0.696033	0.885508	0.589377	0.653408	0.465734	0.256448	0.953305	0.552535	0.610971	0.28753	0.800401	0.965357	0.695765	0.586703	0.583127	0.691198	0.996705		0.0780559	0.724391	0.626127	0.536344	0.611481	0.730505	0.730505	0.56145	0.982958	0.707302	0.894284	0.751161	0.673595	0.648928	0.466534	0.730505
			N	28	28	28	28	28	28	28	28	28	28	28	28	28	28	28	28	28	28	28	28	28	28	28	28	28	28	28	28	28	28	28	28	28	28	28	28	28	28	28	28	28	28	28	28	28	28
		Listeria.weihenstephanensis	Pearson Correlation	-0.0735229	-0.105661	-0.0787691	0.0246274	-0.0640973	-0.0823656	0.116448	-0.0973918	0.0389726	0.00191486	-0.13171	-0.066854	-0.120623	-0.00473064	.686**	-0.00887112	0.0488653	0.094312	-0.103838	-0.17925	-0.0610083	0.239904	-0.0457186	-0.0761748	-0.0712681	0.088138	-0.0670601	-0.0477927	-0.0438925	.c	-0.0430694	-0.0727202	-0.0690477	-0.0740706	-0.0609216	-0.0413682	-0.0413682	-0.06959	-0.0891288	-0.0807269	-0.0780078	-0.0733874	-0.0505584	-0.0546272	-0.0927545	-0.0413682
			Sig. (2-tailed)	0.710032	0.592569	0.690318	0.901004	0.745907	0.676915	0.555121	0.621993	0.843909	0.992284	0.504076	0.735357	0.540924	0.98094	5.57621e-05	0.964265	0.804963	0.633102	0.599003	0.361411	0.757782	0.218835	0.817306	0.700043	0.718563	0.655605	0.73457	0.809165	0.824489		0.827732	0.713065	0.726995	0.707965	0.758116	0.834441	0.834441	0.724933	0.651973	0.68301	0.693167	0.710544	0.79834	0.782481	0.63875	0.834441
			N	28	28	28	28	28	28	28	28	28	28	28	28	28	28	28	28	28	28	28	28	28	28	28	28	28	28	28	28	28	28	28	28	28	28	28	28	28	28	28	28	28	28	28	28	28	28
		Paenibacillus.mucilaginosus	Pearson Correlation	-0.0709605	-0.146817	-0.112537	-0.0560068	0.0847017	.576**	-0.103411	.494**	0.0367184	-0.099133	-0.0164727	-0.102708	-0.0971767	0.36491	0.0597453	-0.0927826	0.195454	0.184579	-0.0982412	-0.114441	-0.0345999	0.0200991	-0.0518946	0.0551927	-0.143581	-0.0985789	0.302197	-0.0489064	-0.0944438	.c	-0.098374	-0.0609484	0.0227895	-0.122286	-0.0873654	-0.0682961	-0.0682961	-0.101865	-0.158145	-0.119722	-0.0649311	-0.107737	-0.078628	-0.0537077	-0.179831	0.109372
			Sig. (2-tailed)	0.719729	0.455958	0.568571	0.777123	0.66826	0.00134481	0.600517	0.00753937	0.852837	0.615748	0.933695	0.603006	0.622766	0.0562212	0.762653	0.638647	0.318886	0.347073	0.618943	0.562004	0.861244	0.919141	0.793123	0.780284	0.466056	0.617732	0.11806	0.804802	0.632625		0.618467	0.758013	0.90836	0.53532	0.658443	0.729857	0.729857	0.606001	0.421543	0.543973	0.742711	0.58528	0.690845	0.786058	0.359831	0.579562
			N	28	28	28	28	28	28	28	28	28	28	28	28	28	28	28	28	28	28	28	28	28	28	28	28	28	28	28	28	28	28	28	28	28	28	28	28	28	28	28	28	28	28	28	28	28	28
		Pantoea.agglomerans	Pearson Correlation	-0.0940838	-0.073762	-0.0736301	-0.10766	0.105694	.419*	-0.135351	-0.124628	-0.0958623	-0.123517	-0.105103	-0.08555	-0.146476	-0.271311	-0.102488	0.0155683	-0.186545	-0.208431	-0.0608239	.436*	-0.0780695	0.276907	.798**	.947**	0.214253	0.216227	.528**	.817**	-0.046859	.c	-0.102464	-0.176665	0.0187094	-0.0061189	-0.0297005	.780**	-0.052937	-0.0414827	-0.0709076	0.191053	0.0422275	0.116764	-0.0431611	0.173178	-0.267938	.596**
			Sig. (2-tailed)	0.633928	0.70913	0.709627	0.585548	0.592454	0.0266123	0.492253	0.52747	0.6275	0.531185	0.594537	0.665128	0.457019	0.16255	0.603788	0.937328	0.341869	0.287158	0.758493	0.0204838	0.692936	0.153719	3.69268e-07	2.69705e-14	0.273602	0.269099	0.00388249	1.09666e-07	0.812828		0.603874	0.368491	0.924716	0.975348	0.880743	9.71823e-07	0.789059	0.833989	0.719929	0.330118	0.831051	0.55404	0.82737	0.378168	0.168046	0.000817469
			N	28	28	28	28	28	28	28	28	28	28	28	28	28	28	28	28	28	28	28	28	28	28	28	28	28	28	28	28	28	28	28	28	28	28	28	28	28	28	28	28	28	28	28	28	28	28
		Parabacteroides.distasonis	Pearson Correlation	0.0523158	0.0648882	-0.0790692	-0.183813	0.0965519	0.0161648	-0.209156	-0.155886	0.26301	-0.196649	0.0269847	-0.108235	-0.0192868	-0.219403	-0.205786	-0.174642	0.0536488	-0.202183	-0.18986	0.158272	-0.147325	0.15984	0.0831651	0.108117	-0.14581	-9.19521e-05	.429*	0.116715	-0.132215	.c	-0.140608	-0.207383	.668**	0.0234474	0.0508729	0.0978028	0.105784	0.0303392	-0.115959	-0.0805005	0.0143521	-0.0546592	0.114287	-0.128693	0.116037	-0.11911
			Sig. (2-tailed)	0.79148	0.742876	0.689196	0.349111	0.625014	0.934932	0.285448	0.428289	0.176306	0.315879	0.891581	0.583535	0.922399	0.261957	0.293456	0.374087	0.786287	0.302176	0.333205	0.421165	0.454386	0.416519	0.673949	0.583948	0.459088	0.999629	0.0226636	0.554207	0.502428		0.475436	0.289643	0.000102624	0.905726	0.797111	0.620516	0.592137	0.878197	0.556795	0.683854	0.942216	0.782357	0.562533	0.513978	0.556526	0.546049
			N	28	28	28	28	28	28	28	28	28	28	28	28	28	28	28	28	28	28	28	28	28	28	28	28	28	28	28	28	28	28	28	28	28	28	28	28	28	28	28	28	28	28	28	28	28	28
		Pediococcus.acidilactici	Pearson Correlation	.782**	0.37177	-0.110048	-0.0605744	-0.0895499	-0.115073	-0.100646	0.225573	0.0501076	-0.0507735	0.0812316	-0.0357651	-0.0581334	0.139951	0.209808	-0.0440276	0.0976359	0.337891	-0.0163486	-0.195779	-0.0852344	-0.0635332	-0.0380191	0.168244	-0.116169	-0.0285811	-0.0935581	-0.066771	-0.0618295	.c	-0.0894657	-0.116936	-0.0795582	-0.103484	-0.0851132	-0.0577953	-0.0577953	-0.0972238	-0.0922562	0.0251925	0.131153	0.0341085	-0.0706349	-0.0763194	-0.148018	-0.0577953
			Sig. (2-tailed)	8.8537e-07	0.0514153	0.577208	0.759455	0.650432	0.559834	0.610344	0.248438	0.800102	0.7975	0.681131	0.856619	0.768883	0.477522	0.283916	0.823957	0.621116	0.07865	0.934193	0.318068	0.666293	0.748071	0.847684	0.392108	0.556074	0.885208	0.635833	0.735674	0.75462		0.65074	0.553453	0.687369	0.600258	0.66674	0.770191	0.770191	0.622597	0.640561	0.898744	0.505899	0.863197	0.720964	0.6995	0.45224	0.770191
			N	28	28	28	28	28	28	28	28	28	28	28	28	28	28	28	28	28	28	28	28	28	28	28	28	28	28	28	28	28	28	28	28	28	28	28	28	28	28	28	28	28	28	28	28	28	28
		Peptostreptococcus.anaerobius	Pearson Correlation	0.0718575	0.0605229	-0.202234	0.164066	-0.124967	0.0435278	0.0242568	-0.10575	0.111606	0.0559065	-0.227226	-0.0229005	-0.270538	0.149345	-0.236184	-0.142786	-0.00190041	0.161826	-0.042235	.418*	-0.147229	-0.107889	.437*	.398*	-0.00886091	0.00155906	0.0175742	.439*	-0.0885612	.c	-0.19137	0.212749	-0.107442	-0.137978	-0.149897	.438*	-0.109621	-0.144893	-0.163298	0.0276964	-0.0445697	-0.0373422	-0.119813	-0.0406731	-0.16285	0.0455449
			Sig. (2-tailed)	0.716329	0.759653	0.302051	0.40414	0.526338	0.825925	0.902487	0.592255	0.571794	0.777512	0.244895	0.907916	0.163798	0.448153	0.226279	0.468555	0.992342	0.410676	0.831021	0.0269765	0.454683	0.584744	0.0201761	0.0357661	0.964306	0.993718	0.929272	0.019547	0.654053		0.329302	0.277064	0.586312	0.483812	0.446458	0.0196518	0.578694	0.461947	0.406374	0.888739	0.821824	0.850365	0.543664	0.837186	0.407681	0.817989
			N	28	28	28	28	28	28	28	28	28	28	28	28	28	28	28	28	28	28	28	28	28	28	28	28	28	28	28	28	28	28	28	28	28	28	28	28	28	28	28	28	28	28	28	28	28	28
		Prevotella.copri	Pearson Correlation	-0.136469	0.0224212	-0.154721	-0.0566082	-0.175315	0.109993	0.0180507	-0.0422104	-0.19563	-0.100248	0.0532049	-0.162438	-0.210264	-0.181392	0.115541	-0.174558	-0.228605	-0.159314	-0.273143	-0.307405	-0.141256	-0.0615251	-0.154271	-0.207858	-0.219645	-0.146739	-0.193797	-0.129655	-0.0186555	.c	0.140353	-0.20665	-0.122241	-0.170541	-0.13963	-0.116697	-0.0629086	-0.0652187	-0.158488	-0.107054	-0.148553	-0.19931	-0.0857851	-0.150792	-0.316192	-0.114927
			Sig. (2-tailed)	0.488654	0.909835	0.431792	0.77479	0.372219	0.577398	0.927359	0.831118	0.318443	0.611764	0.788016	0.408884	0.282846	0.355605	0.558225	0.374321	0.241965	0.418075	0.15962	0.111547	0.473383	0.755791	0.433148	0.288517	0.261419	0.456202	0.323088	0.510811	0.924932		0.476244	0.291391	0.535468	0.385583	0.478543	0.554269	0.75047	0.74161	0.420523	0.587672	0.450591	0.309242	0.664261	0.443716	0.101168	0.560334
			N	28	28	28	28	28	28	28	28	28	28	28	28	28	28	28	28	28	28	28	28	28	28	28	28	28	28	28	28	28	28	28	28	28	28	28	28	28	28	28	28	28	28	28	28	28	28
		Prevotella.melaninogenica	Pearson Correlation	-0.148071	0.100829	-0.178303	0.18616	-0.145091	.438*	0.0415548	0.189133	-0.169573	0.185779	0.00766648	-0.00805937	-0.263823	0.243008	-0.00216051	-0.144722	-0.234948	-0.0115253	-0.0909451	-0.0156991	-0.138099	-0.0732714	-0.11071	-0.17243	-0.149012	-0.141324	-0.162569	-0.105212	-0.0544908	.c	-0.0227629	0.13085	-0.147698	-0.167667	-0.137903	-0.0936417	-0.0936417	-0.104524	-0.192256	-0.12758	-0.17658	-0.166121	-0.11017	-0.123655	-0.112524	-0.0936417
			Sig. (2-tailed)	0.452079	0.60969	0.363995	0.342885	0.461329	0.01971	0.833705	0.335091	0.388324	0.34389	0.969115	0.967533	0.174924	0.212753	0.991294	0.462483	0.22879	0.953583	0.645336	0.936803	0.483425	0.710982	0.574904	0.380261	0.449177	0.473168	0.408501	0.594152	0.783011		0.908466	0.506891	0.45323	0.393758	0.484053	0.63553	0.63553	0.59658	0.327023	0.517657	0.368726	0.398198	0.576784	0.530724	0.568618	0.63553
			N	28	28	28	28	28	28	28	28	28	28	28	28	28	28	28	28	28	28	28	28	28	28	28	28	28	28	28	28	28	28	28	28	28	28	28	28	28	28	28	28	28	28	28	28	28	28
		Prevotella.stercorea	Pearson Correlation	-0.121202	-0.120252	-0.140134	0.124768	-0.118809	-0.101332	.430*	-0.142935	-0.134606	-0.0475622	-0.0615832	-0.11702	-0.103281	-0.0656006	0.251175	-0.0992433	-0.137666	-0.0989598	-0.171872	-0.127604	-0.0382625	-0.0819867	-0.0853544	-0.138789	-0.119859	-0.0901267	-0.124891	-0.0840403	-0.0293971	.c	.474*	0.0454106	-0.127812	-0.11599	-0.0982835	-0.0791414	-0.0445479	0.100456	-0.0376238	0.0773219	0.0329546	-0.137941	-0.0614138	-0.104507	-0.0950121	-0.0791414
			Sig. (2-tailed)	0.53897	0.542178	0.476939	0.527001	0.547072	0.607897	0.0222446	0.468086	0.494663	0.810069	0.755568	0.553164	0.600975	0.740148	0.197299	0.615353	0.484811	0.616368	0.381828	0.517577	0.846719	0.678323	0.66585	0.48122	0.543509	0.648323	0.526592	0.670707	0.881953		0.010807	0.818517	0.516888	0.556689	0.618792	0.688926	0.82191	0.611019	0.849249	0.695737	0.867784	0.483931	0.75622	0.596639	0.630569	0.688926
			N	28	28	28	28	28	28	28	28	28	28	28	28	28	28	28	28	28	28	28	28	28	28	28	28	28	28	28	28	28	28	28	28	28	28	28	28	28	28	28	28	28	28	28	28	28	28
		Profftia.tarda	Pearson Correlation	-0.101076	-0.134347	.494**	-0.149138	-0.0881177	-0.0553144	-0.168089	-0.133889	-0.0350171	0.306604	0.333221	0.0314897	0.275901	-0.274078	-0.18966	0.169802	-0.106658	-0.273638	-0.111045	0.0298776	-0.0838712	0.282674	0.165701	0.0106735	.478*	.806**	-0.0518943	0.0969476	-0.0739666	.c	-0.110078	-0.0133292	-0.0800161	0.234823	.987**	0.091084	.489**	.959**	.621**	-0.067504	-0.0820193	.723**	.586**	-0.0555956	0.183274	-0.056871
			Sig. (2-tailed)	0.608811	0.4955	0.00750294	0.44879	0.65568	0.779811	0.392553	0.496984	0.859587	0.112531	0.0831375	0.873614	0.15528	0.158139	0.333722	0.387677	0.589064	0.158835	0.573741	0.880037	0.671333	0.14498	0.399406	0.957011	0.0100488	2.28874e-07	0.793124	0.62359	0.708357		0.577102	0.946328	0.68566	0.229044	5.07448e-22	0.644829	0.00834341	8.15244e-16	0.00042572	0.732876	0.678202	1.40861e-05	0.00105492	0.778719	0.350553	0.773771
			N	28	28	28	28	28	28	28	28	28	28	28	28	28	28	28	28	28	28	28	28	28	28	28	28	28	28	28	28	28	28	28	28	28	28	28	28	28	28	28	28	28	28	28	28	28	28
		Propionibacterium.acnes	Pearson Correlation	-0.0639026	-0.109419	-0.00912739	.472*	-0.0360686	-0.0948552	0.263778	-0.0775301	-0.0794009	-0.0582718	-0.0469697	-0.0361276	-0.121635	0.000654716	-0.148969	-0.0331613	-0.179847	-0.222334	0.105324	0.372717	-0.0359097	-0.145648	-0.0314707	-0.0812401	0.143019	0.0618922	-0.0864525	-0.0550398	-0.0626678	.c	-0.0922133	.552**	-0.079248	-0.0528606	0.0602087	-0.0476411	-0.0476411	0.0483628	0.0604236	-0.0897101	0.0102725	0.0708571	-0.0392686	-0.0227208	0.0267323	-0.0476411
			Sig. (2-tailed)	0.746654	0.579399	0.963233	0.0111583	0.855415	0.631137	0.175001	0.694957	0.687956	0.768347	0.812394	0.855181	0.53751	0.997362	0.449309	0.866962	0.359787	0.255476	0.593757	0.0507778	0.856045	0.459593	0.873689	0.681099	0.467824	0.754379	0.661801	0.780877	0.751396		0.640717	0.00233547	0.688528	0.789357	0.760865	0.80976	0.80976	0.806931	0.760036	0.649846	0.958624	0.720121	0.842738	0.908635	0.892589	0.80976
			N	28	28	28	28	28	28	28	28	28	28	28	28	28	28	28	28	28	28	28	28	28	28	28	28	28	28	28	28	28	28	28	28	28	28	28	28	28	28	28	28	28	28	28	28	28	28
		Pseudoramibacter.Eubacterium	Pearson Correlation	-0.039487	-0.180881	0.0520156	-0.129002	-0.147263	-0.192108	0.0698774	-0.0230482	0.267698	-0.0314198	0.0455588	-0.157424	-0.0776837	-0.167051	-0.0596385	.627**	0.0748173	-0.0227059	.533**	0.135041	.637**	-0.214133	-0.0652112	-0.120119	.406*	.433*	-0.130618	-0.116218	-0.102356	.c	-0.0163264	0.326894	-0.0170945	-0.184545	0.289222	-0.103068	-0.103068	0.261323	0.131346	0.305192	0.102699	0.286811	-0.0667153	-0.127277	-0.0852668	-0.0600843
			Sig. (2-tailed)	0.841874	0.356985	0.792651	0.512961	0.454576	0.327404	0.72384	0.907324	0.16844	0.873892	0.817934	0.423687	0.694381	0.395524	0.763065	0.000357161	0.70515	0.908695	0.00348492	0.493256	0.000264628	0.273876	0.741638	0.542628	0.0319821	0.0214328	0.507651	0.555908	0.604258		0.934283	0.089526	0.931198	0.347162	0.1355	0.601731	0.601731	0.179199	0.505266	0.114281	0.603041	0.138937	0.735887	0.518658	0.666173	0.761345
			N	28	28	28	28	28	28	28	28	28	28	28	28	28	28	28	28	28	28	28	28	28	28	28	28	28	28	28	28	28	28	28	28	28	28	28	28	28	28	28	28	28	28	28	28	28	28
		Rahnella.aquatilis	Pearson Correlation	-0.028168	-0.0865019	0.257081	-0.131312	0.136768	-0.0788748	-0.146376	0.0560389	0.0777862	0.0502805	-0.0657192	.378*	.634**	-0.247607	-0.159898	-0.0856374	-0.158246	-0.208607	0.018097	-0.0501742	-0.0718184	.643**	0.00951771	-0.0354085	-0.100746	-0.0672355	-0.036922	0.0168505	-0.0478176	.c	-0.0942594	-0.0585006	-0.0767658	.701**	.468*	-0.00249855	.973**	.450*	0.174205	-0.0722973	0.0293864	0.0424837	.971**	0.167734	.509**	-0.0486983
			Sig. (2-tailed)	0.886856	0.661619	0.186619	0.505379	0.48769	0.689922	0.457328	0.776998	0.693997	0.799426	0.739694	0.0470815	0.000291216	0.203953	0.416348	0.664806	0.421242	0.286744	0.927173	0.799842	0.716478	0.000225471	0.961662	0.858034	0.609986	0.733901	0.85203	0.932178	0.809068		0.633292	0.767462	0.697824	3.214e-05	0.0120587	0.989932	4.10047e-18	0.0162967	0.375303	0.714665	0.881995	0.83004	9.70055e-18	0.393566	0.00572218	0.805617
			N	28	28	28	28	28	28	28	28	28	28	28	28	28	28	28	28	28	28	28	28	28	28	28	28	28	28	28	28	28	28	28	28	28	28	28	28	28	28	28	28	28	28	28	28	28	28
		Rhodococcus.ruber	Pearson Correlation	0.0218476	0.0483643	-0.13538	-0.184928	-0.0943707	-0.109851	.595**	-0.108659	-0.131216	-0.198369	0.22741	-0.10723	0.111088	0.0596044	-0.0356416	-0.072338	-0.098615	0.0187989	-0.192891	-0.00819131	-0.106861	-0.022147	-0.0131385	-0.0178116	-0.0318126	-0.087623	-0.0624944	-0.0397611	-0.0989457	.c	.831**	-0.169911	-0.11521	-0.0233793	-0.102107	-0.0327276	-0.07246	-0.117357	0.124946	-0.00736026	-0.0887406	-0.0927623	-0.0875305	-0.0777407	0.0862046	-0.0105741
			Sig. (2-tailed)	0.912133	0.806925	0.49216	0.346146	0.632889	0.577895	0.000828724	0.582052	0.505692	0.311579	0.244504	0.587054	0.573592	0.763197	0.857109	0.714511	0.617603	0.924357	0.325399	0.967002	0.588349	0.910933	0.947095	0.928319	0.872328	0.657496	0.752062	0.84079	0.616418		4.47381e-08	0.387365	0.559363	0.905999	0.60514	0.868687	0.714049	0.552016	0.526408	0.970348	0.653396	0.638721	0.657836	0.694167	0.662714	0.957411
			N	28	28	28	28	28	28	28	28	28	28	28	28	28	28	28	28	28	28	28	28	28	28	28	28	28	28	28	28	28	28	28	28	28	28	28	28	28	28	28	28	28	28	28	28	28	28
		Roseburia.faecis	Pearson Correlation	-0.127451	-0.0875981	0.195709	-0.0207362	0.151754	-0.19846	0.322337	-0.023335	0.370984	0.179147	0.0602437	0.236766	0.260792	-0.148019	-0.152383	-0.0637876	-0.127642	-0.123342	.694**	0.0176556	-0.131402	-0.198255	-0.0869801	-0.234957	0.0789821	0.111011	-0.183084	-0.145073	0.10862	.c	-0.0567765	0.349696	-0.0483944	0.177159	0.140577	-0.130038	-0.0574046	0.121433	0.219713	.680**	0.0136934	0.25248	-0.0309655	0.202401	0.214792	-0.128748
			Sig. (2-tailed)	0.518083	0.657588	0.318243	0.916587	0.440781	0.311351	0.0943525	0.906176	0.0519488	0.361692	0.76073	0.225103	0.180116	0.452238	0.438865	0.747095	0.517451	0.531773	4.15093e-05	0.928945	0.505084	0.311862	0.659859	0.228772	0.689521	0.57386	0.35106	0.461387	0.582187		0.774138	0.0681319	0.806807	0.36713	0.475535	0.509552	0.771704	0.538189	0.261267	6.80858e-05	0.944864	0.194904	0.875701	0.301644	0.272367	0.513798
			N	28	28	28	28	28	28	28	28	28	28	28	28	28	28	28	28	28	28	28	28	28	28	28	28	28	28	28	28	28	28	28	28	28	28	28	28	28	28	28	28	28	28	28	28	28	28
		Rothia.dentocariosa	Pearson Correlation	.408*	-0.0888809	.896**	-0.129822	-0.0827227	-0.106299	-0.162013	-0.0926303	0.00236314	.751**	0.0201572	-0.0810113	.594**	0.0334538	-0.170217	-0.0103224	0.0173877	0.19282	-0.131947	-0.150242	-0.0787362	-0.16322	-0.0496318	-0.0731992	.720**	0.187069	-0.0629905	-0.0616804	.944**	.c	-0.103339	0.155816	-0.0882718	-0.0955941	0.173754	-0.053389	-0.053389	0.15896	.811**	-0.0915706	-0.0787216	0.174151	-0.0310948	-0.0705008	-0.103223	-0.053389
			Sig. (2-tailed)	0.0309264	0.652882	1.157e-10	0.510262	0.67559	0.590323	0.410128	0.639201	0.990478	4.12041e-06	0.918908	0.681951	0.000865931	0.865799	0.386499	0.958424	0.930021	0.32558	0.503303	0.4454	0.690441	0.4066	0.801963	0.711255	1.56625e-05	0.340491	0.750156	0.755194	4.63162e-14		0.600771	0.4285	0.655114	0.628468	0.376558	0.787298	0.787298	0.419121	1.63455e-07	0.643056	0.690495	0.375453	0.875186	0.721473	0.601183	0.787298
			N	28	28	28	28	28	28	28	28	28	28	28	28	28	28	28	28	28	28	28	28	28	28	28	28	28	28	28	28	28	28	28	28	28	28	28	28	28	28	28	28	28	28	28	28	28	28
		Rothia.mucilaginosa	Pearson Correlation	-0.0361891	-0.13482	0.0709266	0.0156703	0.277471	-0.105952	-0.049764	0.120042	-0.0171154	0.0679455	-0.0859573	.382*	0.277115	-0.268509	0.0714847	-0.11907	-0.203037	-0.280766	-0.0771343	-0.121992	0.230297	0.226897	-0.0107565	-0.0093704	-0.0862431	-0.069752	-0.0575657	0.00789567	-0.0747644	.c	-0.146181	.440*	-0.104592	.465*	0.130494	0.00366096	.380*	0.110304	-0.0157524	-0.109238	.848**	0.0958074	.378*	0.32589	.575**	-0.0147295
			Sig. (2-tailed)	0.854936	0.493971	0.719857	0.936918	0.152847	0.591546	0.801446	0.542891	0.931114	0.731193	0.663626	0.0448033	0.153397	0.167106	0.717741	0.546185	0.300096	0.14783	0.69644	0.536307	0.238404	0.245598	0.956677	0.962255	0.662573	0.724317	0.77108	0.968192	0.70535		0.457935	0.0191222	0.596339	0.0126112	0.508056	0.985249	0.0459484	0.576317	0.936589	0.580032	1.18504e-08	0.627698	0.0472305	0.0905731	0.00136583	0.940699
			N	28	28	28	28	28	28	28	28	28	28	28	28	28	28	28	28	28	28	28	28	28	28	28	28	28	28	28	28	28	28	28	28	28	28	28	28	28	28	28	28	28	28	28	28	28	28
		Ruminococcus.bromii	Pearson Correlation	0.0438906	-0.122377	0.157565	-0.0214441	0.0503375	-0.280237	0.0857022	-0.0700979	.609**	-0.0259192	0.0103836	0.0919138	0.195123	-0.267948	-0.257814	0.00554188	0.198908	-0.134131	.540**	0.149532	-0.0723056	-0.131854	-0.116108	-0.196939	0.099794	0.181325	-0.14135	-0.166419	0.0316557	.c	-0.17086	0.286556	0.362419	0.0935423	0.253654	-0.155489	0.027194	0.213058	0.190704	.391*	-0.0793037	0.263288	0.0594805	0.0792225	0.300741	-0.0735532
			Sig. (2-tailed)	0.824497	0.535011	0.423268	0.91375	0.799204	0.148628	0.664567	0.723003	0.000576815	0.895838	0.958177	0.641806	0.319723	0.168029	0.185321	0.977672	0.310239	0.496201	0.00303707	0.447577	0.714633	0.503607	0.556283	0.31515	0.613384	0.355786	0.473086	0.397338	0.872953		0.38468	0.139304	0.0580506	0.63589	0.192766	0.429481	0.890745	0.27635	0.331018	0.0397165	0.68832	0.175834	0.763675	0.688623	0.11993	0.709918
			N	28	28	28	28	28	28	28	28	28	28	28	28	28	28	28	28	28	28	28	28	28	28	28	28	28	28	28	28	28	28	28	28	28	28	28	28	28	28	28	28	28	28	28	28	28	28
		Ruminococcus.callidus	Pearson Correlation	-0.101773	0.0213952	0.0371275	0.00141128	0.124489	-0.102391	0.0928283	0.0334021	-0.046772	0.0256396	0.0493436	0.206616	0.181648	-0.146813	-0.0553584	-0.126027	-0.15309	-0.211375	-0.0704364	-0.129823	0.253301	0.110526	-0.09602	-0.141043	-0.0794808	-0.0571421	-0.12768	-0.0862284	-0.0936305	.c	-0.110934	.570**	-0.105116	0.349186	0.131245	-0.0856768	0.249141	0.115314	-0.00129453	0.0129164	.818**	0.0690301	0.249935	0.159935	.568**	-0.0778175
			Sig. (2-tailed)	0.60633	0.913946	0.851216	0.994313	0.527934	0.604132	0.638482	0.866004	0.813169	0.896956	0.803091	0.291471	0.354916	0.45597	0.77964	0.522806	0.436721	0.280252	0.721717	0.510259	0.193407	0.575544	0.626931	0.474056	0.687658	0.772721	0.517324	0.662627	0.635571		0.574128	0.00153805	0.594491	0.0685622	0.505597	0.66466	0.201075	0.559004	0.994784	0.947988	1.0462e-07	0.727062	0.199594	0.416239	0.00160052	0.693879
			N	28	28	28	28	28	28	28	28	28	28	28	28	28	28	28	28	28	28	28	28	28	28	28	28	28	28	28	28	28	28	28	28	28	28	28	28	28	28	28	28	28	28	28	28	28	28
		Ruminococcus.flavefaciens	Pearson Correlation	0.231327	-0.048338	.760**	-0.169969	-0.0108951	-0.0971522	-0.147246	0.111274	0.00568679	.553**	-0.124817	0.104035	.770**	0.119061	-0.179167	-0.167462	0.235884	0.2798	-0.157289	-0.126091	-0.0770168	0.267559	-0.0564474	-0.123844	.381*	-0.138077	-0.104762	-0.0327013	.806**	.c	-0.145005	0.0813564	-0.130517	0.256722	0.114576	-0.0344677	.380*	0.107941	.591**	-0.122393	-0.102598	-0.0827832	0.368923	0.0259648	0.10357	-0.0913476
			Sig. (2-tailed)	0.236251	0.807028	2.77536e-06	0.3872	0.956119	0.622854	0.454631	0.572946	0.977088	0.00226434	0.526839	0.598309	1.64269e-06	0.546214	0.361636	0.394346	0.226887	0.149289	0.424092	0.522593	0.696881	0.168671	0.775414	0.530092	0.0451778	0.483495	0.595739	0.868792	2.33016e-07		0.4616	0.680667	0.507981	0.187256	0.561541	0.86177	0.0458144	0.584564	0.000922601	0.534957	0.603398	0.675365	0.0533687	0.895656	0.599954	0.643868
			N	28	28	28	28	28	28	28	28	28	28	28	28	28	28	28	28	28	28	28	28	28	28	28	28	28	28	28	28	28	28	28	28	28	28	28	28	28	28	28	28	28	28	28	28	28	28
		Ruminococcus.gnavus	Pearson Correlation	.401*	0.18059	0.0356797	-0.00134713	-0.090311	-0.137592	0.310452	-0.0737002	0.0979791	-0.0469063	-0.1585	-0.0374671	0.0672711	-0.142095	-0.308128	-0.105642	0.057229	-0.106992	.442*	.591**	-0.0722229	-0.286603	0.271361	0.121647	0.145064	0.103398	-0.127621	0.21231	0.0174778	.c	-0.0470801	.449*	0.361737	-0.0972339	0.00239218	0.226872	-0.0960906	-0.0384274	0.120159	.458*	0.150304	0.13252	-0.0809087	-0.0443389	0.106559	-0.246481
			Sig. (2-tailed)	0.0344315	0.357773	0.856957	0.994572	0.64765	0.48505	0.107862	0.709363	0.619884	0.812642	0.420488	0.84987	0.733765	0.470733	0.110664	0.592636	0.772384	0.587891	0.018459	0.000936084	0.714946	0.139237	0.16247	0.537468	0.461413	0.600563	0.51752	0.27808	0.929659		0.81196	0.0166757	0.0585596	0.62256	0.990361	0.24565	0.626677	0.846067	0.542494	0.0142609	0.445211	0.501436	0.682333	0.822732	0.589411	0.206083
			N	28	28	28	28	28	28	28	28	28	28	28	28	28	28	28	28	28	28	28	28	28	28	28	28	28	28	28	28	28	28	28	28	28	28	28	28	28	28	28	28	28	28	28	28	28	28
		Ruminococcus.torques	Pearson Correlation	-0.197296	0.0351302	0.241527	0.00808342	0.128037	0.00989596	0.0367179	-0.0637433	0.149069	0.126873	0.317633	-0.017498	-0.0735606	-0.241339	-0.302032	0.0648901	-0.180164	-0.286744	0.127552	0.167842	-0.181862	-0.134759	0.0756474	-0.0139601	.380*	.677**	0.182693	0.00956592	-0.1265	.c	-0.124827	0.203256	-0.0268727	-0.0526008	.587**	0.00531766	-0.123316	.551**	.382*	0.10669	-0.0708014	.665**	-0.0273623	0.0216787	0.00512344	-0.0732273
			Sig. (2-tailed)	0.314258	0.859139	0.215641	0.967436	0.516144	0.96014	0.852839	0.747265	0.449001	0.519997	0.0995382	0.929578	0.70989	0.21601	0.11827	0.742868	0.358926	0.139033	0.517748	0.393258	0.354338	0.494168	0.702026	0.943792	0.0458458	7.51328e-05	0.352106	0.961468	0.521236		0.526805	0.299561	0.892028	0.790369	0.00101484	0.978575	0.531858	0.00239863	0.04471	0.588951	0.720333	0.000114936	0.890073	0.91281	0.979357	0.711148
			N	28	28	28	28	28	28	28	28	28	28	28	28	28	28	28	28	28	28	28	28	28	28	28	28	28	28	28	28	28	28	28	28	28	28	28	28	28	28	28	28	28	28	28	28	28	28
		Serratia.marcescens	Pearson Correlation	-0.0956546	-0.102217	.436*	-0.145352	0.12543	0.00161492	-0.163323	-0.0100592	-0.0543544	0.335117	.508**	0.048594	-0.00703032	-0.24645	-0.171054	0.249229	-0.0806789	-0.249143	-0.110487	-0.0966402	-0.0793729	-0.0730656	0.0267356	0.042341	.547**	.897**	0.103907	-0.0459401	-0.0566459	.c	-0.090864	-0.0356408	-0.0766739	0.0141986	.826**	-0.0538208	-0.0538208	.801**	.591**	-0.0883898	-0.0346053	.891**	0.059552	0.110683	0.0161544	0.164289
			Sig. (2-tailed)	0.628249	0.604752	0.0203546	0.460517	0.524795	0.993493	0.406302	0.959483	0.783542	0.0812926	0.00583369	0.806025	0.971677	0.206143	0.384133	0.200909	0.683189	0.201069	0.575681	0.624697	0.688061	0.711759	0.892576	0.830603	0.00258736	1.06254e-10	0.598759	0.816436	0.774644		0.645632	0.857112	0.698168	0.942833	6.38839e-08	0.785618	0.785618	2.98851e-07	0.000926284	0.654682	0.861223	2.1193e-10	0.763399	0.574999	0.934974	0.403492
			N	28	28	28	28	28	28	28	28	28	28	28	28	28	28	28	28	28	28	28	28	28	28	28	28	28	28	28	28	28	28	28	28	28	28	28	28	28	28	28	28	28	28	28	28	28	28
		Staphylococcus.sciuri	Pearson Correlation	0.143872	-0.0118716	0.345294	-0.114881	-0.0560913	-0.0776923	-0.134472	0.0446953	-0.0942651	0.280377	.488**	-0.0981842	-0.0861685	-0.0894425	-0.0992356	0.190395	0.0776525	-0.0581793	-0.150899	-0.056487	-0.0763892	-0.0978556	0.110172	0.101676	.481**	.853**	0.023157	0.033607	-0.0770245	.c	-0.093805	-0.0764472	-0.0755567	-0.119029	.748**	0.0342324	-0.0728402	.781**	.517**	0.00107607	-0.0302358	.803**	0.0298229	-0.0649517	-0.189458	0.0105461
			Sig. (2-tailed)	0.465144	0.95219	0.0719181	0.560494	0.776795	0.694349	0.495097	0.82133	0.633271	0.148417	0.00848551	0.619148	0.662847	0.650825	0.615381	0.331817	0.694498	0.768705	0.443389	0.77526	0.699237	0.620327	0.576776	0.606675	0.00954229	8.42902e-09	0.906889	0.86519	0.696853		0.634938	0.69902	0.702367	0.546325	4.68721e-06	0.862704	0.712611	9.25824e-07	0.00489189	0.995664	0.878609	2.76839e-07	0.880255	0.742632	0.334249	0.957523
			N	28	28	28	28	28	28	28	28	28	28	28	28	28	28	28	28	28	28	28	28	28	28	28	28	28	28	28	28	28	28	28	28	28	28	28	28	28	28	28	28	28	28	28	28	28	28
		Streptococcus.alactolyticus	Pearson Correlation	.469*	0.135099	-0.11934	-0.191045	-0.0555265	-0.15757	0.257014	0.123765	0.329626	-0.184874	-0.088244	0.0268348	0.187655	-0.16887	0.0480773	0.132657	-0.0333968	0.0783314	0.213106	-0.0420929	0.0989569	0.00480591	-0.012331	0.0771033	-0.0278723	-0.0596089	-0.120451	-0.0539719	-0.0883405	.c	.425*	-0.0459901	-0.1082	0.0424277	-0.03256	-0.0463341	0.140718	-0.045723	0.00785847	0.118727	0.0295524	-0.0290016	0.120807	-0.0230169	0.077364	-0.0798129
			Sig. (2-tailed)	0.0117982	0.493069	0.545269	0.330138	0.778987	0.423252	0.186737	0.530357	0.0867235	0.346287	0.655217	0.89218	0.338952	0.390323	0.80805	0.500989	0.866026	0.691955	0.27624	0.831582	0.616378	0.980636	0.950342	0.696557	0.888036	0.76318	0.541505	0.78503	0.654862		0.0241408	0.816239	0.583657	0.830261	0.869354	0.814889	0.475086	0.817289	0.968342	0.547351	0.881333	0.88353	0.540304	0.90745	0.695579	0.686418
			N	28	28	28	28	28	28	28	28	28	28	28	28	28	28	28	28	28	28	28	28	28	28	28	28	28	28	28	28	28	28	28	28	28	28	28	28	28	28	28	28	28	28	28	28	28	28
		Streptococcus.anginosus	Pearson Correlation	.891**	.456*	0.0364545	-0.127145	-0.0581263	-0.0903753	-0.115572	0.28299	-0.0750326	0.0402925	0.148817	0.00593419	0.0750674	0.110171	-0.037735	-0.0458734	0.0577008	0.270015	0.0269851	-0.132148	-0.0641194	-0.12361	-0.0147719	0.203987	-0.00284542	-0.02678	-0.0721331	-0.0482214	0.0549122	.c	-0.0903726	-0.0661392	-0.0574021	-0.0604151	-0.0313744	-0.0419895	-0.028391	-0.0423852	0.0473454	0.0839847	0.186896	0.097326	-0.0337292	-0.0457643	-0.123947	-0.0496951
			Sig. (2-tailed)	2.20178e-10	0.0148438	0.853884	0.519095	0.76891	0.647415	0.55812	0.144512	0.704339	0.83869	0.449778	0.976092	0.704209	0.57678	0.848809	0.816698	0.770557	0.164647	0.891579	0.502646	0.745822	0.530875	0.940529	0.297789	0.988535	0.892399	0.715286	0.807485	0.781373		0.647425	0.738088	0.771714	0.760069	0.874073	0.831989	0.885966	0.830429	0.810919	0.670913	0.340947	0.622229	0.864704	0.817127	0.529745	0.801715
			N	28	28	28	28	28	28	28	28	28	28	28	28	28	28	28	28	28	28	28	28	28	28	28	28	28	28	28	28	28	28	28	28	28	28	28	28	28	28	28	28	28	28	28	28	28	28
		Streptococcus.luteciae	Pearson Correlation	0.322526	0.0781412	0.181923	-0.183117	-0.0994197	-0.131505	0.206008	0.0114266	0.00933978	0.120898	0.28072	-0.0907955	0.0195212	-0.166974	-0.0497065	0.105143	-0.0970143	-0.100922	.433*	0.00328558	-0.110075	-0.144531	0.0156393	0.0387773	0.279075	.541**	-0.0675393	-0.0825021	-0.103215	.c	-0.0485784	0.129046	0.0109598	-0.133643	.466*	-0.0746391	-0.0746391	.442*	0.323959	.558**	-0.0164764	.523**	-0.0138866	-0.0870429	-0.162968	-0.018536
			Sig. (2-tailed)	0.0941485	0.692667	0.354176	0.350971	0.614722	0.504745	0.292924	0.953981	0.962378	0.539994	0.1479	0.645882	0.921459	0.395743	0.801671	0.594394	0.62335	0.609358	0.0215126	0.986761	0.577114	0.463081	0.937043	0.844682	0.15039	0.00292976	0.732742	0.676409	0.60121		0.806087	0.512815	0.955859	0.497784	0.0125087	0.705822	0.705822	0.0185761	0.0926127	0.00202999	0.93368	0.00429396	0.944087	0.659629	0.407337	0.925412
			N	28	28	28	28	28	28	28	28	28	28	28	28	28	28	28	28	28	28	28	28	28	28	28	28	28	28	28	28	28	28	28	28	28	28	28	28	28	28	28	28	28	28	28	28	28	28
		Streptococcus.minor	Pearson Correlation	0.183012	0.0384527	-0.0909967	-0.130625	-0.0587731	-0.0963795	.428*	-0.00334517	0.144579	-0.128118	-0.0702455	-0.0597052	0.090062	-0.142817	-0.132995	-0.0735215	-0.150948	-0.108138	.767**	0.151782	-0.0713884	-0.141965	-0.00153391	0.0033992	-0.0744447	-0.0755348	-0.0235169	-0.0542671	-0.0669396	.c	0.0394305	0.249487	0.123381	-0.0866732	-0.0712869	-0.0484067	-0.0484067	-0.0814303	-0.0575497	.876**	-0.010379	-0.0440794	-0.0585959	-0.0639216	-0.138093	-0.0484067
			Sig. (2-tailed)	0.351253	0.845967	0.645147	0.507626	0.766409	0.625635	0.0230096	0.986521	0.46293	0.515877	0.722442	0.762808	0.64856	0.468456	0.499888	0.710037	0.44324	0.583876	1.95614e-06	0.440696	0.718106	0.471142	0.993819	0.986304	0.706555	0.702449	0.905448	0.783881	0.73503		0.842097	0.200429	0.531643	0.660989	0.718491	0.806759	0.806759	0.680392	0.771142	1.0478e-09	0.958196	0.823753	0.767094	0.746581	0.483444	0.806759
			N	28	28	28	28	28	28	28	28	28	28	28	28	28	28	28	28	28	28	28	28	28	28	28	28	28	28	28	28	28	28	28	28	28	28	28	28	28	28	28	28	28	28	28	28	28	28
		Streptococcus.sobrinus	Pearson Correlation	-0.120827	-0.128024	-0.134506	-0.104593	-0.109453	-0.140648	0.179688	-0.166306	.547**	-0.219375	-0.224909	-0.11416	-0.0106623	-0.228445	-0.0809975	.480**	-0.0540399	-0.000119495	.741**	0.198316	.482**	-0.215961	-0.0598648	-0.130076	0.12282	-0.00523468	-0.10251	-0.0799265	-0.0349564	.c	0.0562407	0.269317	0.0414242	-0.126483	-0.10403	-0.0706405	-0.0706405	-0.118832	-0.123952	.463*	-0.133206	-0.125317	-0.0863336	-0.0932816	-0.0353293	-0.0706405
			Sig. (2-tailed)	0.540234	0.516189	0.494985	0.596335	0.579282	0.47531	0.360219	0.397663	0.00259588	0.262019	0.24987	0.562971	0.957056	0.242305	0.682003	0.00976962	0.784765	0.999518	6.369e-06	0.31171	0.00934004	0.269702	0.762192	0.509427	0.533525	0.978909	0.603711	0.685995	0.859829		0.776215	0.165783	0.83422	0.521292	0.598326	0.720943	0.720943	0.546993	0.52973	0.0130491	0.499201	0.525173	0.662239	0.636836	0.858348	0.720943
			N	28	28	28	28	28	28	28	28	28	28	28	28	28	28	28	28	28	28	28	28	28	28	28	28	28	28	28	28	28	28	28	28	28	28	28	28	28	28	28	28	28	28	28	28	28	28
		Veillonella.dispar	Pearson Correlation	0.274132	0.208701	-0.139394	0.0528906	-0.11343	-0.145759	0.0109548	-0.0189312	-0.13257	-0.0353681	0.103306	-0.0938575	-0.146326	.378*	0.319325	-0.0413331	0.0584648	.425*	-0.169913	-0.178995	-0.107964	0.0744982	-0.0886307	-0.0182804	-0.158179	-0.0577877	-0.122283	-0.0845767	-0.101236	.c	-0.0132926	-0.204039	-0.117983	-0.00457352	-0.10781	-0.0732076	-0.0732076	-0.12315	-0.139501	0.0321253	-0.0361732	-0.0719044	-0.089471	-0.0966714	-0.114343	-0.0732076
			Sig. (2-tailed)	0.158054	0.28652	0.479292	0.78924	0.565487	0.459248	0.955879	0.923826	0.501273	0.858194	0.600886	0.634748	0.457484	0.0475684	0.0976486	0.83458	0.767601	0.0240615	0.38736	0.362107	0.584484	0.706353	0.653798	0.926438	0.421442	0.77022	0.535327	0.668723	0.608241		0.946475	0.297664	0.54988	0.981573	0.585021	0.711223	0.711223	0.532415	0.478953	0.871084	0.854999	0.716152	0.650721	0.624584	0.562342	0.711223
			N	28	28	28	28	28	28	28	28	28	28	28	28	28	28	28	28	28	28	28	28	28	28	28	28	28	28	28	28	28	28	28	28	28	28	28	28	28	28	28	28	28	28	28	28	28	28
		Zobellella.aerophila	Pearson Correlation	.592**	0.258645	0.0319936	-0.165353	.604**	-0.0545249	-0.183201	.584**	0.00632814	0.0352826	0.254407	.613**	0.162	-0.0872981	-0.107035	-0.0475852	-0.0747457	0.0463501	0.0934691	-0.168642	-0.0890333	-0.115182	-0.0463162	0.23801	-0.1247	-0.0712912	0.0585246	-0.0554298	-0.0294029	.c	-0.116854	-0.177168	-0.0857002	.438*	-0.0728865	-0.0603713	-0.0603713	-0.0857658	-0.0139685	0.00829496	0.368637	0.349627	-0.0516783	.641**	0.202732	0.155062
			Sig. (2-tailed)	0.000908144	0.183859	0.871608	0.400412	0.000662995	0.782879	0.350747	0.00109065	0.974505	0.858534	0.191404	0.000522033	0.410165	0.65869	0.587738	0.809979	0.70542	0.814826	0.636156	0.390974	0.652323	0.559457	0.814959	0.222604	0.52723	0.718475	0.76737	0.779362	0.88193		0.553734	0.367105	0.664574	0.0197599	0.712437	0.760238	0.760238	0.664332	0.943758	0.966585	0.0535678	0.0681901	0.793967	0.000237906	0.300836	0.430765
			N	28	28	28	28	28	28	28	28	28	28	28	28	28	28	28	28	28	28	28	28	28	28	28	28	28	28	28	28	28	28	28	28	28	28	28	28	28	28	28	28	28	28	28	28	28	28
		unculturedfungus	Pearson Correlation	-0.0658252	-0.0945986	-0.0705221	0.0561814	-0.0573864	-0.073742	-0.112391	-0.087195	.884**	-0.115019	-0.117921	-0.0598545	0.0335962	-0.0851249	-0.0695412	-0.0712496	0.182551	0.193534	0.0804528	-0.121618	-0.0546208	-0.113229	-0.0427131	-0.0681994	-0.0700206	-0.0632154	-0.059313	-0.0427889	0.0600213	.c	-0.0716882	0.16842	-0.0492021	-0.0663155	-0.0545432	-0.037037	-0.037037	-0.062304	-0.0570137	-0.0722749	-0.0698405	-0.0657038	-0.045265	-0.0489078	0.17262	-0.037037
			Sig. (2-tailed)	0.739289	0.632065	0.721392	0.776445	0.771774	0.709205	0.569075	0.659069	4.29289e-10	0.560018	0.550094	0.762232	0.865233	0.666697	0.725118	0.718633	0.352489	0.323758	0.684032	0.537567	0.782506	0.56618	0.829136	0.730225	0.723296	0.749292	0.764323	0.828837	0.761588		0.716971	0.391608	0.803644	0.737414	0.782808	0.851574	0.851574	0.752794	0.773218	0.714749	0.723981	0.739753	0.819089	0.804796	0.379731	0.851574
			N	28	28	28	28	28	28	28	28	28	28	28	28	28	28	28	28	28	28	28	28	28	28	28	28	28	28	28	28	28	28	28	28	28	28	28	28	28	28	28	28	28	28	28	28	28	28
		Cladosporium_sp_MA_4674	Pearson Correlation	-0.0400575	-0.112569	-0.083919	0.137407	-0.0682879	-0.0877506	-0.133742	-0.103759	-0.0798104	0.00445873	-0.140322	-0.0712249	-0.148731	0.253094	0.0436404	-0.0183588	0.0354324	0.261604	-0.135394	-0.0700561	-0.064997	-0.134739	-0.0682563	-0.0811551	-0.10229	-0.0752242	-0.0782841	-0.0509174	-0.0609465	.c	-0.00509099	-0.130696	-0.0753638	-0.0789133	-0.0649046	-0.0440728	-0.0440728	-0.0741397	-0.116721	-0.0860047	-0.0831079	-0.0781854	-0.0538639	-0.0581987	-0.139263	-0.0440728
			Sig. (2-tailed)	0.839619	0.56846	0.671156	0.48564	0.729888	0.657028	0.497461	0.599283	0.686428	0.982035	0.476344	0.718726	0.450042	0.193784	0.825482	0.926123	0.857939	0.178714	0.492115	0.723162	0.742459	0.494232	0.730008	0.681416	0.604492	0.703618	0.692132	0.796938	0.75802		0.979488	0.507395	0.703093	0.689779	0.742813	0.823779	0.823779	0.707704	0.554187	0.663451	0.674161	0.692502	0.78545	0.76863	0.479709	0.823779
			N	28	28	28	28	28	28	28	28	28	28	28	28	28	28	28	28	28	28	28	28	28	28	28	28	28	28	28	28	28	28	28	28	28	28	28	28	28	28	28	28	28	28	28	28	28	28
		Cladosporium_sp_ZJ_2008016	Pearson Correlation	-0.0270361	-0.0945986	-0.0705221	0.160163	-0.0573864	-0.073742	-0.112391	-0.087195	-0.0670694	0.0282169	-0.117921	-0.0598545	-0.124987	0.300737	0.0710463	-0.00392675	0.0698034	0.302322	-0.11378	-0.0304596	-0.0546208	-0.113229	-0.0573598	-0.0681994	-0.0787158	-0.0632154	-0.0652802	-0.0427889	-0.0512169	.c	0.00961055	-0.100683	-0.0633327	-0.0663155	-0.0545432	-0.037037	-0.037037	-0.062304	-0.0980877	-0.0722749	-0.0698405	-0.0657038	-0.045265	-0.0489078	-0.0922402	-0.037037
			Sig. (2-tailed)	0.891376	0.632065	0.721392	0.415564	0.771774	0.709205	0.569075	0.659069	0.734535	0.886661	0.550094	0.762232	0.52627	0.119934	0.719403	0.984178	0.724122	0.1179	0.564281	0.877717	0.782506	0.56618	0.771877	0.730225	0.690517	0.749292	0.741374	0.828837	0.795768		0.961289	0.61021	0.748841	0.737414	0.782808	0.851574	0.851574	0.752794	0.619494	0.714749	0.723981	0.739753	0.819089	0.804796	0.640619	0.851574
			N	28	28	28	28	28	28	28	28	28	28	28	28	28	28	28	28	28	28	28	28	28	28	28	28	28	28	28	28	28	28	28	28	28	28	28	28	28	28	28	28	28	28	28	28	28	28
		unculturedCladosporium	Pearson Correlation	-0.0382252	0.341978	-0.0769167	-0.0654456	-0.0625898	.484**	-0.122582	0.288887	-0.0731509	0.0186698	0.243527	-0.0630821	-0.115832	-0.132551	0.0216432	-0.0673808	-0.119203	-0.146909	-0.100586	-0.154573	-0.0595735	0.0752811	-0.0587826	-0.0639009	-0.0781849	-0.0681446	-0.0706649	-0.0466687	0.0353181	.c	0.0824165	-0.142032	-0.0684276	-0.0723286	-0.0594888	-0.0403953	-0.0403953	-0.0679534	-0.105099	-0.0735626	-0.0670086	-0.0664468	-0.0493694	-0.0533425	-0.125183	-0.0403953
			Sig. (2-tailed)	0.846867	0.0748768	0.697257	0.740741	0.751695	0.00905658	0.534321	0.135974	0.711437	0.924875	0.211746	0.749804	0.55723	0.501333	0.912952	0.733346	0.545734	0.455674	0.610555	0.432236	0.763316	0.703404	0.766372	0.746661	0.692504	0.730434	0.72085	0.813575	0.858393		0.676726	0.470932	0.729356	0.714546	0.763643	0.838283	0.838283	0.731163	0.59455	0.709882	0.734767	0.736913	0.80299	0.78748	0.525618	0.838283
			N	28	28	28	28	28	28	28	28	28	28	28	28	28	28	28	28	28	28	28	28	28	28	28	28	28	28	28	28	28	28	28	28	28	28	28	28	28	28	28	28	28	28	28	28	28	28
		Leptosphaeria_biglobosa	Pearson Correlation	.c	.c	.c	.c	.c	.c	.c	.c	.c	.c	.c	.c	.c	.c	.c	.c	.c	.c	.c	.c	.c	.c	.c	.c	.c	.c	.c	.c	.c	.c	.c	.c	.c	.c	.c	.c	.c	.c	.c	.c	.c	.c	.c	.c	.c	.c
			Sig. (2-tailed)
			N	28	28	28	28	28	28	28	28	28	28	28	28	28	28	28	28	28	28	28	28	28	28	28	28	28	28	28	28	28	28	28	28	28	28	28	28	28	28	28	28	28	28	28	28	28	28
		Capronia_semiimmersa	Pearson Correlation	.c	.c	.c	.c	.c	.c	.c	.c	.c	.c	.c	.c	.c	.c	.c	.c	.c	.c	.c	.c	.c	.c	.c	.c	.c	.c	.c	.c	.c	.c	.c	.c	.c	.c	.c	.c	.c	.c	.c	.c	.c	.c	.c	.c	.c	.c
			Sig. (2-tailed)
			N	28	28	28	28	28	28	28	28	28	28	28	28	28	28	28	28	28	28	28	28	28	28	28	28	28	28	28	28	28	28	28	28	28	28	28	28	28	28	28	28	28	28	28	28	28	28
		Exophiala_dermatitidis	Pearson Correlation	0.270934	-0.0945986	-0.0705221	-0.101442	-0.0573864	-0.073742	-0.112391	-0.087195	-0.0670694	-0.115019	-0.117921	-0.0598545	-0.124987	-0.142869	-0.130156	-0.0712496	0.344044	-0.180482	-0.11378	0.28453	-0.0546208	-0.113229	-0.0573598	-0.0681994	-0.121122	-0.0632154	-0.0682452	-0.0427889	-0.0512169	.c	-0.0716882	-0.154233	.955**	-0.0663155	-0.0545432	-0.037037	-0.037037	-0.062304	-0.0980877	-0.0722749	-0.0698405	-0.0657038	-0.045265	-0.0489078	0.126606	-0.037037
			Sig. (2-tailed)	0.163158	0.632065	0.721392	0.607506	0.771774	0.709205	0.569075	0.659069	0.734535	0.560018	0.550094	0.762232	0.52627	0.468294	0.509167	0.718633	0.0730229	0.358065	0.564281	0.142246	0.782506	0.56618	0.771877	0.730225	0.53924	0.749292	0.730051	0.828837	0.795768		0.716971	0.433261	3.32087e-15	0.737414	0.782808	0.851574	0.851574	0.752794	0.619494	0.714749	0.723981	0.739753	0.819089	0.804796	0.520885	0.851574
			N	28	28	28	28	28	28	28	28	28	28	28	28	28	28	28	28	28	28	28	28	28	28	28	28	28	28	28	28	28	28	28	28	28	28	28	28	28	28	28	28	28	28	28	28	28	28
		Aspergillus_flavus	Pearson Correlation	-0.103632	-0.107804	-0.0867615	-0.0843077	0.265111	-0.0247658	-0.115299	0.172374	0.194011	-0.147295	-0.0446986	-0.0870585	-0.0755157	0.0393988	-0.0789274	-0.0562203	0.28537	0.0708399	-0.0988968	-0.0990987	0.00196295	0.185117	-0.0627311	0.224793	-0.0844176	-0.073718	.692**	-0.023537	-0.087089	.c	-0.101866	-0.159653	0.0998333	-0.112762	-0.0681998	-0.0629775	-0.0629775	-0.081747	-0.144795	-0.0977182	0.0038835	-0.086789	-0.0676717	-0.015394	-0.267612	0.267093
			Sig. (2-tailed)	0.599732	0.585044	0.660664	0.669717	0.17275	0.90045	0.559057	0.380418	0.322544	0.454478	0.821317	0.659571	0.702521	0.842223	0.689726	0.776294	0.141021	0.720186	0.616594	0.615871	0.99209	0.345644	0.751152	0.25012	0.669311	0.709296	4.44598e-05	0.905367	0.659459		0.605998	0.417071	0.613244	0.567792	0.730224	0.750205	0.750205	0.679214	0.462255	0.62082	0.984352	0.660563	0.732237	0.938028	0.168583	0.169442
			N	28	28	28	28	28	28	28	28	28	28	28	28	28	28	28	28	28	28	28	28	28	28	28	28	28	28	28	28	28	28	28	28	28	28	28	28	28	28	28	28	28	28	28	28	28	28
		Aspergillus_oryzaeAspergillus_oryzae	Pearson Correlation	-0.0942442	0.294445	-0.0300084	-0.135959	-0.0397434	.501**	-0.152706	0.277161	-0.053457	0.0197092	0.228703	-0.046688	-0.0301393	-0.188687	-0.043617	-0.0765453	-0.129402	-0.183138	-0.132274	-0.142913	-0.0687256	0.231531	-0.0156773	0.00218007	-0.0573103	-0.0372525	0.022637	0.00189449	0.0184053	.c	0.0577597	-0.163599	-0.0686022	0.0104558	0.0464522	-0.0018973	0.117805	0.0334449	-0.0680191	-0.0829583	-0.0833303	-0.0495757	0.111856	-0.0468435	-0.0902896	0.0294524
			Sig. (2-tailed)	0.633347	0.128267	0.879515	0.490295	0.84086	0.00661005	0.437886	0.153326	0.787034	0.920705	0.241758	0.813499	0.878994	0.336255	0.825574	0.698651	0.511643	0.350915	0.502238	0.468154	0.728221	0.235827	0.93689	0.991216	0.772069	0.85072	0.908971	0.992366	0.925936		0.770329	0.405497	0.728691	0.957887	0.814425	0.992355	0.550489	0.865834	0.730912	0.674716	0.673336	0.802182	0.57093	0.812889	0.647728	0.881732
			N	28	28	28	28	28	28	28	28	28	28	28	28	28	28	28	28	28	28	28	28	28	28	28	28	28	28	28	28	28	28	28	28	28	28	28	28	28	28	28	28	28	28	28	28	28	28
		Emericella_nidulans	Pearson Correlation	0.139089	.383*	-0.205639	-0.168111	-0.0890577	-0.063757	0.116273	0.197538	-0.182525	-0.177154	.509**	-0.0875798	-0.152608	0.331109	0.372296	-0.131292	0.149729	0.359674	-0.259913	-0.324569	-0.0818869	0.304759	-0.149924	-0.0958048	-0.272369	-0.107698	-0.157433	-0.132339	-0.129973	.c	-0.0437316	-0.306501	-0.14985	0.0984765	-0.171676	-0.117399	-0.117399	-0.193357	-0.19261	0.0573011	-0.0484772	-0.116416	-0.140001	-0.0719263	-0.145625	-0.101072
			Sig. (2-tailed)	0.480264	0.0440275	0.293809	0.392489	0.652234	0.747213	0.555718	0.31365	0.352559	0.367146	0.00562683	0.657655	0.438183	0.08523	0.0510603	0.505442	0.446972	0.0601199	0.181641	0.0919643	0.678694	0.114821	0.446376	0.627707	0.160854	0.585416	0.423661	0.502026	0.509767		0.825123	0.112657	0.446601	0.618099	0.382381	0.55187	0.55187	0.324209	0.326118	0.772105	0.806483	0.555229	0.477363	0.716069	0.459664	0.608825
			N	28	28	28	28	28	28	28	28	28	28	28	28	28	28	28	28	28	28	28	28	28	28	28	28	28	28	28	28	28	28	28	28	28	28	28	28	28	28	28	28	28	28	28	28	28	28
		Penicillium_carneum	Pearson Correlation	.733**	0.351798	-0.0975055	-0.0952876	-0.0793437	-0.101957	-0.094468	.473*	-0.0927317	-0.0701955	0.146414	-0.0292031	-0.0469487	0.306635	0.0365459	-0.0612882	.396*	.421*	-0.0368873	-0.109874	0.000700074	-0.018183	-0.0363522	0.160915	-0.114867	-0.0678584	-0.0853631	-0.0591609	-0.0708137	.c	-0.0991177	-0.134416	-0.0516386	-0.0916893	-0.0754126	-0.0512082	-0.0512082	-0.086143	-0.0839195	0.0282719	0.126562	0.036114	-0.0625844	-0.0676211	-0.232664	-0.0512082
			Sig. (2-tailed)	9.18483e-06	0.0663786	0.621584	0.629574	0.68817	0.605673	0.632537	0.0109924	0.638832	0.722632	0.457211	0.882726	0.812476	0.112492	0.853521	0.756704	0.0367642	0.0254892	0.852168	0.577814	0.997179	0.926828	0.854289	0.41335	0.560541	0.731525	0.665818	0.76491	0.720286		0.615803	0.495277	0.794122	0.642624	0.702909	0.795802	0.795802	0.662942	0.671154	0.886441	0.521031	0.855234	0.751716	0.73243	0.233479	0.795802
			N	28	28	28	28	28	28	28	28	28	28	28	28	28	28	28	28	28	28	28	28	28	28	28	28	28	28	28	28	28	28	28	28	28	28	28	28	28	28	28	28	28	28	28	28	28	28
		Penicillium_commune	Pearson Correlation	-0.035595	-0.210317	-0.00263915	-0.0832529	.726**	-0.175929	-0.0335848	0.363772	0.0837577	0.0389716	0.00579089	.668**	0.100944	-0.283663	0.15597	-0.135762	-0.0329044	-0.2635	0.0194508	-0.0813321	0.0278301	-0.0359969	-0.12661	-0.094531	-0.208379	-0.0837862	0.0461009	-0.0994645	-0.0651462	.c	-0.139859	0.0452937	0.253086	.510**	-0.130372	-0.0969677	-0.0813441	-0.14309	-0.109711	-0.0695799	.573**	0.243032	-0.0729666	.713**	.439*	-0.0407557
			Sig. (2-tailed)	0.857294	0.282721	0.989366	0.673623	1.23547e-05	0.370519	0.865278	0.0570512	0.671753	0.843913	0.976669	0.000101358	0.609281	0.143519	0.428036	0.490928	0.867984	0.175472	0.921741	0.680757	0.888205	0.855699	0.520872	0.632309	0.287283	0.671648	0.815804	0.614562	0.741887		0.477814	0.818977	0.193799	0.00552544	0.508458	0.623518	0.680712	0.467598	0.578382	0.724971	0.00143339	0.212705	0.712134	2.04759e-05	0.0193072	0.83686
			N	28	28	28	28	28	28	28	28	28	28	28	28	28	28	28	28	28	28	28	28	28	28	28	28	28	28	28	28	28	28	28	28	28	28	28	28	28	28	28	28	28	28	28	28	28	28
		Penicillium_roqueforti	Pearson Correlation	.678**	0.313987	-0.100577	-0.0910142	-0.0770019	-0.106261	-0.0879213	.500**	-0.0948327	-0.0744086	0.137509	-0.0310785	-0.0540719	0.338993	0.0430224	-0.0667364	.464*	.444*	-0.0492204	-0.100478	0.0130494	0.00332578	-0.0419902	0.140216	-0.121223	-0.0729115	-0.088104	-0.061637	-0.0734547	.c	-0.102806	-0.13727	-0.0454257	-0.091178	-0.078654	-0.0534287	-0.0534287	-0.0898501	-0.0907883	0.0167075	0.110725	0.0262979	-0.0651009	-0.0651003	-0.244297	-0.0530437
			Sig. (2-tailed)	7.46299e-05	0.103702	0.61059	0.645084	0.696937	0.590458	0.656401	0.00668001	0.631218	0.70669	0.485316	0.875251	0.784641	0.0776181	0.827917	0.735806	0.0127726	0.017974	0.803573	0.610943	0.947453	0.986599	0.831987	0.47668	0.538898	0.712342	0.65573	0.755361	0.71029		0.602661	0.486081	0.818458	0.644486	0.690748	0.787144	0.787144	0.649334	0.645908	0.932752	0.574852	0.894325	0.742061	0.742063	0.210261	0.788644
			N	28	28	28	28	28	28	28	28	28	28	28	28	28	28	28	28	28	28	28	28	28	28	28	28	28	28	28	28	28	28	28	28	28	28	28	28	28	28	28	28	28	28	28	28	28	28
		Penicillium_sp_GG_2009a	Pearson Correlation	0.0185705	-0.211108	0.00190365	-0.115672	.715**	-0.166593	-0.0597455	0.37375	0.0572294	0.0500914	0.0124928	.694**	0.090566	-0.258583	0.0885695	-0.129837	0.0413648	-0.246813	0.0274971	-0.00710124	-0.0246429	-0.0732147	-0.123039	-0.104301	-0.218643	-0.0878332	-0.0107528	-0.0978229	-0.058638	.c	-0.133474	-0.0552229	.402*	.520**	-0.131935	-0.0925014	-0.0925014	-0.145942	-0.101416	-0.0631667	.442*	0.256582	-0.0837526	.733**	.444*	-0.0348346
			Sig. (2-tailed)	0.925273	0.280874	0.992329	0.557778	1.87237e-05	0.396838	0.762652	0.0500897	0.772382	0.800165	0.949691	4.19251e-05	0.646719	0.183966	0.654023	0.510212	0.834455	0.205453	0.889534	0.971391	0.900942	0.711196	0.532787	0.597367	0.263656	0.656724	0.956692	0.620444	0.766931		0.498331	0.780166	0.0340537	0.00458807	0.503342	0.639669	0.639669	0.458677	0.607598	0.749479	0.018377	0.187504	0.671772	9.01064e-06	0.0178233	0.860313
			N	28	28	28	28	28	28	28	28	28	28	28	28	28	28	28	28	28	28	28	28	28	28	28	28	28	28	28	28	28	28	28	28	28	28	28	28	28	28	28	28	28	28	28	28	28	28
		Penicillium_sp_J_45	Pearson Correlation	0.166316	-0.00562597	-0.0467231	0.0996769	0.178491	-0.108549	-0.165441	0.146443	-0.0508598	0.0542693	-0.0164682	0.201912	-0.0437091	0.258346	0.0311352	-0.0308524	0.0412897	0.300885	-0.0689999	-0.0755008	-0.0804023	-0.166674	-0.073119	-0.0297258	-0.127402	-0.0876419	-0.0939893	-0.0629856	-0.053008	.c	-0.0281441	-0.151445	-0.0888596	0.128382	-0.080288	-0.0545188	-0.0545188	-0.091712	-0.0903682	-0.070892	0.0796645	0.0757812	-0.0574816	0.207982	0.0176512	-0.0545188
			Sig. (2-tailed)	0.397634	0.977333	0.813361	0.613802	0.36348	0.582437	0.400158	0.457121	0.797163	0.783873	0.933713	0.302839	0.825211	0.184384	0.875025	0.876152	0.834751	0.119743	0.727177	0.702577	0.68422	0.396605	0.711558	0.880642	0.518245	0.657427	0.63427	0.750174	0.788782		0.886952	0.441721	0.652959	0.515006	0.684646	0.782903	0.782903	0.642541	0.647441	0.719989	0.686972	0.701522	0.771406	0.288222	0.928963	0.782903
			N	28	28	28	28	28	28	28	28	28	28	28	28	28	28	28	28	28	28	28	28	28	28	28	28	28	28	28	28	28	28	28	28	28	28	28	28	28	28	28	28	28	28	28	28	28	28
		unculturedPenicillium	Pearson Correlation	0.245804	-0.125239	-0.0721287	-0.0938527	0.0541785	-0.100591	-0.110645	-0.0271985	-0.058164	-0.103395	-0.0983871	0.0432864	-0.110109	-0.165355	-0.133702	-0.0947165	0.321882	-0.206018	-0.111136	0.257306	-0.0410228	-0.139859	-0.0786052	-0.0837338	-0.154786	-0.088202	-0.064504	-0.0582212	-0.0555719	.c	-0.0798772	-0.129061	.943**	0.0156104	-0.0762744	-0.052419	-0.052419	-0.0677731	-0.114604	-0.0634679	0.0351139	-0.0284481	-0.0594782	0.0629867	0.185693	-0.0400304
			Sig. (2-tailed)	0.207373	0.52543	0.715303	0.634765	0.784226	0.610537	0.575132	0.890727	0.768764	0.600574	0.61842	0.826876	0.576995	0.400408	0.497591	0.631638	0.0948444	0.292902	0.573427	0.18622	0.835805	0.477814	0.690931	0.671841	0.431594	0.65537	0.744348	0.768543	0.778811		0.686178	0.512768	6.85149e-14	0.937159	0.699669	0.791078	0.791078	0.73185	0.561445	0.748322	0.859203	0.885738	0.763684	0.75017	0.344117	0.839726
			N	28	28	28	28	28	28	28	28	28	28	28	28	28	28	28	28	28	28	28	28	28	28	28	28	28	28	28	28	28	28	28	28	28	28	28	28	28	28	28	28	28	28	28	28	28	28
		Dermatocarpon_luridum	Pearson Correlation	.c	.c	.c	.c	.c	.c	.c	.c	.c	.c	.c	.c	.c	.c	.c	.c	.c	.c	.c	.c	.c	.c	.c	.c	.c	.c	.c	.c	.c	.c	.c	.c	.c	.c	.c	.c	.c	.c	.c	.c	.c	.c	.c	.c	.c	.c
			Sig. (2-tailed)
			N	28	28	28	28	28	28	28	28	28	28	28	28	28	28	28	28	28	28	28	28	28	28	28	28	28	28	28	28	28	28	28	28	28	28	28	28	28	28	28	28	28	28	28	28	28	28
		Dipodascus_australiensis	Pearson Correlation	0.0233587	-0.120725	0.246154	-0.157693	0.242553	-0.112274	-0.0803283	-0.170651	0.317869	0.185904	-0.165681	-0.0190898	0.310619	-0.203778	-0.249186	-0.110666	-0.218556	-0.141845	0.095965	-0.099406	-0.104007	0.0774366	-0.0691282	0.100702	0.101387	-0.103341	.655**	-0.0386476	0.252473	.c	-0.084216	0.00252076	0.150016	-0.018046	0.00134514	-0.0724858	0.11743	-0.0153885	0.139302	0.0900272	0.0187197	-0.120649	0.112686	-0.0741352	-0.093211	0.0326363
			Sig. (2-tailed)	0.906081	0.540581	0.206706	0.422887	0.213636	0.56948	0.684496	0.385272	0.0992729	0.343561	0.399467	0.923189	0.107662	0.298297	0.200989	0.575057	0.26385	0.471522	0.627129	0.614771	0.598406	0.695307	0.726689	0.610142	0.607703	0.600763	0.000155567	0.845195	0.194917		0.670057	0.989843	0.446093	0.927378	0.99458	0.713951	0.551766	0.938051	0.479586	0.648687	0.924674	0.540836	0.568058	0.707722	0.637092	0.86905
			N	28	28	28	28	28	28	28	28	28	28	28	28	28	28	28	28	28	28	28	28	28	28	28	28	28	28	28	28	28	28	28	28	28	28	28	28	28	28	28	28	28	28	28	28	28	28
		Galactomyces_geotrichum	Pearson Correlation	-0.179442	-0.278733	-0.0219325	-0.164228	.542**	-0.20849	-0.155345	0.127028	0.0484336	0.27237	-0.147414	.560**	0.00501444	-0.157817	0.105369	0.271664	-0.308757	-0.133189	0.0780226	-0.19183	.398*	-0.0928179	-0.161311	-0.0929298	-0.03576	-0.0444598	0.13233	-0.118185	-0.0511208	.c	-0.117275	0.014183	-0.0786629	0.309332	-0.143165	-0.120328	-0.0702228	-0.160918	-0.151392	-0.158506	.444*	0.0963579	-0.0726125	.476*	0.209179	-0.0183534
			Sig. (2-tailed)	0.360888	0.150911	0.911793	0.403671	0.00287861	0.287019	0.429912	0.519483	0.806654	0.160852	0.454109	0.00192629	0.979796	0.422519	0.593597	0.161982	0.1099	0.499258	0.693111	0.328118	0.0360375	0.638519	0.412185	0.638113	0.856639	0.822256	0.502055	0.549193	0.796143		0.552294	0.942895	0.690715	0.109206	0.467364	0.54192	0.722528	0.413341	0.441883	0.42047	0.0180658	0.625713	0.713472	0.010522	0.285393	0.926144
			N	28	28	28	28	28	28	28	28	28	28	28	28	28	28	28	28	28	28	28	28	28	28	28	28	28	28	28	28	28	28	28	28	28	28	28	28	28	28	28	28	28	28	28	28	28	28
		Galactomyces_sp_SDCF17	Pearson Correlation	-0.169349	-0.243255	-0.15098	-0.0788199	0.0383679	-0.185178	-0.123217	-0.119879	-0.118561	0.176016	-0.247095	0.138902	-0.218787	-0.0565539	0.150795	.474*	-0.260121	-0.0699897	0.045685	-0.114094	.684**	-0.172639	-0.141097	-0.143442	0.0576797	-0.00133533	-0.0883862	-0.106596	-0.120982	.c	-0.0633677	0.183899	-0.10485	-0.0431296	-0.142853	-0.096398	-0.0987429	-0.156802	-0.229243	-0.173354	.427*	-0.0900855	-0.114308	0.0422799	0.0425699	-0.0642869
			Sig. (2-tailed)	0.388961	0.212274	0.443143	0.690128	0.846302	0.345481	0.53219	0.543442	0.547915	0.370279	0.20492	0.480861	0.263334	0.775001	0.443707	0.0107496	0.18128	0.723414	0.817438	0.5632	5.92262e-05	0.379677	0.473885	0.466493	0.770638	0.994619	0.654695	0.589282	0.539713		0.748707	0.348882	0.595428	0.827494	0.468344	0.625569	0.617145	0.425547	0.240618	0.377676	0.0234613	0.648474	0.562464	0.830844	0.8297	0.74518
			N	28	28	28	28	28	28	28	28	28	28	28	28	28	28	28	28	28	28	28	28	28	28	28	28	28	28	28	28	28	28	28	28	28	28	28	28	28	28	28	28	28	28	28	28	28	28
		Candida_albicans	Pearson Correlation	.714**	.444*	-0.0280508	-0.174398	0.324159	0.0685523	-0.185133	.570**	-0.0416792	0.0185413	0.296109	.374*	0.0688232	-0.045394	-0.0731837	-0.0751703	-0.0646527	0.0936239	0.0469072	-0.14738	-0.097951	-0.110757	0.00486887	0.221698	-0.120517	-0.0562098	-0.0527909	-0.0132181	-0.0300218	.c	-0.0759047	-0.191068	-0.0796037	0.23822	-0.0800335	-0.00730596	-0.0667507	-0.0942818	-0.0472212	0.0429651	0.299466	0.254078	-0.0639674	0.3683	0.0369113	-0.00213058
			Sig. (2-tailed)	2.01637e-05	0.0180682	0.887324	0.374765	0.0923995	0.728881	0.345601	0.00152762	0.833214	0.925391	0.126025	0.0496179	0.727849	0.818582	0.711313	0.703821	0.743778	0.635594	0.812638	0.454214	0.619985	0.574743	0.980383	0.256874	0.541283	0.776335	0.789628	0.946775	0.879462		0.701058	0.330081	0.687199	0.222186	0.685595	0.970567	0.735752	0.633211	0.811407	0.828143	0.121586	0.191999	0.746405	0.0538035	0.852073	0.991415
			N	28	28	28	28	28	28	28	28	28	28	28	28	28	28	28	28	28	28	28	28	28	28	28	28	28	28	28	28	28	28	28	28	28	28	28	28	28	28	28	28	28	28	28	28	28	28
		Candida_dubliniensis	Pearson Correlation	-0.0658252	-0.0945986	-0.0705221	-0.101442	-0.0573864	-0.073742	.481**	-0.087195	0.153422	-0.115019	-0.117921	-0.0598545	0.0954995	-0.173094	-0.130156	-0.062573	-0.164499	-0.180482	.786**	0.19798	-0.0546208	-0.113229	0.0037326	-0.0681994	-0.0500733	-0.0632154	-0.0384398	-0.0427889	-0.0512169	.c	0.0645229	0.294367	0.133131	-0.0663155	-0.0545432	-0.037037	-0.037037	-0.062304	-0.0409804	.886**	-0.0698405	-0.0657038	-0.045265	-0.0489078	-0.0968793	-0.037037
			Sig. (2-tailed)	0.739289	0.632065	0.721392	0.607506	0.771774	0.709205	0.00948702	0.659069	0.435715	0.560018	0.550094	0.762232	0.628809	0.378403	0.509167	0.75176	0.402884	0.358065	7.01839e-07	0.312549	0.782506	0.56618	0.98496	0.730225	0.800236	0.749292	0.846018	0.828837	0.795768		0.744275	0.128373	0.499445	0.737414	0.782808	0.851574	0.851574	0.752794	0.835972	3.63378e-10	0.723981	0.739753	0.819089	0.804796	0.623836	0.851574
			N	28	28	28	28	28	28	28	28	28	28	28	28	28	28	28	28	28	28	28	28	28	28	28	28	28	28	28	28	28	28	28	28	28	28	28	28	28	28	28	28	28	28	28	28	28	28
		Candida_parapsilosis	Pearson Correlation	0.226176	-0.0951693	-0.106736	-0.0997086	-0.0670457	0.00791479	-0.114697	-0.135988	-0.0951042	-0.144866	-0.176319	-0.0871213	-0.161134	-0.225046	-0.146136	-0.0962934	0.268865	-0.261132	-0.106807	.426*	-0.0168424	-0.0607044	0.17471	0.138546	-0.0685146	-0.0136621	-0.00199435	0.192669	-0.0718604	.c	-0.103819	-0.0748049	.939**	-0.0764443	-0.0792923	0.195799	-0.0577623	-0.0914785	-0.133246	0.00898013	0.0877314	-0.0474175	-0.0620747	-0.0269148	0.120733	0.0198598
			Sig. (2-tailed)	0.247143	0.630001	0.58879	0.613689	0.734625	0.968115	0.561124	0.490202	0.630237	0.462035	0.369445	0.65934	0.412705	0.249574	0.458075	0.625946	0.166521	0.179529	0.588541	0.0236954	0.93221	0.758953	0.373897	0.481998	0.729025	0.94499	0.991964	0.325967	0.716319		0.599073	0.705197	1.45987e-13	0.69903	0.688362	0.318016	0.770319	0.643391	0.499073	0.963826	0.657098	0.810637	0.753676	0.89186	0.540553	0.920101
			N	28	28	28	28	28	28	28	28	28	28	28	28	28	28	28	28	28	28	28	28	28	28	28	28	28	28	28	28	28	28	28	28	28	28	28	28	28	28	28	28	28	28	28	28	28	28
		Candida_sp	Pearson Correlation	0.353403	0.176234	0.0727925	-0.17644	.774**	0.0204465	-0.202527	.673**	0.032183	0.0922149	0.310586	.803**	0.199426	-0.173863	-0.137948	-0.0786077	-0.134907	-0.0708179	0.0885648	-0.0980379	-0.103543	-0.119996	0.0167028	0.160042	-0.121849	-0.03735	-0.0116073	0.017024	-0.00791938	.c	-0.104646	-0.201863	-0.0800363	.611**	-0.0629923	0.0196112	-0.0704462	-0.0781656	0.00994543	-0.0172531	.402*	.449*	-0.0498752	.844**	0.316024	0.0460264
			Sig. (2-tailed)	0.0650643	0.369679	0.712792	0.369111	1.3595e-06	0.917748	0.301336	8.73622e-05	0.870854	0.640711	0.107702	2.68183e-07	0.308954	0.376253	0.483907	0.690921	0.493689	0.72027	0.65404	0.619672	0.600049	0.543046	0.932771	0.415922	0.536789	0.850334	0.953253	0.931481	0.968097		0.596147	0.302958	0.685585	0.000552266	0.750149	0.921098	0.72168	0.692576	0.959941	0.930561	0.0341906	0.0164427	0.801011	1.65519e-08	0.10136	0.816097
			N	28	28	28	28	28	28	28	28	28	28	28	28	28	28	28	28	28	28	28	28	28	28	28	28	28	28	28	28	28	28	28	28	28	28	28	28	28	28	28	28	28	28	28	28	28	28
		Candida_sp_AS23481	Pearson Correlation	-0.0658252	-0.0945986	-0.0705221	0.0561814	-0.0573864	-0.073742	-0.112391	-0.087195	.884**	-0.115019	-0.117921	-0.0598545	0.0335962	-0.0851249	-0.0695412	-0.0712496	0.182551	0.193534	0.0804528	-0.121618	-0.0546208	-0.113229	-0.0427131	-0.0681994	-0.0700206	-0.0632154	-0.059313	-0.0427889	0.0600213	.c	-0.0716882	0.16842	-0.0492021	-0.0663155	-0.0545432	-0.037037	-0.037037	-0.062304	-0.0570137	-0.0722749	-0.0698405	-0.0657038	-0.045265	-0.0489078	0.17262	-0.037037
			Sig. (2-tailed)	0.739289	0.632065	0.721392	0.776445	0.771774	0.709205	0.569075	0.659069	4.29289e-10	0.560018	0.550094	0.762232	0.865233	0.666697	0.725118	0.718633	0.352489	0.323758	0.684032	0.537567	0.782506	0.56618	0.829136	0.730225	0.723296	0.749292	0.764323	0.828837	0.761588		0.716971	0.391608	0.803644	0.737414	0.782808	0.851574	0.851574	0.752794	0.773218	0.714749	0.723981	0.739753	0.819089	0.804796	0.379731	0.851574
			N	28	28	28	28	28	28	28	28	28	28	28	28	28	28	28	28	28	28	28	28	28	28	28	28	28	28	28	28	28	28	28	28	28	28	28	28	28	28	28	28	28	28	28	28	28	28
		Candida_sp_SD_302	Pearson Correlation	.559**	0.305882	-0.101622	-0.112225	-0.0826934	0.190412	-0.138955	0.143332	-0.0966467	-0.0771616	0.0273601	-0.0433813	-0.0889233	-0.0563975	-0.0450755	-0.0737075	-0.0702258	0.0672131	-0.0257169	.403*	-0.0787083	0.0457851	.717**	.697**	0.0980604	0.162206	0.040031	.698**	-0.0498422	.c	-0.103302	-0.16777	0.00963084	-0.0149187	-0.0785964	.705**	-0.0533702	-0.0897798	-0.0604122	0.221171	0.207164	0.153973	-0.0456395	0.0294257	-0.257823	-0.0533702
			Sig. (2-tailed)	0.00197064	0.113424	0.606866	0.569652	0.675698	0.331774	0.480693	0.466838	0.624673	0.696338	0.890082	0.826503	0.652726	0.775607	0.819834	0.709335	0.722517	0.733986	0.896647	0.0334979	0.690545	0.817045	1.78352e-05	3.75633e-05	0.619592	0.409563	0.839723	3.60218e-05	0.80114		0.600901	0.393463	0.961207	0.939939	0.690964	2.85583e-05	0.787372	0.649591	0.76008	0.258036	0.290164	0.434047	0.817617	0.881839	0.185305	0.787372
			N	28	28	28	28	28	28	28	28	28	28	28	28	28	28	28	28	28	28	28	28	28	28	28	28	28	28	28	28	28	28	28	28	28	28	28	28	28	28	28	28	28	28	28	28	28	28
		Candida_tartarivorans	Pearson Correlation	-0.0658252	-0.0945986	-0.0705221	-0.101442	-0.0573864	-0.073742	.481**	-0.087195	0.153422	-0.115019	-0.117921	-0.0598545	0.0954995	-0.173094	-0.130156	-0.062573	-0.164499	-0.180482	.786**	0.19798	-0.0546208	-0.113229	0.0037326	-0.0681994	-0.0500733	-0.0632154	-0.0384398	-0.0427889	-0.0512169	.c	0.0645229	0.294367	0.133131	-0.0663155	-0.0545432	-0.037037	-0.037037	-0.062304	-0.0409804	.886**	-0.0698405	-0.0657038	-0.045265	-0.0489078	-0.0968793	-0.037037
			Sig. (2-tailed)	0.739289	0.632065	0.721392	0.607506	0.771774	0.709205	0.00948702	0.659069	0.435715	0.560018	0.550094	0.762232	0.628809	0.378403	0.509167	0.75176	0.402884	0.358065	7.01839e-07	0.312549	0.782506	0.56618	0.98496	0.730225	0.800236	0.749292	0.846018	0.828837	0.795768		0.744275	0.128373	0.499445	0.737414	0.782808	0.851574	0.851574	0.752794	0.835972	3.63378e-10	0.723981	0.739753	0.819089	0.804796	0.623836	0.851574
			N	28	28	28	28	28	28	28	28	28	28	28	28	28	28	28	28	28	28	28	28	28	28	28	28	28	28	28	28	28	28	28	28	28	28	28	28	28	28	28	28	28	28	28	28	28	28
		Candida_temnochilae	Pearson Correlation	-0.0901306	-0.119427	-0.0836077	-0.129951	0.0198969	-0.0881361	.439*	-0.0920493	0.192984	-0.143489	-0.13459	-0.0428263	0.0831838	-0.231016	-0.143179	0.0542733	-0.210751	-0.217961	.827**	0.207575	0.0561843	-0.12056	-0.0128	-0.0406572	-0.0170319	-0.0560406	0.0771291	-0.0505056	-0.066438	.c	0.0666164	0.263662	0.150422	-0.061021	-0.0716015	-0.0507627	-0.0507627	-0.0798987	-0.0696734	.859**	-0.056125	-0.0686953	-0.0590382	-0.0213172	-0.120022	-0.00833571
			Sig. (2-tailed)	0.648309	0.544972	0.672309	0.509837	0.919952	0.655612	0.019306	0.641313	0.325162	0.466345	0.494713	0.82869	0.673879	0.236899	0.467321	0.783857	0.281706	0.265184	5.63459e-08	0.289187	0.776434	0.541138	0.948456	0.837249	0.931449	0.776992	0.69646	0.798546	0.736946		0.736265	0.175197	0.444847	0.757733	0.717299	0.797542	0.797542	0.686098	0.724616	4.80328e-09	0.776664	0.728337	0.765384	0.914258	0.542958	0.966421
			N	28	28	28	28	28	28	28	28	28	28	28	28	28	28	28	28	28	28	28	28	28	28	28	28	28	28	28	28	28	28	28	28	28	28	28	28	28	28	28	28	28	28	28	28	28	28
		Candida_tropicalis	Pearson Correlation	0.0750114	-0.0981654	-0.181846	0.243379	-0.0692813	0.10264	-0.0049561	-0.126558	-0.169872	-0.209349	-0.18092	-0.135987	-0.314477	-0.130871	-0.196435	-0.11777	-0.113703	-0.247977	-0.0951733	.597**	-0.147487	-0.074961	.397*	0.338511	0.0350173	0.0387522	0.0510778	.409*	-0.131481	.c	-0.137939	0.0708092	0.323939	-0.0989409	-0.113717	.413*	-0.10685	-0.139466	-0.161241	-0.0263987	-0.0609712	-0.0102661	-0.111004	-0.0129567	-0.230782	0.0236798
			Sig. (2-tailed)	0.704419	0.619215	0.354383	0.212034	0.726106	0.603248	0.980031	0.521044	0.387477	0.284994	0.356879	0.490205	0.103135	0.50682	0.316415	0.550606	0.564547	0.203255	0.629987	0.000798048	0.453884	0.704609	0.0365676	0.078068	0.859587	0.844781	0.796311	0.030873	0.504824		0.483936	0.720303	0.0926333	0.616435	0.564499	0.0290975	0.588389	0.479064	0.412393	0.893922	0.757925	0.95865	0.573883	0.947826	0.237388	0.904796
			N	28	28	28	28	28	28	28	28	28	28	28	28	28	28	28	28	28	28	28	28	28	28	28	28	28	28	28	28	28	28	28	28	28	28	28	28	28	28	28	28	28	28	28	28	28	28
		Candida_zeylanoides	Pearson Correlation	-0.0643889	-0.0955126	-0.071273	.482**	-0.0564641	-0.0744077	0.282367	-0.0881068	-0.0663051	-0.116324	-0.118997	-0.0605313	-0.126007	0.0360256	-0.131614	-0.0604045	-0.162721	-0.182416	0.125367	.393*	-0.0552535	-0.113759	-0.0307962	-0.0678021	0.0672852	-0.0638951	-0.0655254	-0.0431263	-0.0518401	.c	-0.0724384	.502**	-0.056346	-0.0671505	-0.0551658	-0.0375034	-0.0375034	-0.0629607	-0.0230859	-0.0730519	-0.0700794	-0.066466	-0.0457864	-0.0493467	-0.0138712	-0.0366415
			Sig. (2-tailed)	0.744789	0.628762	0.718544	0.00936263	0.775349	0.706694	0.145436	0.65572	0.737454	0.555546	0.546434	0.759621	0.522876	0.855585	0.504391	0.76011	0.408057	0.352849	0.525004	0.0384899	0.780047	0.564351	0.876376	0.73174	0.733711	0.746683	0.740436	0.827507	0.793336		0.714131	0.00644402	0.775807	0.734225	0.780388	0.849726	0.849726	0.75027	0.907173	0.711811	0.723073	0.736839	0.81704	0.803079	0.944149	0.853142
			N	28	28	28	28	28	28	28	28	28	28	28	28	28	28	28	28	28	28	28	28	28	28	28	28	28	28	28	28	28	28	28	28	28	28	28	28	28	28	28	28	28	28	28	28	28	28
		Sporopachydermia_sp_91_1101	Pearson Correlation	-0.173956	-0.245431	-0.129182	-0.12604	0.247947	-0.174335	-0.0739483	-0.121752	0.0711459	-0.0456567	-0.241196	0.100485	-0.112175	-0.305664	0.237902	.554**	-0.312786	-0.226979	0.220192	-0.058036	.685**	0.0127582	-0.138359	-0.004264	0.100488	0.031529	0.308064	-0.100675	-0.140416	.c	-0.0460557	0.113958	0.0173398	0.0177952	-0.109441	-0.114953	-0.0268051	-0.129813	-0.224604	-0.0683539	0.367147	-0.0824694	-0.039287	0.0977128	0.00245287	0.0639492
			Sig. (2-tailed)	0.375995	0.208085	0.512369	0.522763	0.203313	0.374941	0.708426	0.537117	0.719026	0.81755	0.21629	0.610918	0.569825	0.113694	0.222822	0.00221395	0.105101	0.245422	0.260202	0.769259	5.87363e-05	0.948624	0.482595	0.982819	0.610905	0.873457	0.110742	0.610237	0.476044		0.815982	0.563669	0.930213	0.928385	0.579322	0.560246	0.892298	0.510292	0.250531	0.729637	0.0546163	0.67653	0.842665	0.620839	0.990116	0.746475
			N	28	28	28	28	28	28	28	28	28	28	28	28	28	28	28	28	28	28	28	28	28	28	28	28	28	28	28	28	28	28	28	28	28	28	28	28	28	28	28	28	28	28	28	28	28	28
		Yarrowia_lipolytica	Pearson Correlation	-0.0848144	-0.0920867	-0.0924882	-0.0797775	0.265403	-0.0610645	-0.0986551	0.125028	0.231432	-0.137922	-0.0612731	-0.0868097	-0.0733834	0.000230447	-0.00440889	-0.0694119	0.214149	0.0422896	-0.0951618	-0.110776	-0.0164508	0.175409	-0.0667679	0.181927	-0.0993851	-0.0626044	.683**	-0.02939	-0.0898088	.c	-0.097413	-0.16051	0.114824	-0.116284	-0.0789952	-0.0649443	-0.0649443	-0.0928417	-0.150321	-0.0985108	0.0222718	-0.094625	-0.0688902	-0.0398002	-0.258725	0.158904
			Sig. (2-tailed)	0.667844	0.641177	0.639717	0.68655	0.17226	0.757566	0.617459	0.526133	0.236033	0.483993	0.756762	0.660486	0.710559	0.999071	0.982236	0.72561	0.273839	0.830806	0.630028	0.574676	0.933783	0.37196	0.735686	0.354164	0.614846	0.751639	6.15125e-05	0.881981	0.649485		0.621917	0.414542	0.560687	0.555681	0.689472	0.742661	0.742661	0.638433	0.445157	0.617976	0.910434	0.631969	0.727594	0.840636	0.183718	0.419289
			N	28	28	28	28	28	28	28	28	28	28	28	28	28	28	28	28	28	28	28	28	28	28	28	28	28	28	28	28	28	28	28	28	28	28	28	28	28	28	28	28	28	28	28	28	28	28
		Pichia_onychis	Pearson Correlation	-0.0658252	-0.0945986	-0.0705221	0.0179525	-0.0573864	-0.073742	0.130257	-0.087195	-0.0670694	0.0157244	-0.117921	-0.0598545	-0.124987	0.00547279	.696**	-0.000344366	0.0270906	0.0713443	-0.11378	-0.165147	-0.0546208	0.254154	-0.0407182	-0.0681994	-0.0630606	0.0959676	-0.0601262	-0.0427889	-0.0512169	.c	-0.0345841	-0.0931336	-0.0633327	-0.0663155	-0.0545432	-0.037037	-0.037037	-0.062304	-0.0825316	-0.0722749	-0.0698405	-0.0657038	-0.045265	-0.0489078	-0.113727	-0.037037
			Sig. (2-tailed)	0.739289	0.632065	0.721392	0.927753	0.771774	0.709205	0.508833	0.659069	0.734535	0.936701	0.550094	0.762232	0.52627	0.97795	3.87055e-05	0.998612	0.891158	0.718274	0.564281	0.401007	0.782506	0.19186	0.837008	0.730225	0.749886	0.62712	0.761183	0.828837	0.795768		0.861307	0.637373	0.748841	0.737414	0.782808	0.851574	0.851574	0.752794	0.676299	0.714749	0.723981	0.739753	0.819089	0.804796	0.564463	0.851574
			N	28	28	28	28	28	28	28	28	28	28	28	28	28	28	28	28	28	28	28	28	28	28	28	28	28	28	28	28	28	28	28	28	28	28	28	28	28	28	28	28	28	28	28	28	28	28
		Debaryomyces_hansenii	Pearson Correlation	-0.0673987	-0.100718	-0.0771597	-0.114485	-0.0327158	-0.0834497	.465*	-0.103258	0.175215	-0.134978	-0.123344	-0.0685477	0.0953589	-0.199696	-0.14245	-0.0349657	-0.180138	-0.20075	.795**	0.197459	-0.0328275	-0.101102	-0.00374691	-0.0475057	-0.0465382	-0.0631419	0.0330075	-0.0467618	-0.0641465	.c	0.0647646	0.274591	0.156844	-0.0700658	-0.0518975	-0.045142	-0.0286573	-0.0608008	-0.0523026	.880**	-0.070029	-0.073513	-0.037055	-0.0554533	-0.108342	-0.0174554
			Sig. (2-tailed)	0.733278	0.610087	0.696345	0.561855	0.868734	0.672894	0.0126431	0.601056	0.372498	0.493459	0.531765	0.728898	0.629317	0.308286	0.469614	0.859792	0.358998	0.305687	4.32492e-07	0.31385	0.868289	0.608718	0.984903	0.810291	0.814087	0.749574	0.867574	0.813209	0.745718		0.743349	0.15733	0.425421	0.723125	0.793112	0.819573	0.884903	0.758582	0.791532	6.92084e-10	0.723265	0.710069	0.851503	0.779271	0.583162	0.929749
			N	28	28	28	28	28	28	28	28	28	28	28	28	28	28	28	28	28	28	28	28	28	28	28	28	28	28	28	28	28	28	28	28	28	28	28	28	28	28	28	28	28	28	28	28	28	28
		Debaryomyces_hansenii_var_hansenii	Pearson Correlation	-0.0463145	-0.0967717	-0.0713229	-0.121422	-0.0340254	-0.0793075	.465*	-0.0965819	0.170156	-0.127515	-0.126566	-0.0703568	0.0944433	-0.199564	-0.145723	-0.0303431	-0.175905	-0.195202	.796**	0.198108	-0.0286353	-0.112882	-0.00415076	-0.0401463	-0.036154	-0.0639559	0.0295783	-0.0475958	-0.0510373	.c	0.0649968	0.277636	0.161432	-0.078862	-0.0606689	-0.0457816	-0.0425542	-0.0700574	-0.0471596	.881**	-0.0683594	-0.0725674	-0.0515383	-0.0524776	-0.11532	-0.00692657
			Sig. (2-tailed)	0.814966	0.624223	0.718355	0.538226	0.863527	0.688306	0.0126726	0.624907	0.386673	0.517871	0.521017	0.722019	0.632627	0.308614	0.459359	0.878181	0.370586	0.319524	4.1017e-07	0.312229	0.884991	0.567379	0.983276	0.839268	0.855076	0.74645	0.88123	0.809937	0.796469		0.74246	0.152593	0.41183	0.68997	0.75909	0.817059	0.829762	0.723157	0.811648	6.00255e-10	0.729615	0.713643	0.794513	0.79085	0.558984	0.972095
			N	28	28	28	28	28	28	28	28	28	28	28	28	28	28	28	28	28	28	28	28	28	28	28	28	28	28	28	28	28	28	28	28	28	28	28	28	28	28	28	28	28	28	28	28	28	28
		Debaryomyces_maramus	Pearson Correlation	0.012287	-0.116746	0.0950627	-0.13706	-0.0181159	-0.0932748	.425*	-0.117438	0.184339	0.0126708	-0.150735	-0.077784	0.227235	-0.191758	-0.180707	-0.0849258	-0.18512	-0.163929	.744**	0.15393	-0.0769479	-0.11716	-0.0153134	-0.0432052	0.0647569	-0.08457	0.0782018	-0.0524043	0.145362	.c	0.0364116	0.298944	0.146673	-0.085267	-0.0667678	-0.0524402	-0.0377757	-0.0779058	0.0846354	.845**	-0.071634	-0.0884921	-0.0475911	-0.0617484	-0.134904	-0.0159133
			Sig. (2-tailed)	0.950519	0.554102	0.630387	0.486754	0.927097	0.636861	0.024068	0.551739	0.347711	0.948976	0.44389	0.694005	0.244877	0.328303	0.357456	0.667433	0.345636	0.404538	5.77357e-06	0.434176	0.69714	0.552686	0.938352	0.827196	0.743379	0.668747	0.69244	0.791135	0.460486		0.854054	0.122267	0.456406	0.666172	0.735686	0.790995	0.848647	0.693549	0.668506	1.57437e-08	0.717176	0.654306	0.809956	0.754932	0.493699	0.935942
			N	28	28	28	28	28	28	28	28	28	28	28	28	28	28	28	28	28	28	28	28	28	28	28	28	28	28	28	28	28	28	28	28	28	28	28	28	28	28	28	28	28	28	28	28	28	28
		Debaryomyces_subglobosus	Pearson Correlation	-0.0678882	-0.104571	-0.0667052	-0.112875	-0.0478208	-0.0737148	.481**	-0.0978516	0.159581	-0.123704	-0.128081	-0.058649	0.113592	-0.19487	-0.144869	-0.0650884	-0.17108	-0.200922	.783**	0.196703	-0.0612964	-0.087325	0.00101604	-0.0543232	-0.0536945	-0.0685507	-0.00618712	-0.0442945	-0.0574764	.c	0.072557	0.285497	0.149915	-0.0534075	-0.0401475	-0.0415635	-0.00585009	-0.0491578	-0.0380919	.882**	-0.0747036	-0.071494	-0.014792	-0.0487971	-0.0847646	-0.0119114
			Sig. (2-tailed)	0.731411	0.596412	0.735925	0.567404	0.809055	0.709308	0.00956226	0.620341	0.417285	0.53056	0.515998	0.766888	0.564929	0.320362	0.462023	0.742109	0.384061	0.305266	8.24309e-07	0.315743	0.756672	0.658591	0.995906	0.783663	0.786109	0.728887	0.975073	0.822907	0.771426		0.713682	0.140836	0.446402	0.787227	0.839263	0.83367	0.97643	0.803818	0.847395	5.33791e-10	0.705579	0.717707	0.940448	0.80523	0.668028	0.95203
			N	28	28	28	28	28	28	28	28	28	28	28	28	28	28	28	28	28	28	28	28	28	28	28	28	28	28	28	28	28	28	28	28	28	28	28	28	28	28	28	28	28	28	28	28	28	28
		Kluyveromyces_lactis	Pearson Correlation	0.0227833	-0.0607456	-0.0836528	0.00108964	-0.0510392	-0.0888415	0.10913	-0.0704928	-0.0599389	0.000988067	-0.112545	-0.0656062	-0.133374	-0.00192359	.684**	-0.0111854	0.0419596	0.0762484	-0.119882	-0.16583	-0.0658051	0.238088	-0.0472926	-0.0464177	-0.0810574	0.0859354	-0.0351295	-0.0496603	-0.0611414	.c	-0.0466266	-0.116547	-0.00821042	-0.0798943	-0.0657115	-0.0446208	-0.0446208	-0.073386	-0.0973927	-0.0721462	-0.0528888	-0.066101	-0.0539039	-0.0589223	-0.126307	-0.0446208
			Sig. (2-tailed)	0.908385	0.758794	0.672142	0.995609	0.796462	0.653026	0.580407	0.721503	0.761906	0.996019	0.568543	0.740127	0.498656	0.992249	5.99431e-05	0.954951	0.832107	0.699766	0.543431	0.399035	0.739366	0.222448	0.811127	0.81456	0.68178	0.663707	0.859141	0.801852	0.757269		0.81374	0.554783	0.966925	0.686114	0.739724	0.821623	0.821623	0.710549	0.62199	0.715236	0.789247	0.738234	0.785294	0.765832	0.521876	0.821623
			N	28	28	28	28	28	28	28	28	28	28	28	28	28	28	28	28	28	28	28	28	28	28	28	28	28	28	28	28	28	28	28	28	28	28	28	28	28	28	28	28	28	28	28	28	28	28
		Candida_glabrata	Pearson Correlation	-0.0655236	-0.0947087	-0.0706042	.753**	-0.0574532	-0.0738279	-0.112522	-0.0872965	-0.0671475	-0.115153	-0.118058	-0.0599242	-0.125133	0.10014	.527**	0.0977561	0.186514	-0.180692	0.236938	-0.015452	-0.0546844	-0.113361	-0.017741	-0.0682788	-0.121263	-0.063289	-0.0586439	-0.0428387	-0.0512766	.c	-0.0717717	-0.0669897	-0.062263	-0.0663927	-0.0546067	-0.0370802	-0.0370802	-0.0623766	-0.0982019	-0.072359	-0.0699218	-0.0657803	-0.0453177	-0.0489648	-0.0687555	-0.0370802
			Sig. (2-tailed)	0.740443	0.631666	0.72108	3.84132e-06	0.771516	0.708881	0.568622	0.658696	0.734237	0.559558	0.549626	0.761963	0.525784	0.612149	0.00398865	0.620684	0.34195	0.357496	0.224756	0.937796	0.782259	0.565725	0.928602	0.729923	0.538765	0.749009	0.766908	0.828641	0.795535		0.716655	0.734839	0.752952	0.737119	0.782561	0.851403	0.851403	0.752515	0.619084	0.714431	0.723672	0.739461	0.818882	0.804573	0.728107	0.851403
			N	28	28	28	28	28	28	28	28	28	28	28	28	28	28	28	28	28	28	28	28	28	28	28	28	28	28	28	28	28	28	28	28	28	28	28	28	28	28	28	28	28	28	28	28	28	28
		Saccharomyces_bayanus	Pearson Correlation	-0.167908	0.0120097	-0.12134	-0.0122255	-0.165711	-0.0697333	-0.0789094	-0.223017	.696**	-0.243774	-0.028128	-0.188677	-0.0707862	-0.0351443	-0.120157	-0.142718	0.32466	0.244151	-0.0858738	-0.0505087	-0.205032	-0.0547212	0.0380691	-0.0279686	-0.122216	0.0536786	-0.0462775	0.0318204	-0.0788504	.c	-0.0107734	0.00401896	0.0365168	-0.134229	0.0758794	0.0304597	-0.019748	0.104365	-0.0416571	-0.0675394	-0.239158	-0.00221363	-0.00936262	-0.146371	0.142957	0.00708891
			Sig. (2-tailed)	0.393069	0.951635	0.538505	0.950767	0.399379	0.724388	0.689793	0.253983	3.8433e-05	0.21127	0.887016	0.336281	0.72039	0.859083	0.542501	0.468771	0.0918683	0.210541	0.663934	0.798534	0.295268	0.782116	0.847485	0.887652	0.535553	0.786171	0.815111	0.872297	0.690014		0.956609	0.983807	0.853637	0.495882	0.701153	0.877716	0.920549	0.59714	0.833301	0.732741	0.220315	0.99108	0.962286	0.457344	0.468016	0.971441
			N	28	28	28	28	28	28	28	28	28	28	28	28	28	28	28	28	28	28	28	28	28	28	28	28	28	28	28	28	28	28	28	28	28	28	28	28	28	28	28	28	28	28	28	28	28	28
		Saccharomyces_cerevisiae	Pearson Correlation	-0.102733	0.0448771	0.282413	-0.0923112	-0.273984	0.25436	0.0524951	-0.166288	-.378*	0.0468298	0.18154	-0.286514	0.18102	0.130676	-0.191641	-0.212861	0.0712386	0.0336701	-.397*	0.125071	-0.370344	0.214042	0.199015	0.0919821	0.209791	0.187068	0.0124974	0.184221	0.163684	.c	0.209261	-0.232435	0.0316082	-0.0767683	0.30227	0.174046	0.176034	0.338928	.380*	-0.101352	-.416*	0.07479	0.205192	-0.232398	-0.07381	0.0886943
			Sig. (2-tailed)	0.60292	0.820615	0.145368	0.640361	0.158287	0.191488	0.790781	0.397716	0.0476385	0.812942	0.355206	0.139365	0.35661	0.507459	0.328604	0.276805	0.718674	0.864939	0.0367033	0.52599	0.0523867	0.274086	0.309973	0.641558	0.283955	0.340494	0.949673	0.348025	0.40525		0.285201	0.233951	0.873142	0.697814	0.117966	0.375745	0.370231	0.0776791	0.0460482	0.607829	0.0275909	0.705253	0.294883	0.234027	0.708948	0.653565
			N	28	28	28	28	28	28	28	28	28	28	28	28	28	28	28	28	28	28	28	28	28	28	28	28	28	28	28	28	28	28	28	28	28	28	28	28	28	28	28	28	28	28	28	28	28	28
		Saccharomyces_kudriavzevii	Pearson Correlation	-0.0658856	-0.0946854	-0.0701371	0.0560934	-0.057439	-0.0738097	-0.112495	-0.087275	.884**	-0.114714	-0.117504	-0.0599094	0.033581	-0.0852703	-0.0696586	-0.071033	0.182537	0.19338	0.0803547	-0.121657	-0.054671	-0.113333	-0.0426781	-0.068262	-0.0695226	-0.0623989	-0.059371	-0.0428282	0.059978	.c	-0.071754	0.168442	-0.0492598	-0.0663764	-0.0537944	-0.037071	-0.037071	-0.0615738	-0.0564675	-0.0723412	-0.0699046	-0.0649527	-0.0451984	-0.0489527	0.172618	-0.037071
			Sig. (2-tailed)	0.739058	0.631751	0.722854	0.776787	0.771571	0.708949	0.568718	0.658775	4.30698e-10	0.561065	0.551515	0.76202	0.865293	0.66616	0.724672	0.719454	0.352526	0.324149	0.684397	0.537436	0.782311	0.565822	0.829274	0.729987	0.725189	0.752429	0.764098	0.828682	0.761755		0.716722	0.391544	0.803419	0.737182	0.785721	0.85144	0.85144	0.755604	0.775336	0.714498	0.723737	0.742629	0.819351	0.804621	0.379734	0.85144
			N	28	28	28	28	28	28	28	28	28	28	28	28	28	28	28	28	28	28	28	28	28	28	28	28	28	28	28	28	28	28	28	28	28	28	28	28	28	28	28	28	28	28	28	28	28	28
		unculturedDebaryomyces	Pearson Correlation	-0.0754078	-0.102567	-0.0776659	-0.112684	-0.0295496	-0.0771395	.494**	-0.0998886	0.177596	-0.129833	-0.127795	-0.0669581	0.0993956	-0.198562	-0.148135	-0.0668228	-0.182902	-0.20472	.780**	0.192511	-0.0625724	-0.111113	0.000203498	-0.0481644	-0.0518848	-0.0695636	0.031513	-0.0444339	-0.0586729	.c	0.094843	0.282449	0.143857	-0.0759695	-0.0606935	-0.0424288	-0.0424288	-0.0696098	-0.0432345	.878**	-0.066593	-0.0734506	-0.0508376	-0.0510859	-0.103878	-0.0183595
			Sig. (2-tailed)	0.702927	0.603508	0.694448	0.568062	0.881344	0.696421	0.00759186	0.613046	0.365932	0.510226	0.516944	0.73496	0.614808	0.311098	0.451882	0.735476	0.351547	0.296021	9.83444e-07	0.326371	0.751762	0.573505	0.99918	0.807708	0.793161	0.725033	0.873521	0.822358	0.766796		0.631181	0.145315	0.46519	0.700814	0.758995	0.830257	0.830257	0.724858	0.827081	8.06998e-10	0.736354	0.710305	0.797249	0.79628	0.598863	0.92612
			N	28	28	28	28	28	28	28	28	28	28	28	28	28	28	28	28	28	28	28	28	28	28	28	28	28	28	28	28	28	28	28	28	28	28	28	28	28	28	28	28	28	28	28	28	28	28
		unculturedCandida	Pearson Correlation	-0.0227433	0.0699665	-0.127052	-0.133538	-0.0601809	0.272174	0.0102513	-0.165852	-0.117216	-0.163636	0.0372204	-0.113849	-0.155452	-0.161756	-0.0925756	-0.0973391	-0.0881075	-0.168269	-0.104976	.613**	-0.103894	0.263333	.836**	.692**	0.108033	0.180613	0.161406	.855**	-0.0618834	.c	-0.0643601	-0.217109	0.309044	0.103199	-0.0911559	.851**	-0.0704477	-0.0870642	-0.0935367	0.33193	0.0242881	0.0666292	-0.0622756	0.063237	-0.145207	0.0988557
			Sig. (2-tailed)	0.908545	0.723502	0.519406	0.498122	0.760972	0.161166	0.95871	0.398971	0.552497	0.405389	0.850848	0.564045	0.429592	0.410881	0.6394	0.622182	0.655717	0.392038	0.594985	0.000525852	0.598807	0.175757	3.00507e-08	4.51547e-05	0.584243	0.357709	0.411907	7.15462e-09	0.754412		0.744899	0.267103	0.109554	0.601268	0.644567	9.36715e-09	0.721675	0.65955	0.635911	0.0844121	0.902361	0.736216	0.752904	0.749209	0.460969	0.616741
			N	28	28	28	28	28	28	28	28	28	28	28	28	28	28	28	28	28	28	28	28	28	28	28	28	28	28	28	28	28	28	28	28	28	28	28	28	28	28	28	28	28	28	28	28	28	28
		unculturedSaccharomycetales	Pearson Correlation	-0.100763	-0.170409	-0.102849	0.103445	-0.08264	-0.133813	.540**	-0.165338	0.0949479	-0.110702	-0.209806	-0.0881201	0.00134501	-0.149802	-0.159679	0.0116229	-0.274285	-0.252785	.784**	0.335135	0.0457555	-0.177002	-0.0368842	-0.0970316	0.0224913	-0.0798901	-0.0345202	-0.0783705	-0.0687325	.c	0.0129253	.524**	0.0854243	-0.1251	-0.0938941	-0.0715921	-0.0686158	-0.108296	-0.0699936	.750**	-0.0404741	-0.115612	-0.0829166	-0.088802	-0.113441	-0.0375048
			Sig. (2-tailed)	0.609924	0.385956	0.602507	0.600394	0.675896	0.497232	0.00298802	0.400456	0.630802	0.574932	0.28392	0.655671	0.99458	0.446748	0.416995	0.953191	0.157813	0.194347	7.95644e-07	0.0812749	0.817161	0.367562	0.85218	0.623288	0.909554	0.68613	0.861561	0.691809	0.728195		0.947952	0.00422051	0.665592	0.525893	0.634615	0.717335	0.728639	0.58332	0.723399	4.32205e-06	0.837972	0.557983	0.67487	0.653171	0.565449	0.849721
			N	28	28	28	28	28	28	28	28	28	28	28	28	28	28	28	28	28	28	28	28	28	28	28	28	28	28	28	28	28	28	28	28	28	28	28	28	28	28	28	28	28	28	28	28	28	28
		Fusarium_sp_EP	Pearson Correlation	-0.0658252	-0.018126	-0.0705221	-0.0549831	-0.0573864	0.332211	-0.0809182	-0.087195	-0.0670694	-0.064144	-0.117921	-0.0598545	-0.113302	-0.190669	-0.058692	-0.0684905	-0.147162	-0.155984	-0.0565304	.675**	-0.0546208	0.172684	.992**	.741**	0.210239	0.261978	0.112361	.997**	-0.0184298	.c	-0.0716882	-0.125703	0.0574502	0.0440303	-0.0545432	1.000**	-0.037037	-0.062304	-0.0375556	0.232449	0.106943	0.135476	-0.018463	0.0877924	-0.221893	-0.037037
			Sig. (2-tailed)	0.739289	0.927057	0.721392	0.781098	0.771774	0.0841332	0.682298	0.659069	0.734535	0.745728	0.550094	0.762232	0.565929	0.331109	0.766722	0.729116	0.454891	0.427994	0.775092	8.26715e-05	0.782506	0.37955	1.08932e-24	6.59216e-06	0.282903	0.178073	0.569182	1.7032e-30	0.925838		0.716971	0.523885	0.771527	0.823947	0.782808	4.89595e-189	0.851574	0.752794	0.849519	0.233922	0.588061	0.491853	0.925704	0.656874	0.256446	0.851574
			N	28	28	28	28	28	28	28	28	28	28	28	28	28	28	28	28	28	28	28	28	28	28	28	28	28	28	28	28	28	28	28	28	28	28	28	28	28	28	28	28	28	28	28	28	28	28
		Fusarium_sp_ZH1_D1	Pearson Correlation	-0.211838	0.129834	-0.270127	0.0743192	-0.213888	0.137676	0.257292	-0.074313	-0.286368	-0.268544	-0.219324	-0.196701	-0.192443	0.252105	0.284008	-0.174671	0.301368	0.248372	-0.281892	0.175377	-0.183882	0.149075	0.273719	0.130966	-0.210413	-0.0805059	-0.0839988	0.273688	-0.185149	.c	0.340794	-0.199596	-0.131918	-0.152963	-0.158691	0.271116	-0.0224	-0.0954209	-0.170403	-0.0685491	-0.202359	-0.200924	-0.0350579	-0.131032	-0.0952391	-0.00679702
			Sig. (2-tailed)	0.279174	0.510225	0.164465	0.707028	0.274439	0.48478	0.186244	0.707051	0.139575	0.167048	0.262133	0.315747	0.326546	0.195591	0.143011	0.374006	0.119122	0.202513	0.146144	0.372048	0.348928	0.448982	0.158706	0.506511	0.282497	0.683834	0.670861	0.158756	0.345559		0.0759546	0.308533	0.5034	0.437105	0.41992	0.162864	0.90992	0.629093	0.385972	0.728893	0.301745	0.305259	0.859426	0.506296	0.629749	0.972616
			N	28	28	28	28	28	28	28	28	28	28	28	28	28	28	28	28	28	28	28	28	28	28	28	28	28	28	28	28	28	28	28	28	28	28	28	28	28	28	28	28	28	28	28	28	28	28
		Fusarium_solani	Pearson Correlation	-0.141864	-0.0708914	0.372228	-0.20812	-0.123677	-0.067143	0.10985	-0.187919	-0.0475877	0.136503	0.235622	0.0470299	.456*	-0.268471	-0.223805	0.0519206	-0.1874	-0.300039	-0.153103	0.0874227	-0.117717	.522**	0.214272	0.035887	0.306337	.507**	-0.0641448	0.163276	-0.102968	.c	0.22194	-0.0788409	-0.109184	.423*	.814**	0.154645	.698**	.784**	.531**	-0.0100329	-0.110548	.432*	.757**	-0.0744973	0.345863	-0.0798208
			Sig. (2-tailed)	0.471462	0.719991	0.0511062	0.287896	0.53065	0.734254	0.577898	0.338261	0.809969	0.488543	0.227418	0.812157	0.0147317	0.167168	0.252263	0.793022	0.339622	0.120839	0.436681	0.658232	0.550789	0.00439944	0.273558	0.856135	0.11286	0.00590398	0.745725	0.40644	0.602086		0.256341	0.690049	0.580219	0.0248116	1.40649e-07	0.432018	3.60714e-05	8.16708e-07	0.00363778	0.959589	0.575468	0.0215273	3.08964e-06	0.706356	0.07142	0.686389
			N	28	28	28	28	28	28	28	28	28	28	28	28	28	28	28	28	28	28	28	28	28	28	28	28	28	28	28	28	28	28	28	28	28	28	28	28	28	28	28	28	28	28	28	28	28	28
		Nectria_haematococca_mpVI	Pearson Correlation	.c	.c	.c	.c	.c	.c	.c	.c	.c	.c	.c	.c	.c	.c	.c	.c	.c	.c	.c	.c	.c	.c	.c	.c	.c	.c	.c	.c	.c	.c	.c	.c	.c	.c	.c	.c	.c	.c	.c	.c	.c	.c	.c	.c	.c	.c
			Sig. (2-tailed)
			N	28	28	28	28	28	28	28	28	28	28	28	28	28	28	28	28	28	28	28	28	28	28	28	28	28	28	28	28	28	28	28	28	28	28	28	28	28	28	28	28	28	28	28	28	28	28
		Ophiocordyceps_sinensis	Pearson Correlation	0.0930362	0.351448	-0.122916	-0.0734361	-0.100021	-0.128528	0.145893	-0.081951	-0.116898	-0.0951279	-0.127001	-0.0931624	-0.19633	0.0575292	0.288457	-0.0718922	0.276124	0.265844	-0.165249	-0.0875024	-0.0952006	0.00138811	-0.0580843	-0.0656832	-0.171776	-0.0199959	-0.112453	-0.0601877	-0.0755827	.c	-0.0747445	0.0215316	-0.107098	-0.115584	-0.0950653	-0.0645532	-0.0645532	-0.067851	-0.11503	-0.0568576	-0.0752297	-0.0880604	-0.078894	-0.0852432	-0.0859478	-0.0645532
			Sig. (2-tailed)	0.637726	0.0666681	0.533203	0.71036	0.612574	0.514524	0.458832	0.678456	0.553583	0.630151	0.519573	0.637268	0.316678	0.771221	0.136584	0.716198	0.154933	0.171521	0.400712	0.657939	0.629888	0.994407	0.769073	0.739832	0.382101	0.919555	0.568861	0.760946	0.702269		0.705425	0.913399	0.587517	0.55808	0.630377	0.744159	0.744159	0.731553	0.55998	0.773823	0.703597	0.65589	0.689851	0.66626	0.663661	0.744159
			N	28	28	28	28	28	28	28	28	28	28	28	28	28	28	28	28	28	28	28	28	28	28	28	28	28	28	28	28	28	28	28	28	28	28	28	28	28	28	28	28	28	28	28	28	28	28
		unculturedHypocreales	Pearson Correlation	.c	.c	.c	.c	.c	.c	.c	.c	.c	.c	.c	.c	.c	.c	.c	.c	.c	.c	.c	.c	.c	.c	.c	.c	.c	.c	.c	.c	.c	.c	.c	.c	.c	.c	.c	.c	.c	.c	.c	.c	.c	.c	.c	.c	.c	.c
			Sig. (2-tailed)
			N	28	28	28	28	28	28	28	28	28	28	28	28	28	28	28	28	28	28	28	28	28	28	28	28	28	28	28	28	28	28	28	28	28	28	28	28	28	28	28	28	28	28	28	28	28	28
		Ascomycota_sp_MA5350	Pearson Correlation	0.255455	-0.111087	-0.0826286	-0.0990773	-0.0394941	-0.090152	-0.093123	-0.0917872	-0.0665547	-0.115863	-0.12719	-0.0529044	-0.138002	-0.153528	-0.0558101	-0.0793402	0.336837	-0.18559	-0.125142	0.257919	-0.0550082	-0.0885409	-0.0682162	-0.0760919	-0.137458	-0.0603962	-0.0579307	-0.0518303	-0.0603258	.c	-0.0779	-0.152144	.951**	-0.0617166	-0.0676173	-0.0462278	-0.0462278	-0.0717372	-0.115114	-0.0723873	-0.045686	-0.0709343	-0.055442	-0.0381521	0.124616	-0.0400308
			Sig. (2-tailed)	0.189518	0.573596	0.675939	0.615947	0.841846	0.648231	0.637411	0.642267	0.7365	0.557124	0.518948	0.789186	0.483737	0.435394	0.777886	0.688184	0.0796456	0.34439	0.525753	0.185136	0.781	0.654127	0.730161	0.700355	0.485477	0.760142	0.769667	0.793374	0.760413		0.693571	0.439593	9.90082e-15	0.755054	0.732444	0.815306	0.815306	0.716785	0.559691	0.714324	0.817434	0.719828	0.779315	0.847157	0.527509	0.839724
			N	28	28	28	28	28	28	28	28	28	28	28	28	28	28	28	28	28	28	28	28	28	28	28	28	28	28	28	28	28	28	28	28	28	28	28	28	28	28	28	28	28	28	28	28	28	28
		Pezizomycotina_sp_11290	Pearson Correlation	-0.0633422	0.328796	-0.0714693	-0.103163	-0.0566393	.491**	-0.114298	0.281223	-0.068207	0.0244001	0.242395	-0.0608697	-0.110663	-0.144612	-0.00801076	-0.0714024	-0.127812	-0.149233	-0.115198	-0.146937	-0.0555473	0.0853877	-0.0579953	-0.0657436	-0.0697492	-0.0638726	-0.0620738	-0.0431194	0.0390222	.c	0.0875752	-0.136838	-0.0534139	-0.0674403	-0.055026	-0.0376652	-0.0376652	-0.0629248	-0.0995621	-0.0730471	-0.0710251	-0.066369	-0.0460327	-0.0485162	-0.116006	-0.0317176
			Sig. (2-tailed)	0.748805	0.0875674	0.7178	0.601396	0.77467	0.00799834	0.562498	0.147145	0.730196	0.901913	0.213945	0.758316	0.575069	0.462826	0.967729	0.718054	0.516888	0.448497	0.559403	0.455588	0.778907	0.665727	0.769417	0.739601	0.724328	0.746769	0.75368	0.827534	0.843713		0.657672	0.487466	0.787202	0.733119	0.780931	0.849085	0.849085	0.750408	0.614213	0.711829	0.719484	0.73721	0.816072	0.80633	0.556633	0.872706
			N	28	28	28	28	28	28	28	28	28	28	28	28	28	28	28	28	28	28	28	28	28	28	28	28	28	28	28	28	28	28	28	28	28	28	28	28	28	28	28	28	28	28	28	28	28	28
		unculturedAscomycota	Pearson Correlation	-0.100702	0.0595055	0.264961	-0.157872	-0.243081	0.268811	0.00867226	-0.144741	-0.354983	0.0432062	0.187948	-0.270036	0.172003	0.133202	-0.13862	-0.1794	0.0949302	0.0674759	-.388*	0.0476688	-0.345403	0.240055	0.195673	0.124731	0.190247	0.212208	0.0569481	0.180554	0.133928	.c	0.206802	-0.304631	0.0257767	-0.075227	0.309663	0.16713	0.157237	0.348169	0.356125	-0.0771486	-.388*	0.100346	0.190085	-0.209527	-0.0631406	0.13926
			Sig. (2-tailed)	0.610142	0.763579	0.173002	0.422354	0.212611	0.16661	0.965066	0.462424	0.0637903	0.827192	0.338185	0.164613	0.381461	0.499217	0.481759	0.361001	0.630865	0.732984	0.0413743	0.809651	0.0718225	0.218538	0.318333	0.527125	0.332201	0.278316	0.773472	0.35787	0.49686		0.291028	0.114981	0.896408	0.703608	0.108808	0.395298	0.424245	0.0694272	0.0628807	0.696387	0.0412016	0.611413	0.332619	0.284575	0.749579	0.47972
			N	28	28	28	28	28	28	28	28	28	28	28	28	28	28	28	28	28	28	28	28	28	28	28	28	28	28	28	28	28	28	28	28	28	28	28	28	28	28	28	28	28	28	28	28	28	28
		unculturedGreenland_glacial_ice_fungus_IM65_3	Pearson Correlation	-0.0660213	-0.0966184	-0.0734278	0.0521567	-0.0585749	-0.0767446	-0.0982317	-0.0898391	.891**	-0.119643	-0.121608	-0.0621732	0.0362246	-0.0913198	-0.0739172	-0.0708608	0.176701	0.188141	0.106299	-0.115532	-0.0541126	-0.117258	-0.0430011	-0.0694207	-0.0711357	-0.0652126	-0.0585122	-0.0444675	0.0579539	.c	-0.0697697	0.177051	-0.044735	-0.0689632	-0.056834	-0.0386159	-0.0386159	-0.0649262	-0.0591315	-0.0444957	-0.0715894	-0.0680644	-0.0471556	-0.0508978	0.168664	-0.0381531
			Sig. (2-tailed)	0.738539	0.624775	0.710391	0.792101	0.767175	0.697903	0.618977	0.649375	2.12756e-10	0.544241	0.537601	0.753297	0.854796	0.64397	0.708544	0.720107	0.368391	0.33768	0.590326	0.558258	0.784482	0.552354	0.828001	0.725577	0.719064	0.741633	0.767417	0.822226	0.769577		0.72425	0.367428	0.821174	0.727317	0.773915	0.84532	0.84532	0.74273	0.765024	0.822115	0.717345	0.73074	0.811664	0.797014	0.390912	0.847153
			N	28	28	28	28	28	28	28	28	28	28	28	28	28	28	28	28	28	28	28	28	28	28	28	28	28	28	28	28	28	28	28	28	28	28	28	28	28	28	28	28	28	28	28	28	28	28
		Agaricus_bisporus	Pearson Correlation	-0.070805	0.322989	-0.0758574	-0.109116	-0.0617278	.484**	-0.120894	0.275884	-0.0721435	0.0175647	0.234676	-0.0643827	-0.118217	-0.151376	0.00056881	-0.000896559	-0.141636	-0.148785	-0.08707	-0.131926	0.014116	0.0767074	-0.0616993	-0.0733589	-0.0431553	-0.0536682	-0.0699963	-0.046026	0.0359615	.c	0.0966319	-0.137293	-0.0642699	-0.0713325	-0.0586695	-0.039839	-0.039839	-0.0670175	-0.105508	-0.0777427	-0.0751242	-0.0706745	-0.0486894	-0.0526079	-0.12596	-0.039839
			Sig. (2-tailed)	0.720319	0.0936497	0.701236	0.580455	0.755011	0.009003	0.540008	0.155307	0.715247	0.92931	0.229345	0.744813	0.549084	0.441931	0.997708	0.996387	0.472182	0.449875	0.659529	0.503372	0.943165	0.698042	0.755121	0.710651	0.827393	0.786211	0.723389	0.816098	0.855839		0.624726	0.486005	0.745245	0.718318	0.766809	0.840482	0.840482	0.734733	0.593107	0.69416	0.703995	0.720814	0.805652	0.790342	0.52303	0.840482
			N	28	28	28	28	28	28	28	28	28	28	28	28	28	28	28	28	28	28	28	28	28	28	28	28	28	28	28	28	28	28	28	28	28	28	28	28	28	28	28	28	28	28	28	28	28	28
		unculturedCortinarius	Pearson Correlation	-0.0851288	0.372719	-0.125783	-0.152887	-0.106511	0.161145	0.112212	-0.154781	-0.122341	-0.172042	0.0701128	-0.106325	-0.139801	-0.0131644	-0.100941	-0.0903843	0.0186176	0.0663933	-0.151088	.475*	-0.0717685	0.221464	.680**	.471*	0.0460569	0.12745	0.0116703	.693**	-0.0706317	.c	-0.0563664	-0.0901501	-0.0269587	0.128433	-0.0921599	.693**	-0.0515566	-0.105625	-0.0742095	0.240422	0.00381327	0.0278219	-0.0471461	0.00957788	-0.0690372	-0.0687418
			Sig. (2-tailed)	0.666683	0.0507766	0.523619	0.437336	0.58958	0.412675	0.569696	0.431609	0.535132	0.381352	0.722946	0.590234	0.477997	0.946991	0.609291	0.647382	0.925084	0.737117	0.442813	0.0106611	0.716666	0.257388	6.84631e-05	0.0113405	0.815977	0.518087	0.953	4.3874e-05	0.720976		0.775728	0.648238	0.891685	0.514836	0.640911	4.42972e-05	0.794442	0.592697	0.707441	0.217812	0.984635	0.888238	0.811701	0.96142	0.727035	0.728159
			N	28	28	28	28	28	28	28	28	28	28	28	28	28	28	28	28	28	28	28	28	28	28	28	28	28	28	28	28	28	28	28	28	28	28	28	28	28	28	28	28	28	28	28	28	28	28
		Omphalotus_nidiformis	Pearson Correlation	-0.0658252	-0.0945986	0.237726	-0.101442	-0.0573864	-0.073742	-0.112391	-0.087195	0.0621645	0.0256394	-0.117921	0.174769	.586**	-0.203827	-0.130156	-0.0661641	-0.126151	-0.180482	-0.00825839	-0.0606727	-0.0546208	.677**	-0.0215524	-0.0681994	-0.0794789	-0.0632154	-0.0245715	-0.0156032	-0.0512169	.c	-0.0716882	-0.0227668	-0.0633327	.544**	.493**	-0.037037	1.000**	.477*	0.169685	-0.0722749	-0.0698405	-0.0657038	.992**	-0.0489078	.421*	-0.037037
			Sig. (2-tailed)	0.739289	0.632065	0.223173	0.607506	0.771774	0.709205	0.569075	0.659069	0.753331	0.896957	0.550094	0.373735	0.00105593	0.298178	0.509167	0.737993	0.522394	0.358065	0.966732	0.759075	0.782506	7.54468e-05	0.913315	0.730225	0.687665	0.749292	0.901228	0.937188	0.795768		0.716971	0.908451	0.748841	0.00277704	0.0076843	0.851574	0	0.0101946	0.388007	0.714749	0.723981	0.739753	5.15923e-25	0.804796	0.0255531	0.851574
			N	28	28	28	28	28	28	28	28	28	28	28	28	28	28	28	28	28	28	28	28	28	28	28	28	28	28	28	28	28	28	28	28	28	28	28	28	28	28	28	28	28	28	28	28	28	28
		Psilocybe_montana	Pearson Correlation	-0.0658252	0.330172	-0.0705221	-0.101442	-0.0573864	.490**	-0.112391	0.282503	-0.0670694	0.026275	0.243619	-0.0598545	-0.108761	-0.141927	-0.00610923	-0.0712496	-0.130793	-0.146464	-0.11378	-0.148923	-0.0546208	0.0852859	-0.0573598	-0.0681994	-0.068833	-0.0632154	-0.0653204	-0.0427889	0.0398419	.c	0.0887049	-0.134424	-0.0633327	-0.0663155	-0.0545432	-0.037037	-0.037037	-0.062304	-0.0980877	-0.0722749	-0.0698405	-0.0657038	-0.045265	-0.0489078	-0.116475	-0.037037
			Sig. (2-tailed)	0.739289	0.0861708	0.721392	0.607506	0.771774	0.00812678	0.569075	0.145234	0.734535	0.894416	0.211568	0.762232	0.581698	0.471263	0.975386	0.718633	0.507076	0.457057	0.564281	0.44945	0.782506	0.666103	0.771877	0.730225	0.727812	0.749292	0.74122	0.828837	0.840471		0.653526	0.49525	0.748841	0.737414	0.782808	0.851574	0.851574	0.752794	0.619494	0.714749	0.723981	0.739753	0.819089	0.804796	0.555028	0.851574
			N	28	28	28	28	28	28	28	28	28	28	28	28	28	28	28	28	28	28	28	28	28	28	28	28	28	28	28	28	28	28	28	28	28	28	28	28	28	28	28	28	28	28	28	28	28	28
		Scleroderma_sp	Pearson Correlation	0.0334139	.429*	-0.0884446	-0.149513	-0.0783673	.460*	-0.111266	0.292526	-0.0851745	0.0103186	0.296295	-0.0589254	-0.0902655	-0.110753	-0.0222549	-0.0554734	-0.150095	-0.0997935	-0.115089	-0.175769	-0.0371461	0.140555	-0.0625475	-0.0406438	-0.0929077	-0.080965	-0.0696781	-0.0478742	0.0122846	.c	0.0765741	-0.166458	-0.0842098	-0.0202041	-0.048074	-0.0427487	0.0100164	-0.0598949	-0.11516	-0.0351129	-0.0544441	-0.0773562	-0.00212334	-0.0712625	-0.105561	-0.0439575
			Sig. (2-tailed)	0.865957	0.0226623	0.654481	0.447636	0.691821	0.0138584	0.572974	0.130891	0.666514	0.958439	0.125774	0.76582	0.647816	0.574756	0.910501	0.779193	0.445851	0.613386	0.559779	0.370963	0.851142	0.475604	0.751858	0.837302	0.638193	0.682124	0.724598	0.808846	0.950529		0.698543	0.397226	0.670079	0.91872	0.808063	0.828996	0.959655	0.762076	0.559536	0.859207	0.783193	0.695609	0.991444	0.718584	0.592923	0.824233
			N	28	28	28	28	28	28	28	28	28	28	28	28	28	28	28	28	28	28	28	28	28	28	28	28	28	28	28	28	28	28	28	28	28	28	28	28	28	28	28	28	28	28	28	28	28	28
		Rhizoctonia_solani	Pearson Correlation	.463*	0.0658998	-0.119986	-0.145819	-0.0976365	0.108482	-0.173084	-0.0210879	-0.114111	-0.142054	-0.107287	-0.0815529	-0.166816	-0.183372	-0.13756	-0.106884	0.20433	-0.146571	-0.114981	.571**	-0.0929313	-0.0278784	.522**	.447*	-0.000715694	0.0872533	-0.00901017	.526**	-0.0682451	.c	-0.121969	-0.230058	.771**	-0.0492375	-0.0927991	.535**	-0.0630144	-0.106003	-0.11464	0.101196	0.0675594	0.0522339	-0.0615677	-0.0044325	-0.0732332	-0.0630144
			Sig. (2-tailed)	0.0130367	0.739004	0.543081	0.459062	0.621114	0.58267	0.378431	0.915177	0.56314	0.470862	0.586857	0.679935	0.396197	0.350291	0.485151	0.58827	0.296961	0.456722	0.56015	0.00151882	0.638108	0.888012	0.00434422	0.0171618	0.997116	0.658855	0.963705	0.00400481	0.730051		0.536383	0.238904	1.56569e-06	0.803506	0.638587	0.00338006	0.750064	0.591364	0.561321	0.608381	0.732665	0.7918	0.755628	0.982141	0.711126	0.750064
			N	28	28	28	28	28	28	28	28	28	28	28	28	28	28	28	28	28	28	28	28	28	28	28	28	28	28	28	28	28	28	28	28	28	28	28	28	28	28	28	28	28	28	28	28	28	28
		Rhizoctonia_bataticola	Pearson Correlation	-0.0658252	0.330172	-0.0705221	-0.101442	-0.0573864	.490**	-0.112391	0.282503	-0.0670694	0.026275	0.243619	-0.0598545	-0.108761	-0.141927	-0.00610923	-0.0712496	-0.130793	-0.146464	-0.11378	-0.148923	-0.0546208	0.0852859	-0.0573598	-0.0681994	-0.068833	-0.0632154	-0.0653204	-0.0427889	0.0398419	.c	0.0887049	-0.134424	-0.0633327	-0.0663155	-0.0545432	-0.037037	-0.037037	-0.062304	-0.0980877	-0.0722749	-0.0698405	-0.0657038	-0.045265	-0.0489078	-0.116475	-0.037037
			Sig. (2-tailed)	0.739289	0.0861708	0.721392	0.607506	0.771774	0.00812678	0.569075	0.145234	0.734535	0.894416	0.211568	0.762232	0.581698	0.471263	0.975386	0.718633	0.507076	0.457057	0.564281	0.44945	0.782506	0.666103	0.771877	0.730225	0.727812	0.749292	0.74122	0.828837	0.840471		0.653526	0.49525	0.748841	0.737414	0.782808	0.851574	0.851574	0.752794	0.619494	0.714749	0.723981	0.739753	0.819089	0.804796	0.555028	0.851574
			N	28	28	28	28	28	28	28	28	28	28	28	28	28	28	28	28	28	28	28	28	28	28	28	28	28	28	28	28	28	28	28	28	28	28	28	28	28	28	28	28	28	28	28	28	28	28
		Hyphodontia_flavipora	Pearson Correlation	.c	.c	.c	.c	.c	.c	.c	.c	.c	.c	.c	.c	.c	.c	.c	.c	.c	.c	.c	.c	.c	.c	.c	.c	.c	.c	.c	.c	.c	.c	.c	.c	.c	.c	.c	.c	.c	.c	.c	.c	.c	.c	.c	.c	.c	.c
			Sig. (2-tailed)
			N	28	28	28	28	28	28	28	28	28	28	28	28	28	28	28	28	28	28	28	28	28	28	28	28	28	28	28	28	28	28	28	28	28	28	28	28	28	28	28	28	28	28	28	28	28	28
		Albatrellus_syringae	Pearson Correlation	-0.0658252	-0.0945986	-0.0705221	0.126196	-0.0573864	-0.073742	0.118926	-0.087195	-0.0670694	0.00961906	0.0415399	-0.0598545	-0.124987	-0.00480643	0.132461	-0.0599839	-0.0837964	-0.000431965	-0.0670283	-0.130444	-0.0546208	-0.113229	-0.0520716	-0.0681994	-0.121122	-0.0632154	-0.0656652	-0.0367666	0.0291077	.c	0.105169	-0.0610389	-0.0633327	-0.0663155	-0.0545432	-0.037037	-0.037037	0.176825	-0.0684283	0.176572	-0.0698405	-0.0657038	-0.045265	-0.0489078	-0.206489	-0.037037
			Sig. (2-tailed)	0.739289	0.632065	0.721392	0.522245	0.771774	0.709205	0.546673	0.659069	0.734535	0.961254	0.833763	0.762232	0.52627	0.980634	0.501627	0.761732	0.67161	0.998259	0.734692	0.50822	0.782506	0.56618	0.792432	0.730225	0.53924	0.749292	0.739901	0.852646	0.883107		0.594303	0.757664	0.748841	0.737414	0.782808	0.851574	0.851574	0.368051	0.729353	0.368747	0.723981	0.739753	0.819089	0.804796	0.291776	0.851574
			N	28	28	28	28	28	28	28	28	28	28	28	28	28	28	28	28	28	28	28	28	28	28	28	28	28	28	28	28	28	28	28	28	28	28	28	28	28	28	28	28	28	28	28	28	28	28
		unculturedMalassezia	Pearson Correlation	.c	.c	.c	.c	.c	.c	.c	.c	.c	.c	.c	.c	.c	.c	.c	.c	.c	.c	.c	.c	.c	.c	.c	.c	.c	.c	.c	.c	.c	.c	.c	.c	.c	.c	.c	.c	.c	.c	.c	.c	.c	.c	.c	.c	.c	.c
			Sig. (2-tailed)
			N	28	28	28	28	28	28	28	28	28	28	28	28	28	28	28	28	28	28	28	28	28	28	28	28	28	28	28	28	28	28	28	28	28	28	28	28	28	28	28	28	28	28	28	28	28	28
		unculturedMalasseziales	Pearson Correlation	.c	.c	.c	.c	.c	.c	.c	.c	.c	.c	.c	.c	.c	.c	.c	.c	.c	.c	.c	.c	.c	.c	.c	.c	.c	.c	.c	.c	.c	.c	.c	.c	.c	.c	.c	.c	.c	.c	.c	.c	.c	.c	.c	.c	.c	.c
			Sig. (2-tailed)
			N	28	28	28	28	28	28	28	28	28	28	28	28	28	28	28	28	28	28	28	28	28	28	28	28	28	28	28	28	28	28	28	28	28	28	28	28	28	28	28	28	28	28	28	28	28	28
		Trichosporon_asahii	Pearson Correlation	0.225701	-0.136063	0.0778069	-0.129619	-0.0697958	-0.0706474	-0.164959	-0.129336	-0.0994835	0.00667429	0.0406646	-0.0887817	-0.14511	-0.192419	-0.172903	0.0215419	0.310777	-0.230199	-0.161029	0.283524	-0.0810186	-0.134984	0.0111675	-0.0239872	0.0950551	0.278408	-0.0500548	-0.00210446	-0.0741458	.c	-0.100658	-0.160263	.883**	-0.0922269	0.243122	0.00275128	-0.0549367	0.22698	0.113927	-0.0862124	-0.0937598	0.242885	-0.0223324	-0.0540627	0.0917147	-0.00195717
			Sig. (2-tailed)	0.248163	0.489958	0.693919	0.510931	0.724151	0.720917	0.401553	0.511862	0.614494	0.973111	0.83722	0.653245	0.46127	0.326607	0.378936	0.913358	0.107475	0.238608	0.413016	0.143724	0.681924	0.493439	0.955023	0.903565	0.630414	0.151409	0.800309	0.99152	0.707682		0.610299	0.41527	4.9772e-10	0.640667	0.212531	0.988914	0.781278	0.24542	0.563776	0.662686	0.635102	0.212991	0.910191	0.784676	0.642531	0.992114
			N	28	28	28	28	28	28	28	28	28	28	28	28	28	28	28	28	28	28	28	28	28	28	28	28	28	28	28	28	28	28	28	28	28	28	28	28	28	28	28	28	28	28	28	28	28	28
		Wallemia_sebi	Pearson Correlation	-0.0658252	-0.0945986	-0.0705221	0.142298	-0.0573864	-0.073742	0.052728	-0.087195	-0.0670694	0.0184349	-0.117921	-0.0598545	-0.0636813	-0.0990984	0.0573057	-0.0712496	-0.100828	-0.180482	-0.11378	-0.0805568	0.35851	-0.113229	-0.0573598	-0.0681994	-0.00259214	-0.0632154	-0.0654827	-0.0427889	-0.0512169	.c	-0.0716882	.644**	-0.0414821	-0.0663155	-0.0545432	-0.037037	-0.037037	-0.062304	-0.0980877	-0.0722749	.858**	-0.0657038	-0.045265	-0.0489078	0.30046	-0.037037
			Sig. (2-tailed)	0.739289	0.632065	0.721392	0.470094	0.771774	0.709205	0.789874	0.659069	0.734535	0.925817	0.550094	0.762232	0.747503	0.615872	0.772087	0.718633	0.609694	0.358065	0.564281	0.683644	0.061015	0.56618	0.771877	0.730225	0.989555	0.749292	0.740599	0.828837	0.795768		0.716971	0.000216994	0.833992	0.737414	0.782808	0.851574	0.851574	0.752794	0.619494	0.714749	5.52794e-09	0.739753	0.819089	0.804796	0.120293	0.851574
			N	28	28	28	28	28	28	28	28	28	28	28	28	28	28	28	28	28	28	28	28	28	28	28	28	28	28	28	28	28	28	28	28	28	28	28	28	28	28	28	28	28	28	28	28	28	28
		unculturedBasidiomycota	Pearson Correlation	-0.0445464	-0.00688657	-0.103691	-0.105926	0.280022	-0.0800416	-0.042728	-0.168481	0.26945	-0.172921	-0.00103631	-0.0973861	-0.0543242	-0.235499	-0.160541	-0.0949099	-0.130531	-0.237882	-0.0489105	-0.0555523	-0.0454239	0.0731426	-0.0775184	0.166743	-0.115885	-0.0945216	.724**	-0.0348134	-0.0938064	.c	-0.0608186	-0.0677305	0.368116	-0.0487353	-0.0901582	-0.0715643	-0.0715643	-0.0900197	-0.154147	0.0376085	0.152227	-0.111482	-0.0759241	-0.0524458	-0.0398902	0.13327
			Sig. (2-tailed)	0.821915	0.972256	0.599524	0.591638	0.148954	0.685565	0.829077	0.391432	0.165567	0.378888	0.995824	0.622013	0.783659	0.227667	0.414451	0.630939	0.507935	0.222862	0.804786	0.778887	0.818464	0.711468	0.695	0.396409	0.557047	0.632343	1.35827e-05	0.860397	0.634933		0.758513	0.732013	0.0539327	0.805472	0.648208	0.71744	0.71744	0.648714	0.433522	0.84931	0.439339	0.572224	0.700985	0.790973	0.84028	0.498994
			N	28	28	28	28	28	28	28	28	28	28	28	28	28	28	28	28	28	28	28	28	28	28	28	28	28	28	28	28	28	28	28	28	28	28	28	28	28	28	28	28	28	28	28	28	28	28
		Ambispora_granatensis	Pearson Correlation	-0.112347	-0.17806	-0.0426259	0.139221	-0.108017	-0.138803	0.0657817	0.282393	-0.0884617	-0.131289	0.0704515	-0.0440708	0.0443016	.379*	-0.0124053	-0.121384	.498**	0.291952	-0.0802402	0.122277	0.0292609	0.257734	-0.0822192	-0.12837	-0.109615	-0.118989	-0.112425	-0.0725239	-0.095487	.c	-0.132917	0.0940485	-0.0842827	0.0535568	0.0574117	-0.0697138	0.233463	0.0432467	-0.0464551	-0.1332	-0.131459	-0.123673	0.218088	-0.0920579	-0.110861	-0.0697138
			Sig. (2-tailed)	0.569227	0.364658	0.82948	0.479843	0.584298	0.481178	0.739456	0.145398	0.654418	0.505452	0.72166	0.823787	0.822879	0.046634	0.950043	0.538356	0.00698212	0.131684	0.684824	0.535347	0.882496	0.185462	0.677459	0.515045	0.578717	0.546461	0.56896	0.713807	0.628854		0.500142	0.634056	0.66981	0.786645	0.771676	0.724462	0.231831	0.827033	0.814413	0.499224	0.504897	0.530664	0.2649	0.641282	0.57438	0.724462
			N	28	28	28	28	28	28	28	28	28	28	28	28	28	28	28	28	28	28	28	28	28	28	28	28	28	28	28	28	28	28	28	28	28	28	28	28	28	28	28	28	28	28	28	28	28	28
		Mucor_flavus	Pearson Correlation	-0.0658252	-0.0945986	-0.0271084	-0.101442	0.242589	0.242407	-0.112391	-0.087195	-0.0670694	-0.115019	-0.0165402	-0.0598545	-0.0885856	-0.188732	-0.0884146	0.112824	-0.10914	-0.132786	-0.02461	-0.169938	-0.0546208	0.220768	0.00147647	.562**	0.0724222	0.00914314	.699**	0.0261301	-0.0512169	.c	-0.0716882	-0.120905	-0.0438712	-0.0663155	0.0225743	-0.037037	-0.037037	0.0137114	-0.0650887	0.00682974	-0.0698405	0.0126337	-0.045265	0.164012	-0.143248	1.000**
			Sig. (2-tailed)	0.739289	0.632065	0.891087	0.607506	0.213568	0.213921	0.569075	0.659069	0.734535	0.560018	0.933424	0.762232	0.653964	0.336137	0.654591	0.567579	0.580373	0.500569	0.901074	0.387289	0.782506	0.258927	0.994051	0.00186885	0.714192	0.96317	3.45364e-05	0.894996	0.795768		0.716971	0.539972	0.824573	0.737414	0.909222	0.851574	0.851574	0.944791	0.742108	0.972485	0.723981	0.949125	0.819089	0.404298	0.467101	7.88094e-199
			N	28	28	28	28	28	28	28	28	28	28	28	28	28	28	28	28	28	28	28	28	28	28	28	28	28	28	28	28	28	28	28	28	28	28	28	28	28	28	28	28	28	28	28	28	28	28
		Mucor_racemosus	Pearson Correlation	-0.0549678	0.326523	-0.0828148	-0.0886164	-0.0673893	.477*	-0.0966786	0.276184	-0.0787603	0.0268877	0.247909	-0.0688244	-0.127739	-0.13934	0.0338034	-0.0789343	-0.138123	-0.137678	-0.124926	-0.172787	-0.0641417	0.0784163	-0.065041	-0.0731138	-0.0868903	-0.068055	-0.0764149	-0.0495523	0.040111	.c	0.0978066	-0.147254	-0.0739412	-0.0778749	-0.0640505	-0.0434929	-0.0434929	-0.0455644	-0.109958	-0.0526487	-0.0759176	-0.0736876	-0.0531551	-0.0574329	-0.147511	-0.0434929
			Sig. (2-tailed)	0.781157	0.0899116	0.675248	0.653851	0.733314	0.0103327	0.624558	0.154839	0.690351	0.891968	0.203385	0.727845	0.517129	0.479464	0.864409	0.6897	0.483347	0.484772	0.526474	0.379262	0.745737	0.691637	0.74229	0.711577	0.66019	0.730776	0.699141	0.802274	0.839407		0.620503	0.454606	0.708453	0.693665	0.746086	0.826063	0.826063	0.817912	0.577522	0.790183	0.70101	0.70941	0.78821	0.771594	0.453808	0.826063
			N	28	28	28	28	28	28	28	28	28	28	28	28	28	28	28	28	28	28	28	28	28	28	28	28	28	28	28	28	28	28	28	28	28	28	28	28	28	28	28	28	28	28	28	28	28	28
		fungal_endophyte_sp_P503B	Pearson Correlation	-0.0784373	0.0123278	0.121059	-0.0955544	.876**	-0.087871	-0.133926	.549**	0.0920519	0.112509	0.178778	.940**	0.284173	-0.206824	-0.135617	-0.0826453	-0.133646	-0.175003	0.140057	-0.0513508	-0.0650862	-0.0570009	-0.0659968	-0.0812665	-0.136119	-0.0753275	-0.0721369	-0.0509873	0.0193879	.c	-0.0775538	-0.11899	-0.073197	.733**	-0.0649936	-0.0441333	-0.0441333	-0.0742415	0.031588	-0.0861228	0.350382	.415*	-0.0137641	.948**	.559**	-0.0441333
			Sig. (2-tailed)	0.691559	0.950355	0.539451	0.628611	9.85363e-10	0.656585	0.496866	0.00247757	0.641304	0.568667	0.362698	1.06707e-13	0.14277	0.290976	0.491397	0.675877	0.497774	0.373085	0.477185	0.795245	0.742117	0.773268	0.738633	0.681001	0.48978	0.703229	0.715272	0.796665	0.921993		0.694868	0.546457	0.711263	9.18453e-06	0.742472	0.823541	0.823541	0.707321	0.873222	0.663016	0.0675563	0.0280331	0.94458	2.12733e-14	0.0019781	0.823541
			N	28	28	28	28	28	28	28	28	28	28	28	28	28	28	28	28	28	28	28	28	28	28	28	28	28	28	28	28	28	28	28	28	28	28	28	28	28	28	28	28	28	28	28	28	28	28
		fungal_sp_YNLF_26	Pearson Correlation	-0.0658252	-0.0945986	0.137412	-0.101442	.900**	-0.073742	-0.112391	.575**	0.107284	0.138004	0.205794	.943**	0.28183	-0.206133	-0.130156	-0.0689626	-0.138631	-0.180482	0.123491	-0.0559997	-0.0546208	-0.113229	-0.0573598	-0.0681994	-0.121122	-0.0632154	-0.0630077	-0.0427889	0.0303149	.c	-0.0716882	-0.106936	-0.0633327	.757**	-0.0545432	-0.037037	-0.037037	-0.062304	0.0524379	-0.0722749	0.369768	.435*	-0.0119407	.971**	.505**	-0.037037
			Sig. (2-tailed)	0.739289	0.632065	0.485625	0.607506	6.78749e-11	0.709205	0.569075	0.00137598	0.586865	0.483731	0.293439	6.87067e-14	0.146236	0.292626	0.509167	0.727319	0.481725	0.358065	0.531273	0.77715	0.782506	0.56618	0.771877	0.730225	0.53924	0.749292	0.750089	0.828837	0.878294		0.716971	0.588087	0.748841	3.14559e-06	0.782808	0.851574	0.851574	0.752794	0.791004	0.714749	0.0527825	0.0208403	0.951912	1.16158e-17	0.00617331	0.851574
			N	28	28	28	28	28	28	28	28	28	28	28	28	28	28	28	28	28	28	28	28	28	28	28	28	28	28	28	28	28	28	28	28	28	28	28	28	28	28	28	28	28	28	28	28	28	28
		unculturedcompost_fungus	Pearson Correlation	-0.0958052	-0.135725	-0.0645488	-0.148478	.407*	0.152604	-0.189684	-0.146038	0.167773	-0.158887	-0.0828867	-0.0503634	-0.110328	-0.368459	-0.134796	0.0614763	-0.196505	-0.293616	-0.0566051	0.016975	-0.0561188	0.179926	0.177452	.612**	0.0613059	0.0732024	.978**	0.219949	-0.0946241	.c	-0.096258	-0.217861	0.218918	-0.0650959	-0.0188561	0.157023	-0.080261	-0.0264423	-0.118381	-0.0158501	0.0466577	0.0369927	-0.0745278	0.139245	-0.204033	.640**
			Sig. (2-tailed)	0.627706	0.491047	0.744176	0.45082	0.0316789	0.438193	0.33366	0.458379	0.393455	0.419339	0.674981	0.799102	0.576233	0.0536927	0.494049	0.75598	0.31624	0.129397	0.774802	0.931678	0.776688	0.359572	0.366325	0.000544855	0.756635	0.711242	3.09346e-19	0.260742	0.631972		0.626073	0.265409	0.26304	0.74208	0.924127	0.424884	0.684747	0.893748	0.548528	0.936196	0.813618	0.85175	0.706241	0.479767	0.297679	0.000246167
			N	28	28	28	28	28	28	28	28	28	28	28	28	28	28	28	28	28	28	28	28	28	28	28	28	28	28	28	28	28	28	28	28	28	28	28	28	28	28	28	28	28	28	28	28	28	28
		unculturedfungus.5	Pearson Correlation	0.312625	.792**	-0.157869	-0.243678	-0.231967	0.212694	0.0418072	0.146639	-0.326338	-0.14378	0.369751	-0.211499	-0.186712	0.149084	-0.0602813	-0.174781	0.135289	0.247555	-0.344076	-0.101637	-0.171214	0.112693	0.0092658	0.0458663	-0.177759	-0.069121	-0.138976	0.0139439	-0.080158	.c	0.0804868	-0.226763	-0.0630339	-0.0798553	-0.0768193	0.0174911	-0.069662	-0.0709632	-0.107146	0.00532819	-0.0805337	-0.0771989	-0.0806918	-0.202015	-0.124738	-0.0895399
			Sig. (2-tailed)	0.10529	5.21781e-07	0.422364	0.211454	0.234921	0.27719	0.832709	0.456511	0.0901039	0.465433	0.0527947	0.279961	0.34143	0.448956	0.760585	0.373701	0.492456	0.204052	0.0729945	0.606813	0.383683	0.568033	0.962676	0.816726	0.365483	0.726716	0.480626	0.943857	0.685131		0.683905	0.245884	0.749989	0.68626	0.697623	0.929606	0.724659	0.719718	0.58735	0.978532	0.68373	0.696198	0.683141	0.302585	0.527101	0.650469
			N	28	28	28	28	28	28	28	28	28	28	28	28	28	28	28	28	28	28	28	28	28	28	28	28	28	28	28	28	28	28	28	28	28	28	28	28	28	28	28	28	28	28	28	28	28	28
		unculturedleaf_litter_fungus	Pearson Correlation	-0.0460652	-0.0869402	-0.0754318	0.0577791	-0.0598275	-0.0785705	-0.118338	-0.0841028	.883**	-0.120162	-0.117446	-0.0625494	0.0286619	-0.0847728	-0.0683471	-0.0736868	0.185894	0.19603	0.0791975	-0.126584	-0.0583959	-0.118961	-0.0452562	-0.0647912	-0.07684	-0.0670824	-0.0601132	-0.0455985	0.0570518	.c	-0.0751243	0.161018	-0.0440205	-0.0704843	-0.0583455	-0.0396961	-0.0396961	-0.0652909	-0.062377	-0.0719928	-0.0684056	-0.0669591	-0.048433	-0.0521054	0.165697	-0.0381681
			Sig. (2-tailed)	0.815944	0.660006	0.702837	0.770254	0.762336	0.691061	0.548671	0.670475	4.91964e-10	0.542483	0.55171	0.751851	0.884885	0.667998	0.729662	0.709413	0.343587	0.317434	0.688716	0.520958	0.767867	0.546554	0.819124	0.743247	0.697545	0.734485	0.761233	0.817778	0.773071		0.703994	0.413046	0.823985	0.721536	0.768062	0.841047	0.841047	0.741333	0.752514	0.715817	0.72944	0.734956	0.806656	0.792301	0.399421	0.847093
			N	28	28	28	28	28	28	28	28	28	28	28	28	28	28	28	28	28	28	28	28	28	28	28	28	28	28	28	28	28	28	28	28	28	28	28	28	28	28	28	28	28	28	28	28	28	28
		unculturedsoil_fungus.1	Pearson Correlation	-0.152408	-0.266813	-0.106443	-0.0708794	-0.0533062	-0.201618	-0.0717604	-0.241137	-0.0905722	0.184643	-0.321936	-0.00176629	-0.175749	-0.0818449	0.183814	.446*	-0.291283	-0.0849133	0.0612624	-0.11467	.653**	-0.0938297	-0.148985	-0.120164	0.105015	-0.00690997	0.0186217	-0.11439	-0.0652417	.c	-0.0759841	0.245448	-0.0823095	-0.135739	-0.12409	-0.111104	-0.0431822	-0.142182	-0.192332	-0.128346	.376*	-0.177886	-0.0647425	-0.103197	-0.0323366	-0.0383082
			Sig. (2-tailed)	0.43879	0.169906	0.589819	0.720037	0.787621	0.303558	0.716697	0.216405	0.646696	0.346901	0.0947866	0.992883	0.371019	0.67885	0.349108	0.0173964	0.132612	0.667479	0.756803	0.561216	0.000166994	0.634849	0.44926	0.542477	0.594848	0.972162	0.925068	0.56218	0.741522		0.70076	0.208052	0.677124	0.491002	0.529269	0.573537	0.827287	0.470458	0.32683	0.515123	0.0489273	0.365137	0.743434	0.601275	0.870243	0.846539
			N	28	28	28	28	28	28	28	28	28	28	28	28	28	28	28	28	28	28	28	28	28	28	28	28	28	28	28	28	28	28	28	28	28	28	28	28	28	28	28	28	28	28	28	28	28	28
	NCU	Alistipes.indistinctus	Pearson Correlation	1	.499*	0.349977	0.349977	-0.084202	0.335013	-0.145405	-0.0995097	-0.084202	-0.0957032	-0.084202	.489*	.707**	-0.340857	-0.158517	-0.24816	-0.12875	-0.28323	-0.204474	0.26408	0.339944	.903**	0.251962	-0.0245881	0.110755	-0.116498	0.0152025	.979**	.c	0.349977	0.325228	0.356866	-0.16851	0.233861	0.349977	.c	0.349977	.c	-0.101977	0.338205	-0.084202	.c	0.349977	0.0414077	0.316032	0.349977
			Sig. (2-tailed)		0.0413699	0.168481	0.168481	0.747982	0.188693	0.577646	0.703958	0.747982	0.714829	0.747982	0.046378	0.00150597	0.180619	0.543411	0.336858	0.622385	0.270641	0.431151	0.305731	0.181864	6.7646e-07	0.329264	0.925371	0.672166	0.656127	0.95382	7.78852e-12		0.168481	0.202741	0.159686	0.517948	0.366309	0.168481		0.168481		0.69694	0.184253	0.747982		0.168481	0.874622	0.216548	0.168481
			N	17	17	17	17	17	17	17	17	17	17	17	17	17	17	17	17	17	17	17	17	17	17	17	17	17	17	17	17	17	17	17	17	17	17	17	17	17	17	17	17	17	17	17	17	17	17
		Alistipes.massiliensis	Pearson Correlation	.499*	1	-0.1159	-0.1159	-0.1159	-0.100583	0.30623	-0.0945812	-0.1159	-0.12857	.719**	0.256915	.864**	-0.389612	-0.197047	-0.331803	-0.0729945	-0.289164	-0.0938729	0.237614	-0.112279	.603*	-0.0473274	-0.135094	-0.109989	-0.12054	0.169517	.551*	.c	-0.1159	-0.107116	.690**	-0.0672005	-0.167617	-0.1159	.c	-0.1159	.c	.511*	-0.091948	.719**	.c	-0.1159	.649**	0.232836	-0.1159
			Sig. (2-tailed)	0.0413699		0.657791	0.657791	0.657791	0.700902	0.231918	0.718043	0.657791	0.622875	0.00113605	0.31952	7.69755e-06	0.122132	0.448426	0.193228	0.780697	0.260292	0.720074	0.358444	0.667895	0.0103536	0.85686	0.605185	0.674316	0.644921	0.515414	0.0217388		0.657791	0.682399	0.00219394	0.797751	0.520201	0.657791		0.657791		0.0360852	0.725604	0.00113605		0.657791	0.00478089	0.368475	0.657791
			N	17	17	17	17	17	17	17	17	17	17	17	17	17	17	17	17	17	17	17	17	17	17	17	17	17	17	17	17	17	17	17	17	17	17	17	17	17	17	17	17	17	17	17	17	17	17
		Alkalimonas.amylolytica	Pearson Correlation	0.349977	-0.1159	1	1.000**	-0.0625	.991**	-0.107928	-0.0738623	-0.0625	-0.0710369	-0.0625	-0.115474	-0.119751	-0.248358	-0.117661	-0.1842	-0.138672	-0.210231	-0.151774	0.363521	.993**	-0.0699601	0.470803	0.107158	0.235034	-0.0864718	-0.0692201	0.153645	.c	1.000**	.972**	-0.073677	-0.0899904	.780**	1.000**	.c	1.000**	.c	0.000537696	.991**	-0.0625	.c	1.000**	0.289136	-0.124396	1.000**
			Sig. (2-tailed)	0.168481	0.657791		0	0.81165	1.72683e-14	0.680111	0.778151	0.81165	0.786449	0.81165	0.658976	0.647103	0.33646	0.652894	0.47912	0.595568	0.418003	0.560904	0.151489	3.17856e-15	0.789617	0.0564658	0.682281	0.363841	0.741404	0.791796	0.556026		0	8.60477e-11	0.778694	0.73124	0.000222284	0		0		0.998366	2.11305e-14	0.81165		3.0435e-115	0.260341	0.634299	0
			N	17	17	17	17	17	17	17	17	17	17	17	17	17	17	17	17	17	17	17	17	17	17	17	17	17	17	17	17	17	17	17	17	17	17	17	17	17	17	17	17	17	17	17	17	17	17
		Anoxybacillus.kestanbolensis	Pearson Correlation	0.349977	-0.1159	1.000**	1	-0.0625	.991**	-0.107928	-0.0738623	-0.0625	-0.0710369	-0.0625	-0.115474	-0.119751	-0.248358	-0.117661	-0.1842	-0.138672	-0.210231	-0.151774	0.363521	.993**	-0.0699601	0.470803	0.107158	0.235034	-0.0864718	-0.0692201	0.153645	.c	1.000**	.972**	-0.073677	-0.0899904	.780**	1.000**	.c	1.000**	.c	0.000537696	.991**	-0.0625	.c	1.000**	0.289136	-0.124396	1.000**
			Sig. (2-tailed)	0.168481	0.657791	0		0.81165	1.72683e-14	0.680111	0.778151	0.81165	0.786449	0.81165	0.658976	0.647103	0.33646	0.652894	0.47912	0.595568	0.418003	0.560904	0.151489	3.17856e-15	0.789617	0.0564658	0.682281	0.363841	0.741404	0.791796	0.556026		0	8.60477e-11	0.778694	0.73124	0.000222284	0		0		0.998366	2.11305e-14	0.81165		3.0435e-115	0.260341	0.634299	0
			N	17	17	17	17	17	17	17	17	17	17	17	17	17	17	17	17	17	17	17	17	17	17	17	17	17	17	17	17	17	17	17	17	17	17	17	17	17	17	17	17	17	17	17	17	17	17
		Aquamonas.haywardensis	Pearson Correlation	-0.084202	-0.1159	-0.0625	-0.0625	1	-0.0744915	-0.0480945	-0.0738623	1.000**	.993**	-0.0625	-0.115474	-0.119751	0.323238	-0.0426288	-0.131115	-0.205955	0.0141977	0.0247046	-0.144665	-0.0700382	-0.0699601	-0.147071	-0.0728506	-0.120386	-0.0864718	0.0122245	-0.0753491	.c	-0.0625	-0.0764807	-0.105371	-0.140355	.576*	-0.0625	.c	-0.0625	.c	-0.0879395	-0.0709823	-0.0625	.c	-0.0625	-0.0817654	-0.199124	-0.0625
			Sig. (2-tailed)	0.747982	0.657791	0.81165	0.81165		0.776306	0.854563	0.778151	0	2.6069e-15	0.81165	0.658976	0.647103	0.205678	0.870953	0.615949	0.427748	0.95687	0.925018	0.579604	0.789387	0.789617	0.573246	0.78112	0.645347	0.741404	0.96286	0.773793		0.81165	0.770481	0.687327	0.591066	0.0155429	0.81165		0.81165		0.73716	0.786609	0.81165		0.81165	0.755062	0.443559	0.81165
			N	17	17	17	17	17	17	17	17	17	17	17	17	17	17	17	17	17	17	17	17	17	17	17	17	17	17	17	17	17	17	17	17	17	17	17	17	17	17	17	17	17	17	17	17	17	17
		Bacillus.cereus	Pearson Correlation	0.335013	-0.100583	.991**	.991**	-0.0744915	1	-0.128636	-0.0713718	-0.0744915	-0.0829459	-0.0744915	-0.120276	-0.1235	-0.206817	-0.13088	-0.214219	-0.112561	-0.203483	-0.124375	0.349433	.998**	-0.0747224	0.450116	0.0936746	0.221339	-0.093095	-0.0893465	0.139816	.c	.991**	.990**	-0.0613609	-0.10825	.765**	.991**	.c	.991**	.c	-0.0179532	.990**	-0.0744915	.c	.991**	0.274465	-0.151036	.991**
			Sig. (2-tailed)	0.188693	0.700902	1.72683e-14	1.72683e-14	0.776306		0.622696	0.785464	0.776306	0.75163	0.776306	0.645651	0.636761	0.425774	0.616588	0.409019	0.667108	0.433435	0.634355	0.169189	6.70685e-19	0.775629	0.0698332	0.720643	0.393242	0.722307	0.733097	0.592506		1.72683e-14	3.15091e-14	0.815027	0.679204	0.000347159	1.72683e-14		1.72683e-14		0.945476	3.82574e-14	0.776306		1.72683e-14	0.286379	0.562832	1.72683e-14
			N	17	17	17	17	17	17	17	17	17	17	17	17	17	17	17	17	17	17	17	17	17	17	17	17	17	17	17	17	17	17	17	17	17	17	17	17	17	17	17	17	17	17	17	17	17	17
		Bacillus.clausii	Pearson Correlation	-0.145405	0.30623	-0.107928	-0.107928	-0.0480945	-0.128636	1	-0.127549	-0.0480945	0.0426495	.536*	.504*	0.1287	-0.29452	0.261885	0.0109439	-0.102585	-0.26421	-0.252152	.505*	-0.120946	-0.120811	.584*	-0.125802	-0.0250681	-0.0840749	-0.0411419	-0.130117	.c	-0.107928	-0.132071	0.145333	0.00189946	-0.118565	-0.107928	.c	-0.107928	.c	.489*	-0.122576	.536*	.c	-0.107928	0.476689	-0.0636706	-0.107928
			Sig. (2-tailed)	0.577646	0.231918	0.680111	0.680111	0.854563	0.622696		0.625661	0.854563	0.870891	0.0264795	0.0393248	0.622522	0.251167	0.309916	0.966748	0.695214	0.305483	0.328886	0.0386223	0.6438	0.644173	0.0139141	0.630441	0.923918	0.748351	0.875421	0.618663		0.680111	0.613357	0.577835	0.994227	0.650386	0.680111		0.680111		0.0465555	0.639304	0.0264795		0.680111	0.0530376	0.808184	0.680111
			N	17	17	17	17	17	17	17	17	17	17	17	17	17	17	17	17	17	17	17	17	17	17	17	17	17	17	17	17	17	17	17	17	17	17	17	17	17	17	17	17	17	17	17	17	17	17
		Bacteroides.coprophilus	Pearson Correlation	-0.0995097	-0.0945812	-0.0738623	-0.0738623	-0.0738623	-0.0713718	-0.127549	1	-0.0738623	-0.082549	-0.0738623	-0.12696	-0.122729	-0.116168	-0.129907	0.421697	-0.0709674	-0.204624	0.321103	0.0232846	-0.0743224	-0.0684449	-0.013389	-0.0860947	-0.0779333	-0.0858101	-0.00744162	-0.0890474	.c	-0.0738623	-0.0737223	.534*	-0.107322	-0.106822	-0.0738623	.c	-0.0738623	.c	-0.126967	-0.0675589	-0.0738623	.c	-0.0738623	-0.0966302	0.279355	-0.0738623
			Sig. (2-tailed)	0.703958	0.718043	0.778151	0.778151	0.778151	0.785464	0.625661		0.778151	0.752784	0.778151	0.627273	0.638883	0.657044	0.619234	0.0918034	0.786653	0.430807	0.208862	0.929318	0.776802	0.794081	0.959325	0.742496	0.766234	0.74332	0.977386	0.733961		0.778151	0.778561	0.0270913	0.681818	0.68323	0.778151		0.778151		0.627254	0.796693	0.778151		0.778151	0.712177	0.277532	0.778151
			N	17	17	17	17	17	17	17	17	17	17	17	17	17	17	17	17	17	17	17	17	17	17	17	17	17	17	17	17	17	17	17	17	17	17	17	17	17	17	17	17	17	17	17	17	17	17
		Bacteroides.eggerthii	Pearson Correlation	-0.084202	-0.1159	-0.0625	-0.0625	1.000**	-0.0744915	-0.0480945	-0.0738623	1	.993**	-0.0625	-0.115474	-0.119751	0.323238	-0.0426288	-0.131115	-0.205955	0.0141977	0.0247046	-0.144665	-0.0700382	-0.0699601	-0.147071	-0.0728506	-0.120386	-0.0864718	0.0122245	-0.0753491	.c	-0.0625	-0.0764807	-0.105371	-0.140355	.576*	-0.0625	.c	-0.0625	.c	-0.0879395	-0.0709823	-0.0625	.c	-0.0625	-0.0817654	-0.199124	-0.0625
			Sig. (2-tailed)	0.747982	0.657791	0.81165	0.81165	0	0.776306	0.854563	0.778151		2.6069e-15	0.81165	0.658976	0.647103	0.205678	0.870953	0.615949	0.427748	0.95687	0.925018	0.579604	0.789387	0.789617	0.573246	0.78112	0.645347	0.741404	0.96286	0.773793		0.81165	0.770481	0.687327	0.591066	0.0155429	0.81165		0.81165		0.73716	0.786609	0.81165		0.81165	0.755062	0.443559	0.81165
			N	17	17	17	17	17	17	17	17	17	17	17	17	17	17	17	17	17	17	17	17	17	17	17	17	17	17	17	17	17	17	17	17	17	17	17	17	17	17	17	17	17	17	17	17	17	17
		Bacteroides.fragilis	Pearson Correlation	-0.0957032	-0.12857	-0.0710369	-0.0710369	.993**	-0.0829459	0.0426495	-0.082549	.993**	1	-0.0710369	-0.0289756	-0.13449	0.307207	0.00828033	-0.108997	-0.201574	-0.0102411	0.00897731	-0.0851308	-0.078307	-0.0787871	-0.0604248	-0.0828013	-0.116147	-0.0974442	-0.00831971	-0.085641	.c	-0.0710369	-0.0843677	-0.129381	-0.141827	.565*	-0.0710369	.c	-0.0710369	.c	-0.0841586	-0.0798417	-0.0710369	.c	-0.0710369	-0.0929337	-0.210674	-0.0710369
			Sig. (2-tailed)	0.714829	0.622875	0.786449	0.786449	2.6069e-15	0.75163	0.870891	0.752784	2.6069e-15		0.786449	0.912099	0.606814	0.230356	0.974839	0.677104	0.437855	0.968883	0.972721	0.745289	0.765143	0.763741	0.817804	0.75205	0.657103	0.70985	0.974719	0.74381		0.786449	0.747502	0.620665	0.587142	0.0182354	0.786449		0.786449		0.748108	0.760665	0.786449		0.786449	0.722771	0.416999	0.786449
			N	17	17	17	17	17	17	17	17	17	17	17	17	17	17	17	17	17	17	17	17	17	17	17	17	17	17	17	17	17	17	17	17	17	17	17	17	17	17	17	17	17	17	17	17	17	17
		Bacteroides.ovatus	Pearson Correlation	-0.084202	.719**	-0.0625	-0.0625	-0.0625	-0.0744915	.536*	-0.0738623	-0.0625	-0.0710369	1	-0.115474	0.433594	-0.307897	-0.117661	-0.1842	-0.231939	-0.210231	-0.151774	0.213174	-0.0700382	-0.0699601	-0.0380614	-0.0728506	-0.120386	-0.0864718	0.208911	-0.0753491	.c	-0.0625	-0.0764807	.534*	0.0672232	-0.090389	-0.0625	.c	-0.0625	.c	.793**	-0.0709823	1.000**	.c	-0.0625	.937**	-0.0145386	-0.0625
			Sig. (2-tailed)	0.747982	0.00113605	0.81165	0.81165	0.81165	0.776306	0.0264795	0.778151	0.81165	0.786449		0.658976	0.0820737	0.229256	0.652894	0.47912	0.370376	0.418003	0.560904	0.411362	0.789387	0.789617	0.884688	0.78112	0.645347	0.741404	0.420999	0.773793		0.81165	0.770481	0.0271761	0.797684	0.730092	0.81165		0.81165		0.000145847	0.786609	0		0.81165	2.90055e-08	0.955835	0.81165
			N	17	17	17	17	17	17	17	17	17	17	17	17	17	17	17	17	17	17	17	17	17	17	17	17	17	17	17	17	17	17	17	17	17	17	17	17	17	17	17	17	17	17	17	17	17	17
		Bacteroides.plebeius	Pearson Correlation	.489*	0.256915	-0.115474	-0.115474	-0.115474	-0.120276	.504*	-0.12696	-0.115474	-0.0289756	-0.115474	1	0.389809	-0.256822	0.229765	-0.0239693	-0.116659	-0.354042	-0.265396	0.454034	-0.11209	.558*	.570*	-0.134598	0.00258631	-0.159764	-0.137092	.541*	.c	-0.115474	-0.107164	0.134242	-0.144418	-0.167001	-0.115474	.c	-0.115474	.c	-0.0763569	-0.131146	-0.115474	.c	-0.115474	-0.151068	0.304806	-0.115474
			Sig. (2-tailed)	0.046378	0.31952	0.658976	0.658976	0.658976	0.645651	0.0393248	0.627273	0.658976	0.912099	0.658976		0.121927	0.319702	0.375004	0.927244	0.655679	0.163253	0.303235	0.0671391	0.668424	0.0200049	0.0168567	0.606523	0.99214	0.540205	0.599806	0.0250268		0.658976	0.682265	0.607484	0.580258	0.521757	0.658976		0.658976		0.770843	0.615867	0.658976		0.658976	0.562748	0.234206	0.658976
			N	17	17	17	17	17	17	17	17	17	17	17	17	17	17	17	17	17	17	17	17	17	17	17	17	17	17	17	17	17	17	17	17	17	17	17	17	17	17	17	17	17	17	17	17	17	17
		Bacteroides.uniformis	Pearson Correlation	.707**	.864**	-0.119751	-0.119751	-0.119751	-0.1235	0.1287	-0.122729	-0.119751	-0.13449	0.433594	0.389809	1	-0.323284	-0.103161	-0.308153	-0.0272389	-0.220246	0.0489911	0.155032	-0.122534	.805**	-0.021026	-0.139583	-0.10205	-0.150608	0.106786	.772**	.c	-0.119751	-0.123542	.612**	0.168772	-0.173187	-0.119751	.c	-0.119751	.c	0.263087	-0.12098	0.433594	.c	-0.119751	0.374084	0.238079	-0.119751
			Sig. (2-tailed)	0.00150597	7.69755e-06	0.647103	0.647103	0.647103	0.636761	0.622522	0.638883	0.647103	0.606814	0.0820737	0.121927		0.20561	0.69358	0.22885	0.91735	0.395643	0.85188	0.552421	0.63942	9.86829e-05	0.93616	0.59313	0.696733	0.563952	0.683331	0.000286231		0.647103	0.636646	0.00896292	0.517288	0.506224	0.647103		0.647103		0.30762	0.643706	0.0820737		0.647103	0.139077	0.357477	0.647103
			N	17	17	17	17	17	17	17	17	17	17	17	17	17	17	17	17	17	17	17	17	17	17	17	17	17	17	17	17	17	17	17	17	17	17	17	17	17	17	17	17	17	17	17	17	17	17
		Bifidobacterium.adolescentis	Pearson Correlation	-0.340857	-0.389612	-0.248358	-0.248358	0.323238	-0.206817	-0.29452	-0.116168	0.323238	0.307207	-0.307897	-0.256822	-0.323284	1	-0.154967	-0.102098	0.145616	0.233504	0.0153751	-0.279081	-0.196452	-0.272289	-0.268596	-0.371272	-0.461656	-0.328884	-.508*	-0.306021	.c	-0.248358	-0.142467	-0.325448	-0.157194	-0.000719676	-0.248358	.c	-0.248358	.c	-.501*	-0.267856	-0.307897	.c	-0.248358	-0.382021	-.592*	-0.248358
			Sig. (2-tailed)	0.180619	0.122132	0.33646	0.33646	0.205678	0.425774	0.251167	0.657044	0.205678	0.230356	0.229256	0.319702	0.20561		0.552589	0.696598	0.577087	0.367062	0.953297	0.278024	0.449826	0.290372	0.297223	0.14231	0.0621178	0.197415	0.0374937	0.232253		0.33646	0.585437	0.202417	0.546825	0.997813	0.33646		0.33646		0.0405937	0.298607	0.229256		0.33646	0.130225	0.0123084	0.33646
			N	17	17	17	17	17	17	17	17	17	17	17	17	17	17	17	17	17	17	17	17	17	17	17	17	17	17	17	17	17	17	17	17	17	17	17	17	17	17	17	17	17	17	17	17	17	17
		Bifidobacterium.animalis	Pearson Correlation	-0.158517	-0.197047	-0.117661	-0.117661	-0.0426288	-0.13088	0.261885	-0.129907	-0.0426288	0.00828033	-0.117661	0.229765	-0.103161	-0.154967	1	-0.0974482	-0.0829387	-0.225628	0.0207762	0.11316	-0.126179	-0.125333	0.16947	-0.137147	-0.134372	-0.155455	-0.253775	-0.141851	.c	-0.117661	-0.13279	-0.325817	0.125056	-0.12311	-0.117661	.c	-0.117661	.c	-0.121886	-0.126319	-0.117661	.c	-0.117661	-0.15393	0.146451	-0.117661
			Sig. (2-tailed)	0.543411	0.448426	0.652894	0.652894	0.870953	0.616588	0.309916	0.619234	0.870953	0.974839	0.652894	0.375004	0.69358	0.552589		0.709839	0.751651	0.383898	0.936917	0.665432	0.629411	0.631729	0.515532	0.599658	0.607132	0.551324	0.325677	0.587077		0.652894	0.611408	0.201877	0.632486	0.637834	0.652894		0.652894		0.641204	0.629025	0.652894		0.652894	0.555284	0.57488	0.652894
			N	17	17	17	17	17	17	17	17	17	17	17	17	17	17	17	17	17	17	17	17	17	17	17	17	17	17	17	17	17	17	17	17	17	17	17	17	17	17	17	17	17	17	17	17	17	17
		Bifidobacterium.bifidum	Pearson Correlation	-0.24816	-0.331803	-0.1842	-0.1842	-0.131115	-0.214219	0.0109439	0.421697	-0.131115	-0.108997	-0.1842	-0.0239693	-0.308153	-0.102098	-0.0974482	1	-0.168741	.491*	0.0276997	-0.0827965	-0.202402	-0.203932	0.142966	.598*	.543*	.549*	.539*	-0.222069	.c	-0.1842	-0.217486	-0.110064	0.333218	-0.233104	-0.1842	.c	-0.1842	.c	0.231506	-0.206613	-0.1842	.c	-0.1842	-0.240979	-0.0978525	-0.1842
			Sig. (2-tailed)	0.336858	0.193228	0.47912	0.47912	0.615949	0.409019	0.966748	0.0918034	0.615949	0.677104	0.47912	0.927244	0.22885	0.696598	0.709839		0.517367	0.0454326	0.915956	0.752064	0.435935	0.432401	0.584111	0.0113022	0.0241996	0.0225149	0.0255237	0.391643		0.47912	0.401738	0.674106	0.191221	0.367909	0.47912		0.47912		0.371293	0.426242	0.47912		0.47912	0.351474	0.708684	0.47912
			N	17	17	17	17	17	17	17	17	17	17	17	17	17	17	17	17	17	17	17	17	17	17	17	17	17	17	17	17	17	17	17	17	17	17	17	17	17	17	17	17	17	17	17	17	17	17
		Bifidobacterium.longum	Pearson Correlation	-0.12875	-0.0729945	-0.138672	-0.138672	-0.205955	-0.112561	-0.102585	-0.0709674	-0.205955	-0.201574	-0.231939	-0.116659	-0.0272389	0.145616	-0.0829387	-0.168741	1	0.233246	.605*	-0.120057	-0.157583	0.00206663	-0.0213968	-0.303154	-0.269984	-0.147959	-0.284384	-0.105923	.c	-0.138672	-0.174002	-0.281781	0.182283	-0.242746	-0.138672	.c	-0.138672	.c	-0.37953	-0.0480622	-0.231939	.c	-0.138672	-0.270875	-0.273301	-0.138672
			Sig. (2-tailed)	0.622385	0.780697	0.595568	0.595568	0.427748	0.667108	0.695214	0.786653	0.427748	0.437855	0.370376	0.655679	0.91735	0.577087	0.751651	0.517367		0.367608	0.0100716	0.646255	0.54582	0.993719	0.935036	0.236881	0.294636	0.570906	0.268608	0.685766		0.595568	0.504193	0.273206	0.483786	0.347845	0.595568		0.595568		0.13296	0.85466	0.370376		0.595568	0.292983	0.288511	0.595568
			N	17	17	17	17	17	17	17	17	17	17	17	17	17	17	17	17	17	17	17	17	17	17	17	17	17	17	17	17	17	17	17	17	17	17	17	17	17	17	17	17	17	17	17	17	17	17
		Bifidobacterium.pseudolongum	Pearson Correlation	-0.28323	-0.289164	-0.210231	-0.210231	0.0141977	-0.203483	-0.26421	-0.204624	0.0141977	-0.0102411	-0.210231	-0.354042	-0.220246	0.233504	-0.225628	.491*	0.233246	1	0.189035	-.546*	-0.205037	-0.20673	-0.12915	0.44177	0.361718	.517*	0.389548	-0.253451	.c	-0.210231	-0.197007	-0.391938	0.478934	-0.163296	-0.210231	.c	-0.210231	.c	0.0605016	-0.205962	-0.210231	.c	-0.210231	-0.275034	-0.395914	-0.210231
			Sig. (2-tailed)	0.270641	0.260292	0.418003	0.418003	0.95687	0.433435	0.305483	0.430807	0.95687	0.968883	0.418003	0.163253	0.395643	0.367062	0.383898	0.0454326	0.367608		0.46745	0.0233844	0.429855	0.425972	0.621295	0.0758357	0.153681	0.0334514	0.122199	0.326316		0.418003	0.44852	0.119724	0.0517717	0.531164	0.418003		0.418003		0.817576	0.427732	0.418003		0.418003	0.285342	0.115686	0.418003
			N	17	17	17	17	17	17	17	17	17	17	17	17	17	17	17	17	17	17	17	17	17	17	17	17	17	17	17	17	17	17	17	17	17	17	17	17	17	17	17	17	17	17	17	17	17	17
		Blautia.obeum	Pearson Correlation	-0.204474	-0.0938729	-0.151774	-0.151774	0.0247046	-0.124375	-0.252152	0.321103	0.0247046	0.00897731	-0.151774	-0.265396	0.0489911	0.0153751	0.0207762	0.0276997	.605*	0.189035	1	-0.0721346	-0.156733	-0.0949408	-0.193681	-0.176909	-0.224767	-0.123726	-0.00569194	-0.182976	.c	-0.151774	-0.159403	0.0596313	.507*	-0.108825	-0.151774	.c	-0.151774	.c	-0.255126	-0.086397	-0.151774	.c	-0.151774	-0.198557	-0.0828113	-0.151774
			Sig. (2-tailed)	0.431151	0.720074	0.560904	0.560904	0.925018	0.634355	0.328886	0.208862	0.925018	0.972721	0.560904	0.303235	0.85188	0.953297	0.936917	0.915956	0.0100716	0.46745		0.783222	0.548015	0.717012	0.45637	0.496984	0.385765	0.63614	0.982703	0.482097		0.560904	0.541132	0.820159	0.0377344	0.677587	0.560904		0.560904		0.323019	0.741621	0.560904		0.560904	0.444885	0.752021	0.560904
			N	17	17	17	17	17	17	17	17	17	17	17	17	17	17	17	17	17	17	17	17	17	17	17	17	17	17	17	17	17	17	17	17	17	17	17	17	17	17	17	17	17	17	17	17	17	17
		Blautia.producta	Pearson Correlation	0.26408	0.237614	0.363521	0.363521	-0.144665	0.349433	.505*	0.0232846	-0.144665	-0.0851308	0.213174	0.454034	0.155032	-0.279081	0.11316	-0.0827965	-0.120057	-.546*	-0.0721346	1	0.346345	0.127019	.586*	-0.27305	-0.143892	-0.372565	-0.188243	0.200213	.c	0.363521	0.324491	0.180719	-0.24576	0.207038	0.363521	.c	0.363521	.c	0.085039	0.36769	0.213174	.c	0.363521	0.331368	0.102132	0.363521
			Sig. (2-tailed)	0.305731	0.358444	0.151489	0.151489	0.579604	0.169189	0.0386223	0.929318	0.579604	0.745289	0.411362	0.0671391	0.552421	0.278024	0.665432	0.752064	0.646255	0.0233844	0.783222		0.173248	0.627111	0.0135107	0.288973	0.581651	0.140817	0.469352	0.441019		0.151489	0.203825	0.48761	0.341704	0.42527	0.151489		0.151489		0.745555	0.146503	0.411362		0.151489	0.193848	0.696502	0.151489
			N	17	17	17	17	17	17	17	17	17	17	17	17	17	17	17	17	17	17	17	17	17	17	17	17	17	17	17	17	17	17	17	17	17	17	17	17	17	17	17	17	17	17	17	17	17	17
		Candidatus.Portiera	Pearson Correlation	0.339944	-0.112279	.993**	.993**	-0.0700382	.998**	-0.120946	-0.0743224	-0.0700382	-0.078307	-0.0700382	-0.11209	-0.122534	-0.196452	-0.126179	-0.202402	-0.157583	-0.205037	-0.156733	0.346345	1	-0.0783981	0.460911	0.0984225	0.224045	-0.0969014	-0.0882904	0.144622	.c	.993**	.993**	-0.0557725	-0.105447	.769**	.993**	.c	.993**	.c	-0.0109801	.982**	-0.0700382	.c	.993**	0.279379	-0.156763	.993**
			Sig. (2-tailed)	0.181864	0.667895	3.17856e-15	3.17856e-15	0.789387	6.70685e-19	0.6438	0.776802	0.789387	0.765143	0.789387	0.668424	0.63942	0.449826	0.629411	0.435935	0.54582	0.429855	0.548015	0.173248		0.764877	0.0625964	0.707058	0.387333	0.711401	0.736146	0.579718		3.17856e-15	2.58708e-15	0.831635	0.687112	0.000306417	3.17856e-15		3.17856e-15		0.966639	2.40433e-12	0.789387		3.17856e-15	0.27749	0.547939	3.17856e-15
			N	17	17	17	17	17	17	17	17	17	17	17	17	17	17	17	17	17	17	17	17	17	17	17	17	17	17	17	17	17	17	17	17	17	17	17	17	17	17	17	17	17	17	17	17	17	17
		Clostridium.celatum	Pearson Correlation	.903**	.603*	-0.0699601	-0.0699601	-0.0699601	-0.0747224	-0.120811	-0.0684449	-0.0699601	-0.0787871	-0.0699601	.558*	.805**	-0.272289	-0.125333	-0.203932	0.00206663	-0.20673	-0.0949408	0.127019	-0.0783981	1	0.0427691	-0.0815461	0.0100203	-0.0794757	0.0448929	.968**	.c	-0.0699601	-0.0856095	0.402968	-0.144826	-0.101178	-0.0699601	.c	-0.0699601	.c	-0.12099	-0.0621947	-0.0699601	.c	-0.0699601	-0.091525	0.401628	-0.0699601
			Sig. (2-tailed)	6.7646e-07	0.0103536	0.789617	0.789617	0.789617	0.775629	0.644173	0.794081	0.789617	0.763741	0.789617	0.0200049	9.86829e-05	0.290372	0.631729	0.432401	0.993719	0.425972	0.717012	0.627111	0.764877		0.870532	0.7557	0.969553	0.761732	0.864157	2.06688e-10		0.789617	0.743901	0.108759	0.579177	0.699211	0.789617		0.789617		0.643677	0.812555	0.789617		0.789617	0.726821	0.110053	0.789617
			N	17	17	17	17	17	17	17	17	17	17	17	17	17	17	17	17	17	17	17	17	17	17	17	17	17	17	17	17	17	17	17	17	17	17	17	17	17	17	17	17	17	17	17	17	17	17
		Clostridium.hiranonis	Pearson Correlation	0.251962	-0.0473274	0.470803	0.470803	-0.147071	0.450116	.584*	-0.013389	-0.147071	-0.0604248	-0.0380614	.570*	-0.021026	-0.268596	0.16947	0.142966	-0.0213968	-0.12915	-0.193681	.586*	0.460911	0.0427691	1	-0.108694	0.0804982	-0.213761	-0.209174	0.164309	.c	0.470803	0.444617	-0.0422048	-0.0609332	0.293404	0.470803	.c	0.470803	.c	0.00471534	0.446657	-0.0380614	.c	0.470803	0.127842	-0.143562	0.470803
			Sig. (2-tailed)	0.329264	0.85686	0.0564658	0.0564658	0.573246	0.0698332	0.0139141	0.959325	0.573246	0.817804	0.884688	0.0168567	0.93616	0.297223	0.515532	0.584111	0.935036	0.621295	0.45637	0.0135107	0.0625964	0.870532		0.677954	0.758752	0.410047	0.420401	0.528585		0.0564658	0.0737475	0.872227	0.816295	0.253051	0.0564658		0.0564658		0.98567	0.0722771	0.884688		0.0564658	0.624861	0.582528	0.0564658
			N	17	17	17	17	17	17	17	17	17	17	17	17	17	17	17	17	17	17	17	17	17	17	17	17	17	17	17	17	17	17	17	17	17	17	17	17	17	17	17	17	17	17	17	17	17	17
		Clostridium.neonatale	Pearson Correlation	-0.0245881	-0.135094	0.107158	0.107158	-0.0728506	0.0936746	-0.125802	-0.0860947	-0.0728506	-0.0828013	-0.0728506	-0.134598	-0.139583	-0.371272	-0.137147	.598*	-0.303154	0.44177	-0.176909	-0.27305	0.0984225	-0.0815461	-0.108694	1	.961**	.939**	.874**	-0.0490315	.c	0.107158	0.0884102	-0.220589	0.434967	0.0420869	0.107158	.c	0.107158	.c	.533*	0.0971285	-0.0728506	.c	0.107158	-0.0324685	-0.0168092	0.107158
			Sig. (2-tailed)	0.925371	0.605185	0.682281	0.682281	0.78112	0.720643	0.630441	0.742496	0.78112	0.75205	0.78112	0.606523	0.59313	0.14231	0.599658	0.0113022	0.236881	0.0758357	0.496984	0.288973	0.707058	0.7557	0.677954		9.14304e-10	2.35221e-08	4.42896e-06	0.851759		0.682281	0.7358	0.394887	0.0810008	0.872581	0.682281		0.682281		0.027742	0.710752	0.78112		0.682281	0.901548	0.948946	0.682281
			N	17	17	17	17	17	17	17	17	17	17	17	17	17	17	17	17	17	17	17	17	17	17	17	17	17	17	17	17	17	17	17	17	17	17	17	17	17	17	17	17	17	17	17	17	17	17
		Clostridium.perfringens	Pearson Correlation	0.110755	-0.109989	0.235034	0.235034	-0.120386	0.221339	-0.0250681	-0.0779333	-0.120386	-0.116147	-0.120386	0.00258631	-0.10205	-0.461656	-0.134372	.543*	-0.269984	0.361718	-0.224767	-0.143892	0.224045	0.0100203	0.0804982	.961**	1	.920**	.800**	0.066173	.c	0.235034	0.210028	-0.183753	0.361179	0.11702	0.235034	.c	0.235034	.c	.485*	0.228357	-0.120386	.c	0.235034	-0.0334232	0.028954	0.235034
			Sig. (2-tailed)	0.672166	0.674316	0.363841	0.363841	0.645347	0.393242	0.923918	0.766234	0.645347	0.657103	0.645347	0.99214	0.696733	0.0621178	0.607132	0.0241996	0.294636	0.153681	0.385765	0.581651	0.387333	0.969553	0.758752	9.14304e-10		1.80262e-07	0.000115976	0.800784		0.363841	0.418463	0.480205	0.154341	0.654676	0.363841		0.363841		0.0485309	0.378018	0.645347		0.363841	0.898667	0.912164	0.363841
			N	17	17	17	17	17	17	17	17	17	17	17	17	17	17	17	17	17	17	17	17	17	17	17	17	17	17	17	17	17	17	17	17	17	17	17	17	17	17	17	17	17	17	17	17	17	17
		Clostridium.tyrobutyricum	Pearson Correlation	-0.116498	-0.12054	-0.0864718	-0.0864718	-0.0864718	-0.093095	-0.0840749	-0.0858101	-0.0864718	-0.0974442	-0.0864718	-0.159764	-0.150608	-0.328884	-0.155455	.549*	-0.147959	.517*	-0.123726	-0.372565	-0.0969014	-0.0794757	-0.213761	.939**	.920**	1	.830**	-0.104249	.c	-0.0864718	-0.105815	-0.214864	0.401861	-0.125058	-0.0864718	.c	-0.0864718	.c	.483*	-0.0783423	-0.0864718	.c	-0.0864718	-0.113126	0.0385986	-0.0864718
			Sig. (2-tailed)	0.656127	0.644921	0.741404	0.741404	0.741404	0.722307	0.748351	0.74332	0.741404	0.70985	0.741404	0.540205	0.563952	0.197415	0.551324	0.0225149	0.570906	0.0334514	0.63614	0.140817	0.711401	0.761732	0.410047	2.35221e-08	1.80262e-07		3.67768e-05	0.690499		0.741404	0.686072	0.407576	0.109827	0.632482	0.741404		0.741404		0.0498069	0.76504	0.741404		0.741404	0.665526	0.883071	0.741404
			N	17	17	17	17	17	17	17	17	17	17	17	17	17	17	17	17	17	17	17	17	17	17	17	17	17	17	17	17	17	17	17	17	17	17	17	17	17	17	17	17	17	17	17	17	17	17
		Collinsella.aerofaciens	Pearson Correlation	0.0152025	0.169517	-0.0692201	-0.0692201	0.0122245	-0.0893465	-0.0411419	-0.00744162	0.0122245	-0.00831971	0.208911	-0.137092	0.106786	-.508*	-0.253775	.539*	-0.284384	0.389548	-0.00569194	-0.188243	-0.0882904	0.0448929	-0.209174	.874**	.800**	.830**	1	0.0309547	.c	-0.0692201	-0.105849	0.07734	0.426866	-0.049032	-0.0692201	.c	-0.0692201	.c	.684**	-0.0708372	0.208911	.c	-0.0692201	0.176216	0.110249	-0.0692201
			Sig. (2-tailed)	0.95382	0.515414	0.791796	0.791796	0.96286	0.733097	0.875421	0.977386	0.96286	0.974719	0.420999	0.599806	0.683331	0.0374937	0.325677	0.0255237	0.268608	0.122199	0.982703	0.469352	0.736146	0.864157	0.420401	4.42896e-06	0.000115976	3.67768e-05		0.906119		0.791796	0.685975	0.767968	0.0874793	0.851757	0.791796		0.791796		0.00246098	0.787036	0.420999		0.791796	0.498698	0.673586	0.791796
			N	17	17	17	17	17	17	17	17	17	17	17	17	17	17	17	17	17	17	17	17	17	17	17	17	17	17	17	17	17	17	17	17	17	17	17	17	17	17	17	17	17	17	17	17	17	17
		Collinsella.stercoris	Pearson Correlation	.979**	.551*	0.153645	0.153645	-0.0753491	0.139816	-0.130117	-0.0890474	-0.0753491	-0.085641	-0.0753491	.541*	.772**	-0.306021	-0.141851	-0.222069	-0.105923	-0.253451	-0.182976	0.200213	0.144622	.968**	0.164309	-0.0490315	0.066173	-0.104249	0.0309547	1	.c	0.153645	0.133671	0.392314	-0.158355	0.0785973	0.153645	.c	0.153645	.c	-0.107685	0.143237	-0.0753491	.c	0.153645	-0.0186373	0.360173	0.153645
			Sig. (2-tailed)	7.78852e-12	0.0217388	0.556026	0.556026	0.773793	0.592506	0.618663	0.733961	0.773793	0.74381	0.773793	0.0250268	0.000286231	0.232253	0.587077	0.391643	0.685766	0.326316	0.482097	0.441019	0.579718	2.06688e-10	0.528585	0.851759	0.800784	0.690499	0.906119			0.556026	0.609026	0.119338	0.543828	0.764295	0.556026		0.556026		0.680795	0.583391	0.773793		0.556026	0.943401	0.155577	0.556026
			N	17	17	17	17	17	17	17	17	17	17	17	17	17	17	17	17	17	17	17	17	17	17	17	17	17	17	17	17	17	17	17	17	17	17	17	17	17	17	17	17	17	17	17	17	17	17
		Coprococcus.eutactus	Pearson Correlation	.c	.c	.c	.c	.c	.c	.c	.c	.c	.c	.c	.c	.c	.c	.c	.c	.c	.c	.c	.c	.c	.c	.c	.c	.c	.c	.c	.c	.c	.c	.c	.c	.c	.c	.c	.c	.c	.c	.c	.c	.c	.c	.c	.c	.c	.c
			Sig. (2-tailed)
			N	17	17	17	17	17	17	17	17	17	17	17	17	17	17	17	17	17	17	17	17	17	17	17	17	17	17	17	17	17	17	17	17	17	17	17	17	17	17	17	17	17	17	17	17	17	17
		Cronobacter.sakazakii	Pearson Correlation	0.349977	-0.1159	1.000**	1.000**	-0.0625	.991**	-0.107928	-0.0738623	-0.0625	-0.0710369	-0.0625	-0.115474	-0.119751	-0.248358	-0.117661	-0.1842	-0.138672	-0.210231	-0.151774	0.363521	.993**	-0.0699601	0.470803	0.107158	0.235034	-0.0864718	-0.0692201	0.153645	.c	1	.972**	-0.073677	-0.0899904	.780**	1.000**	.c	1.000**	.c	0.000537696	.991**	-0.0625	.c	1.000**	0.289136	-0.124396	1.000**
			Sig. (2-tailed)	0.168481	0.657791	0	0	0.81165	1.72683e-14	0.680111	0.778151	0.81165	0.786449	0.81165	0.658976	0.647103	0.33646	0.652894	0.47912	0.595568	0.418003	0.560904	0.151489	3.17856e-15	0.789617	0.0564658	0.682281	0.363841	0.741404	0.791796	0.556026			8.60477e-11	0.778694	0.73124	0.000222284	0		0		0.998366	2.11305e-14	0.81165		3.0435e-115	0.260341	0.634299	0
			N	17	17	17	17	17	17	17	17	17	17	17	17	17	17	17	17	17	17	17	17	17	17	17	17	17	17	17	17	17	17	17	17	17	17	17	17	17	17	17	17	17	17	17	17	17	17
		Desulfovibrio.D168	Pearson Correlation	0.325228	-0.107116	.972**	.972**	-0.0764807	.990**	-0.132071	-0.0737223	-0.0764807	-0.0843677	-0.0764807	-0.107164	-0.123542	-0.142467	-0.13279	-0.217486	-0.174002	-0.197007	-0.159403	0.324491	.993**	-0.0856095	0.444617	0.0884102	0.210028	-0.105815	-0.105849	0.133671	.c	.972**	1	-0.0373211	-0.119197	.748**	.972**	.c	.972**	.c	-0.0221853	.960**	-0.0764807	.c	.972**	0.265793	-0.186466	.972**
			Sig. (2-tailed)	0.202741	0.682399	8.60477e-11	8.60477e-11	0.770481	3.15091e-14	0.613357	0.778561	0.770481	0.747502	0.770481	0.682265	0.636646	0.585437	0.611408	0.401738	0.504193	0.44852	0.541132	0.203825	2.58708e-15	0.743901	0.0737475	0.7358	0.418463	0.686072	0.685975	0.609026		8.60477e-11		0.886917	0.648636	0.000557048	8.60477e-11		8.60477e-11		0.932647	1.00584e-09	0.770481		8.60477e-11	0.302486	0.473633	8.60477e-11
			N	17	17	17	17	17	17	17	17	17	17	17	17	17	17	17	17	17	17	17	17	17	17	17	17	17	17	17	17	17	17	17	17	17	17	17	17	17	17	17	17	17	17	17	17	17	17
		Dorea.formicigenerans	Pearson Correlation	0.356866	.690**	-0.073677	-0.073677	-0.105371	-0.0613609	0.145333	.534*	-0.105371	-0.129381	.534*	0.134242	.612**	-0.325448	-0.325817	-0.110064	-0.281781	-0.391938	0.0596313	0.180719	-0.0557725	0.402968	-0.0422048	-0.220589	-0.183753	-0.214864	0.07734	0.392314	.c	-0.073677	-0.0373211	1	-0.150459	-0.126429	-0.073677	.c	-0.073677	.c	0.2882	-0.0844824	.534*	.c	-0.073677	.487*	0.426168	-0.073677
			Sig. (2-tailed)	0.159686	0.00219394	0.778694	0.778694	0.687327	0.815027	0.577835	0.0270913	0.687327	0.620665	0.0271761	0.607484	0.00896292	0.202417	0.201877	0.674106	0.273206	0.119724	0.820159	0.48761	0.831635	0.108759	0.872227	0.394887	0.480205	0.407576	0.767968	0.119338		0.778694	0.886917		0.564343	0.628724	0.778694		0.778694		0.261956	0.747169	0.0271761		0.778694	0.047581	0.0880546	0.778694
			N	17	17	17	17	17	17	17	17	17	17	17	17	17	17	17	17	17	17	17	17	17	17	17	17	17	17	17	17	17	17	17	17	17	17	17	17	17	17	17	17	17	17	17	17	17	17
		Eggerthella.lenta	Pearson Correlation	-0.16851	-0.0672005	-0.0899904	-0.0899904	-0.140355	-0.10825	0.00189946	-0.107322	-0.140355	-0.141827	0.0672232	-0.144418	0.168772	-0.157194	0.125056	0.333218	0.182283	0.478934	.507*	-0.24576	-0.105447	-0.144826	-0.0609332	0.434967	0.361179	0.401861	0.426866	-0.158355	.c	-0.0899904	-0.119197	-0.150459	1	-0.161731	-0.0899904	.c	-0.0899904	.c	0.317145	-0.0949897	0.0672232	.c	-0.0899904	0.0330639	-0.264282	-0.0899904
			Sig. (2-tailed)	0.517948	0.797751	0.73124	0.73124	0.591066	0.679204	0.994227	0.681818	0.591066	0.587142	0.797684	0.580258	0.517288	0.546825	0.632486	0.191221	0.483786	0.0517717	0.0377344	0.341704	0.687112	0.579177	0.816295	0.0810008	0.154341	0.109827	0.0874793	0.543828		0.73124	0.648636	0.564343		0.535161	0.73124		0.73124		0.214846	0.716872	0.797684		0.73124	0.899751	0.305346	0.73124
			N	17	17	17	17	17	17	17	17	17	17	17	17	17	17	17	17	17	17	17	17	17	17	17	17	17	17	17	17	17	17	17	17	17	17	17	17	17	17	17	17	17	17	17	17	17	17
		Enterobacter.aerogenes	Pearson Correlation	0.233861	-0.167617	.780**	.780**	.576*	.765**	-0.118565	-0.106822	.576*	.565*	-0.090389	-0.167001	-0.173187	-0.000719676	-0.12311	-0.233104	-0.242746	-0.163296	-0.108825	0.207038	.769**	-0.101178	0.293404	0.0420869	0.11702	-0.125058	-0.049032	0.0785973	.c	.780**	.748**	-0.126429	-0.161731	1	.780**	.c	.780**	.c	-0.0547085	.767**	-0.090389	.c	.780**	0.185554	-0.226768	.780**
			Sig. (2-tailed)	0.366309	0.520201	0.000222284	0.000222284	0.0155429	0.000347159	0.650386	0.68323	0.0155429	0.0182354	0.730092	0.521757	0.506224	0.997813	0.637834	0.367909	0.347845	0.531164	0.677587	0.42527	0.000306417	0.699211	0.253051	0.872581	0.654676	0.632482	0.851757	0.764295		0.000222284	0.000557048	0.628724	0.535161		0.000222284		0.000222284		0.834805	0.000327702	0.730092		0.000222284	0.475837	0.381435	0.000222284
			N	17	17	17	17	17	17	17	17	17	17	17	17	17	17	17	17	17	17	17	17	17	17	17	17	17	17	17	17	17	17	17	17	17	17	17	17	17	17	17	17	17	17	17	17	17	17
		Enterobacter.cloacae	Pearson Correlation	0.349977	-0.1159	1.000**	1.000**	-0.0625	.991**	-0.107928	-0.0738623	-0.0625	-0.0710369	-0.0625	-0.115474	-0.119751	-0.248358	-0.117661	-0.1842	-0.138672	-0.210231	-0.151774	0.363521	.993**	-0.0699601	0.470803	0.107158	0.235034	-0.0864718	-0.0692201	0.153645	.c	1.000**	.972**	-0.073677	-0.0899904	.780**	1	.c	1.000**	.c	0.000537696	.991**	-0.0625	.c	1.000**	0.289136	-0.124396	1.000**
			Sig. (2-tailed)	0.168481	0.657791	0	0	0.81165	1.72683e-14	0.680111	0.778151	0.81165	0.786449	0.81165	0.658976	0.647103	0.33646	0.652894	0.47912	0.595568	0.418003	0.560904	0.151489	3.17856e-15	0.789617	0.0564658	0.682281	0.363841	0.741404	0.791796	0.556026		0	8.60477e-11	0.778694	0.73124	0.000222284			0		0.998366	2.11305e-14	0.81165		3.0435e-115	0.260341	0.634299	0
			N	17	17	17	17	17	17	17	17	17	17	17	17	17	17	17	17	17	17	17	17	17	17	17	17	17	17	17	17	17	17	17	17	17	17	17	17	17	17	17	17	17	17	17	17	17	17
		Enterobacter.hormaechei	Pearson Correlation	.c	.c	.c	.c	.c	.c	.c	.c	.c	.c	.c	.c	.c	.c	.c	.c	.c	.c	.c	.c	.c	.c	.c	.c	.c	.c	.c	.c	.c	.c	.c	.c	.c	.c	.c	.c	.c	.c	.c	.c	.c	.c	.c	.c	.c	.c
			Sig. (2-tailed)
			N	17	17	17	17	17	17	17	17	17	17	17	17	17	17	17	17	17	17	17	17	17	17	17	17	17	17	17	17	17	17	17	17	17	17	17	17	17	17	17	17	17	17	17	17	17	17
		Enterobacter.ludwigii	Pearson Correlation	0.349977	-0.1159	1.000**	1.000**	-0.0625	.991**	-0.107928	-0.0738623	-0.0625	-0.0710369	-0.0625	-0.115474	-0.119751	-0.248358	-0.117661	-0.1842	-0.138672	-0.210231	-0.151774	0.363521	.993**	-0.0699601	0.470803	0.107158	0.235034	-0.0864718	-0.0692201	0.153645	.c	1.000**	.972**	-0.073677	-0.0899904	.780**	1.000**	.c	1	.c	0.000537696	.991**	-0.0625	.c	1.000**	0.289136	-0.124396	1.000**
			Sig. (2-tailed)	0.168481	0.657791	0	0	0.81165	1.72683e-14	0.680111	0.778151	0.81165	0.786449	0.81165	0.658976	0.647103	0.33646	0.652894	0.47912	0.595568	0.418003	0.560904	0.151489	3.17856e-15	0.789617	0.0564658	0.682281	0.363841	0.741404	0.791796	0.556026		0	8.60477e-11	0.778694	0.73124	0.000222284	0				0.998366	2.11305e-14	0.81165		5.50931e-113	0.260341	0.634299	0
			N	17	17	17	17	17	17	17	17	17	17	17	17	17	17	17	17	17	17	17	17	17	17	17	17	17	17	17	17	17	17	17	17	17	17	17	17	17	17	17	17	17	17	17	17	17	17
		Enterobacter.pyrinus	Pearson Correlation	.c	.c	.c	.c	.c	.c	.c	.c	.c	.c	.c	.c	.c	.c	.c	.c	.c	.c	.c	.c	.c	.c	.c	.c	.c	.c	.c	.c	.c	.c	.c	.c	.c	.c	.c	.c	.c	.c	.c	.c	.c	.c	.c	.c	.c	.c
			Sig. (2-tailed)
			N	17	17	17	17	17	17	17	17	17	17	17	17	17	17	17	17	17	17	17	17	17	17	17	17	17	17	17	17	17	17	17	17	17	17	17	17	17	17	17	17	17	17	17	17	17	17
		Erwinia.chrysanthemi	Pearson Correlation	-0.101977	.511*	0.000537696	0.000537696	-0.0879395	-0.0179532	.489*	-0.126967	-0.0879395	-0.0841586	.793**	-0.0763569	0.263087	-.501*	-0.121886	0.231506	-0.37953	0.0605016	-0.255126	0.085039	-0.0109801	-0.12099	0.00471534	.533*	.485*	.483*	.684**	-0.107685	.c	0.000537696	-0.0221853	0.2882	0.317145	-0.0547085	0.000537696	.c	0.000537696	.c	1	-0.0133059	.793**	.c	0.000537696	.761**	-0.0402397	0.000537696
			Sig. (2-tailed)	0.69694	0.0360852	0.998366	0.998366	0.73716	0.945476	0.0465555	0.627254	0.73716	0.748108	0.000145847	0.770843	0.30762	0.0405937	0.641204	0.371293	0.13296	0.817576	0.323019	0.745555	0.966639	0.643677	0.98567	0.027742	0.0485309	0.0498069	0.00246098	0.680795		0.998366	0.932647	0.261956	0.214846	0.834805	0.998366		0.998366			0.959577	0.000145847		0.998366	0.000389873	0.878133	0.998366
			N	17	17	17	17	17	17	17	17	17	17	17	17	17	17	17	17	17	17	17	17	17	17	17	17	17	17	17	17	17	17	17	17	17	17	17	17	17	17	17	17	17	17	17	17	17	17
		Erwinia.dispersa	Pearson Correlation	0.338205	-0.091948	.991**	.991**	-0.0709823	.990**	-0.122576	-0.0675589	-0.0709823	-0.0798417	-0.0709823	-0.131146	-0.12098	-0.267856	-0.126319	-0.206613	-0.0480622	-0.205962	-0.086397	0.36769	.982**	-0.0621947	0.446657	0.0971285	0.228357	-0.0783423	-0.0708372	0.143237	.c	.991**	.960**	-0.0844824	-0.0949897	.767**	.991**	.c	.991**	.c	-0.0133059	1	-0.0709823	.c	.991**	0.277745	-0.112115	.991**
			Sig. (2-tailed)	0.184253	0.725604	2.11305e-14	2.11305e-14	0.786609	3.82574e-14	0.639304	0.796693	0.786609	0.760665	0.786609	0.615867	0.643706	0.298607	0.629025	0.426242	0.85466	0.427732	0.741621	0.146503	2.40433e-12	0.812555	0.0722771	0.710752	0.378018	0.76504	0.787036	0.583391		2.11305e-14	1.00584e-09	0.747169	0.716872	0.000327702	2.11305e-14		2.11305e-14		0.959577		0.786609		2.11305e-14	0.280427	0.668354	2.11305e-14
			N	17	17	17	17	17	17	17	17	17	17	17	17	17	17	17	17	17	17	17	17	17	17	17	17	17	17	17	17	17	17	17	17	17	17	17	17	17	17	17	17	17	17	17	17	17	17
		Erwinia.soli	Pearson Correlation	-0.084202	.719**	-0.0625	-0.0625	-0.0625	-0.0744915	.536*	-0.0738623	-0.0625	-0.0710369	1.000**	-0.115474	0.433594	-0.307897	-0.117661	-0.1842	-0.231939	-0.210231	-0.151774	0.213174	-0.0700382	-0.0699601	-0.0380614	-0.0728506	-0.120386	-0.0864718	0.208911	-0.0753491	.c	-0.0625	-0.0764807	.534*	0.0672232	-0.090389	-0.0625	.c	-0.0625	.c	.793**	-0.0709823	1	.c	-0.0625	.937**	-0.0145386	-0.0625
			Sig. (2-tailed)	0.747982	0.00113605	0.81165	0.81165	0.81165	0.776306	0.0264795	0.778151	0.81165	0.786449	0	0.658976	0.0820737	0.229256	0.652894	0.47912	0.370376	0.418003	0.560904	0.411362	0.789387	0.789617	0.884688	0.78112	0.645347	0.741404	0.420999	0.773793		0.81165	0.770481	0.0271761	0.797684	0.730092	0.81165		0.81165		0.000145847	0.786609			0.81165	2.90055e-08	0.955835	0.81165
			N	17	17	17	17	17	17	17	17	17	17	17	17	17	17	17	17	17	17	17	17	17	17	17	17	17	17	17	17	17	17	17	17	17	17	17	17	17	17	17	17	17	17	17	17	17	17
		Erwinia.toletana	Pearson Correlation	.c	.c	.c	.c	.c	.c	.c	.c	.c	.c	.c	.c	.c	.c	.c	.c	.c	.c	.c	.c	.c	.c	.c	.c	.c	.c	.c	.c	.c	.c	.c	.c	.c	.c	.c	.c	.c	.c	.c	.c	.c	.c	.c	.c	.c	.c
			Sig. (2-tailed)
			N	17	17	17	17	17	17	17	17	17	17	17	17	17	17	17	17	17	17	17	17	17	17	17	17	17	17	17	17	17	17	17	17	17	17	17	17	17	17	17	17	17	17	17	17	17	17
		Escherichia.blattae	Pearson Correlation	0.349977	-0.1159	1.000**	1.000**	-0.0625	.991**	-0.107928	-0.0738623	-0.0625	-0.0710369	-0.0625	-0.115474	-0.119751	-0.248358	-0.117661	-0.1842	-0.138672	-0.210231	-0.151774	0.363521	.993**	-0.0699601	0.470803	0.107158	0.235034	-0.0864718	-0.0692201	0.153645	.c	1.000**	.972**	-0.073677	-0.0899904	.780**	1.000**	.c	1.000**	.c	0.000537696	.991**	-0.0625	.c	1	0.289136	-0.124396	1.000**
			Sig. (2-tailed)	0.168481	0.657791	3.0435e-115	3.0435e-115	0.81165	1.72683e-14	0.680111	0.778151	0.81165	0.786449	0.81165	0.658976	0.647103	0.33646	0.652894	0.47912	0.595568	0.418003	0.560904	0.151489	3.17856e-15	0.789617	0.0564658	0.682281	0.363841	0.741404	0.791796	0.556026		3.0435e-115	8.60477e-11	0.778694	0.73124	0.000222284	3.0435e-115		5.50931e-113		0.998366	2.11305e-14	0.81165			0.260341	0.634299	3.0435e-115
			N	17	17	17	17	17	17	17	17	17	17	17	17	17	17	17	17	17	17	17	17	17	17	17	17	17	17	17	17	17	17	17	17	17	17	17	17	17	17	17	17	17	17	17	17	17	17
		Escherichia.coli	Pearson Correlation	0.0414077	.649**	0.289136	0.289136	-0.0817654	0.274465	0.476689	-0.0966302	-0.0817654	-0.0929337	.937**	-0.151068	0.374084	-0.382021	-0.15393	-0.240979	-0.270875	-0.275034	-0.198557	0.331368	0.279379	-0.091525	0.127842	-0.0324685	-0.0334232	-0.113126	0.176216	-0.0186373	.c	0.289136	0.265793	.487*	0.0330639	0.185554	0.289136	.c	0.289136	.c	.761**	0.277745	.937**	.c	0.289136	1	-0.0573694	0.289136
			Sig. (2-tailed)	0.874622	0.00478089	0.260341	0.260341	0.755062	0.286379	0.0530376	0.712177	0.755062	0.722771	2.90055e-08	0.562748	0.139077	0.130225	0.555284	0.351474	0.292983	0.285342	0.444885	0.193848	0.27749	0.726821	0.624861	0.901548	0.898667	0.665526	0.498698	0.943401		0.260341	0.302486	0.047581	0.899751	0.475837	0.260341		0.260341		0.000389873	0.280427	2.90055e-08		0.260341		0.826882	0.260341
			N	17	17	17	17	17	17	17	17	17	17	17	17	17	17	17	17	17	17	17	17	17	17	17	17	17	17	17	17	17	17	17	17	17	17	17	17	17	17	17	17	17	17	17	17	17	17
		Faecalibacterium.prausnitzii	Pearson Correlation	0.316032	0.232836	-0.124396	-0.124396	-0.199124	-0.151036	-0.0636706	0.279355	-0.199124	-0.210674	-0.0145386	0.304806	0.238079	-.592*	0.146451	-0.0978525	-0.273301	-0.395914	-0.0828113	0.102132	-0.156763	0.401628	-0.143562	-0.0168092	0.028954	0.0385986	0.110249	0.360173	.c	-0.124396	-0.186466	0.426168	-0.264282	-0.226768	-0.124396	.c	-0.124396	.c	-0.0402397	-0.112115	-0.0145386	.c	-0.124396	-0.0573694	1	-0.124396
			Sig. (2-tailed)	0.216548	0.368475	0.634299	0.634299	0.443559	0.562832	0.808184	0.277532	0.443559	0.416999	0.955835	0.234206	0.357477	0.0123084	0.57488	0.708684	0.288511	0.115686	0.752021	0.696502	0.547939	0.110053	0.582528	0.948946	0.912164	0.883071	0.673586	0.155577		0.634299	0.473633	0.0880546	0.305346	0.381435	0.634299		0.634299		0.878133	0.668354	0.955835		0.634299	0.826882		0.634299
			N	17	17	17	17	17	17	17	17	17	17	17	17	17	17	17	17	17	17	17	17	17	17	17	17	17	17	17	17	17	17	17	17	17	17	17	17	17	17	17	17	17	17	17	17	17	17
		Klebsiella.oxytoca	Pearson Correlation	0.349977	-0.1159	1.000**	1.000**	-0.0625	.991**	-0.107928	-0.0738623	-0.0625	-0.0710369	-0.0625	-0.115474	-0.119751	-0.248358	-0.117661	-0.1842	-0.138672	-0.210231	-0.151774	0.363521	.993**	-0.0699601	0.470803	0.107158	0.235034	-0.0864718	-0.0692201	0.153645	.c	1.000**	.972**	-0.073677	-0.0899904	.780**	1.000**	.c	1.000**	.c	0.000537696	.991**	-0.0625	.c	1.000**	0.289136	-0.124396	1
			Sig. (2-tailed)	0.168481	0.657791	0	0	0.81165	1.72683e-14	0.680111	0.778151	0.81165	0.786449	0.81165	0.658976	0.647103	0.33646	0.652894	0.47912	0.595568	0.418003	0.560904	0.151489	3.17856e-15	0.789617	0.0564658	0.682281	0.363841	0.741404	0.791796	0.556026		0	8.60477e-11	0.778694	0.73124	0.000222284	0		0		0.998366	2.11305e-14	0.81165		3.0435e-115	0.260341	0.634299
			N	17	17	17	17	17	17	17	17	17	17	17	17	17	17	17	17	17	17	17	17	17	17	17	17	17	17	17	17	17	17	17	17	17	17	17	17	17	17	17	17	17	17	17	17	17	17
		Lactobacillus.ruminis	Pearson Correlation	-0.15538	-0.183172	-0.115333	-0.115333	0.199103	-0.129775	-0.181455	.629**	0.199103	0.184437	-0.115333	-0.213087	-0.209356	-0.0572125	-0.189262	0.319995	0.0444671	0.0342136	0.460497	0.0851384	-0.129243	-0.115745	-0.0383084	-0.134433	-0.176282	-0.144199	0.139637	-0.139043	.c	-0.115333	-0.141131	0.276945	-0.144689	0.0303931	-0.115333	.c	-0.115333	.c	-0.193937	-0.115667	-0.115333	.c	-0.115333	-0.150884	0.141514	-0.115333
			Sig. (2-tailed)	0.551519	0.48162	0.65937	0.65937	0.44361	0.619594	0.485807	0.00687198	0.44361	0.478545	0.65937	0.41156	0.419987	0.827349	0.466905	0.210525	0.865435	0.896283	0.0628627	0.745267	0.621041	0.658221	0.883944	0.606968	0.498533	0.580838	0.592984	0.594574		0.65937	0.588995	0.281872	0.579539	0.907815	0.65937		0.65937		0.455763	0.658439	0.65937		0.65937	0.563231	0.587974	0.65937
			N	17	17	17	17	17	17	17	17	17	17	17	17	17	17	17	17	17	17	17	17	17	17	17	17	17	17	17	17	17	17	17	17	17	17	17	17	17	17	17	17	17	17	17	17	17	17
		Lactobacillus.salivarius	Pearson Correlation	.c	.c	.c	.c	.c	.c	.c	.c	.c	.c	.c	.c	.c	.c	.c	.c	.c	.c	.c	.c	.c	.c	.c	.c	.c	.c	.c	.c	.c	.c	.c	.c	.c	.c	.c	.c	.c	.c	.c	.c	.c	.c	.c	.c	.c	.c
			Sig. (2-tailed)
			N	17	17	17	17	17	17	17	17	17	17	17	17	17	17	17	17	17	17	17	17	17	17	17	17	17	17	17	17	17	17	17	17	17	17	17	17	17	17	17	17	17	17	17	17	17	17
		Lactobacillus.zeae	Pearson Correlation	0.303137	-0.1529	.931**	.931**	0.305588	.918**	-0.120532	-0.0974424	0.305588	0.294869	-0.0824527	-0.152338	-0.157981	-0.118889	-0.127821	-0.223617	-0.207515	-0.195381	-0.135774	0.293976	.922**	-0.0922944	0.395448	0.0756259	0.180263	-0.114077	-0.0615734	0.119063	.c	.931**	.899**	-0.108773	-0.137113	.954**	.931**	.c	.931**	.c	-0.0316038	.919**	-0.0824527	.c	.931**	0.245982	-0.1914	.931**
			Sig. (2-tailed)	0.236909	0.557966	5.74442e-08	5.74442e-08	0.232949	2.03132e-07	0.644944	0.709855	0.232949	0.250578	0.753063	0.55943	0.544795	0.649488	0.624919	0.388263	0.42418	0.452349	0.603352	0.252084	1.49528e-07	0.724608	0.116155	0.772983	0.488727	0.66287	0.814396	0.649007		5.74442e-08	9.32924e-07	0.677734	0.59975	2.81832e-09	5.74442e-08		5.74442e-08		0.904159	1.85046e-07	0.753063		5.74442e-08	0.341254	0.461792	5.74442e-08
			N	17	17	17	17	17	17	17	17	17	17	17	17	17	17	17	17	17	17	17	17	17	17	17	17	17	17	17	17	17	17	17	17	17	17	17	17	17	17	17	17	17	17	17	17	17	17
		Listeria.weihenstephanensis	Pearson Correlation	.c	.c	.c	.c	.c	.c	.c	.c	.c	.c	.c	.c	.c	.c	.c	.c	.c	.c	.c	.c	.c	.c	.c	.c	.c	.c	.c	.c	.c	.c	.c	.c	.c	.c	.c	.c	.c	.c	.c	.c	.c	.c	.c	.c	.c	.c
			Sig. (2-tailed)
			N	17	17	17	17	17	17	17	17	17	17	17	17	17	17	17	17	17	17	17	17	17	17	17	17	17	17	17	17	17	17	17	17	17	17	17	17	17	17	17	17	17	17	17	17	17	17
		Paenibacillus.mucilaginosus	Pearson Correlation	0.0597766	-0.155347	0.338697	0.338697	-0.0837723	0.323783	-0.144662	-0.0990019	-0.0837723	-0.0952147	-0.0837723	-0.154776	-0.160509	-0.245132	.719**	-0.246893	-0.280102	-0.281784	-0.203431	0.0512011	0.328712	-0.0937715	0.00885358	-0.0260711	-0.0200387	-0.115903	-0.176779	-0.00994262	.c	0.338697	0.314203	-0.226236	-0.1681	0.224891	0.338697	.c	0.338697	.c	-0.102435	0.326992	-0.0837723	.c	0.338697	0.037882	0.257508	0.338697
			Sig. (2-tailed)	0.819728	0.551605	0.183576	0.183576	0.74923	0.204871	0.57961	0.705405	0.74923	0.716228	0.74923	0.553085	0.538292	0.342978	0.00115698	0.33941	0.276195	0.273199	0.433557	0.845272	0.197663	0.720365	0.973097	0.920882	0.939152	0.657781	0.497304	0.969789		0.183576	0.219365	0.382584	0.518981	0.385495	0.183576		0.183576		0.695641	0.200159	0.74923		0.183576	0.885228	0.318366	0.183576
			N	17	17	17	17	17	17	17	17	17	17	17	17	17	17	17	17	17	17	17	17	17	17	17	17	17	17	17	17	17	17	17	17	17	17	17	17	17	17	17	17	17	17	17	17	17	17
		Pantoea.agglomerans	Pearson Correlation	0.349977	-0.1159	1.000**	1.000**	-0.0625	.991**	-0.107928	-0.0738623	-0.0625	-0.0710369	-0.0625	-0.115474	-0.119751	-0.248358	-0.117661	-0.1842	-0.138672	-0.210231	-0.151774	0.363521	.993**	-0.0699601	0.470803	0.107158	0.235034	-0.0864718	-0.0692201	0.153645	.c	1.000**	.972**	-0.073677	-0.0899904	.780**	1.000**	.c	1.000**	.c	0.000537696	.991**	-0.0625	.c	1.000**	0.289136	-0.124396	1.000**
			Sig. (2-tailed)	0.168481	0.657791	0	0	0.81165	1.72683e-14	0.680111	0.778151	0.81165	0.786449	0.81165	0.658976	0.647103	0.33646	0.652894	0.47912	0.595568	0.418003	0.560904	0.151489	3.17856e-15	0.789617	0.0564658	0.682281	0.363841	0.741404	0.791796	0.556026		0	8.60477e-11	0.778694	0.73124	0.000222284	0		0		0.998366	2.11305e-14	0.81165		3.0435e-115	0.260341	0.634299	0
			N	17	17	17	17	17	17	17	17	17	17	17	17	17	17	17	17	17	17	17	17	17	17	17	17	17	17	17	17	17	17	17	17	17	17	17	17	17	17	17	17	17	17	17	17	17	17
		Parabacteroides.distasonis	Pearson Correlation	-0.164786	.572*	-0.122314	-0.122314	-0.122314	-0.141714	.733**	-0.00515487	-0.122314	-0.0898236	.873**	0.137488	0.290144	-0.435563	0.28685	-0.129478	-0.296346	-0.397998	-0.209414	0.364019	-0.137067	-0.129847	0.15681	-0.142571	-0.160236	-0.161094	0.0738072	-0.14746	.c	-0.122314	-0.149675	0.420798	-0.0138462	-0.176894	-0.122314	.c	-0.122314	.c	.692**	-0.130808	.873**	.c	-0.122314	.795**	0.175199	-0.122314
			Sig. (2-tailed)	0.527373	0.0164801	0.640025	0.640025	0.640025	0.587441	0.000817384	0.984334	0.640025	0.731721	4.79521e-06	0.598744	0.258607	0.0805387	0.264298	0.620403	0.248101	0.113609	0.419855	0.150888	0.599875	0.619397	0.547818	0.585162	0.538991	0.536792	0.778312	0.57222		0.640025	0.566398	0.0925712	0.957937	0.497021	0.640025		0.640025		0.00209051	0.616785	4.79521e-06		0.640025	0.000138438	0.501219	0.640025
			N	17	17	17	17	17	17	17	17	17	17	17	17	17	17	17	17	17	17	17	17	17	17	17	17	17	17	17	17	17	17	17	17	17	17	17	17	17	17	17	17	17	17	17	17	17	17
		Pediococcus.acidilactici	Pearson Correlation	-0.084202	-0.1159	-0.0625	-0.0625	-0.0625	-0.0744915	-0.107928	-0.0738623	-0.0625	-0.0710369	-0.0625	-0.115474	0.230592	0.105142	0.223315	-0.0635817	0.321649	0.197724	.650**	-0.162092	-0.0700382	-0.0699601	-0.0935009	-0.0728506	-0.120386	-0.0864718	-0.0808192	-0.0753491	.c	-0.0625	-0.0764807	-0.0912803	.823**	-0.090389	-0.0625	.c	-0.0625	.c	-0.108883	-0.0709823	-0.0625	.c	-0.0625	-0.0817654	-0.240851	-0.0625
			Sig. (2-tailed)	0.747982	0.657791	0.81165	0.81165	0.81165	0.776306	0.680111	0.778151	0.81165	0.786449	0.81165	0.658976	0.37324	0.687972	0.388921	0.808447	0.208044	0.446836	0.00471599	0.534238	0.789387	0.789617	0.721142	0.78112	0.645347	0.741404	0.757817	0.773793		0.81165	0.770481	0.727525	4.87639e-05	0.730092	0.81165		0.81165		0.677423	0.786609	0.81165		0.81165	0.755062	0.351737	0.81165
			N	17	17	17	17	17	17	17	17	17	17	17	17	17	17	17	17	17	17	17	17	17	17	17	17	17	17	17	17	17	17	17	17	17	17	17	17	17	17	17	17	17	17	17	17	17	17
		Peptostreptococcus.anaerobius	Pearson Correlation	-0.0964944	-0.132819	-0.0716242	-0.0716242	-0.0716242	-0.0853664	-0.123684	-0.0846453	-0.0716242	-0.0814073	-0.0716242	-0.132332	-0.0854949	-0.314368	-0.0844835	.621**	-0.232754	.508*	-0.0554946	-0.359287	-0.0802629	-0.0801734	-0.202667	.973**	.905**	.943**	.876**	-0.0863491	.c	-0.0716242	-0.0876459	-0.22203	.573*	-0.103585	-0.0716242	.c	-0.0716242	.c	.518*	-0.0813448	-0.0716242	.c	-0.0716242	-0.0937021	-0.0312935	-0.0716242
			Sig. (2-tailed)	0.712565	0.611329	0.784722	0.784722	0.784722	0.744606	0.636254	0.746697	0.784722	0.756104	0.784722	0.61265	0.744234	0.21911	0.747166	0.00783907	0.368649	0.0375233	0.832463	0.156671	0.759437	0.759698	0.435323	5.55693e-11	5.88624e-07	1.44662e-08	4.02463e-06	0.74176		0.784722	0.738008	0.391729	0.0162539	0.692381	0.784722		0.784722		0.0333623	0.756287	0.784722		0.784722	0.720564	0.905096	0.784722
			N	17	17	17	17	17	17	17	17	17	17	17	17	17	17	17	17	17	17	17	17	17	17	17	17	17	17	17	17	17	17	17	17	17	17	17	17	17	17	17	17	17	17	17	17	17	17
		Prevotella.copri	Pearson Correlation	-0.103416	-0.263518	0.00878865	0.00878865	-0.0626432	0.0173263	-0.0565799	-0.0376332	-0.0626432	-0.0473365	-0.202062	0.0444602	-0.269657	-0.0555361	.696**	-0.215696	-0.213344	-0.311327	-0.132988	0.0349436	0.0310903	-0.138095	0.0156279	-0.199804	-0.226176	-0.263559	-0.247936	-0.110981	.c	0.00878865	0.0526473	-0.209663	-0.326728	-0.0320862	0.00878865	.c	0.00878865	.c	-0.275432	-0.0188016	-0.202062	.c	0.00878865	-0.190743	0.214967	0.00878865
			Sig. (2-tailed)	0.692859	0.306799	0.973294	0.973294	0.811226	0.947377	0.829231	0.885977	0.811226	0.856833	0.436722	0.865455	0.295244	0.832339	0.00190806	0.405719	0.410983	0.223842	0.610874	0.894081	0.905709	0.597115	0.95253	0.441974	0.382713	0.30672	0.337308	0.671532		0.973294	0.840953	0.419291	0.200545	0.902702	0.973294		0.973294		0.284618	0.942903	0.436722		0.973294	0.463361	0.407345	0.973294
			N	17	17	17	17	17	17	17	17	17	17	17	17	17	17	17	17	17	17	17	17	17	17	17	17	17	17	17	17	17	17	17	17	17	17	17	17	17	17	17	17	17	17	17	17	17	17
		Prevotella.melaninogenica	Pearson Correlation	0.314383	0.131615	-0.0971003	-0.0971003	-0.0971003	-0.11573	-0.167678	-0.114753	-0.0971003	-0.110363	-0.0971003	0.127172	0.226953	-0.268833	.674**	-0.237058	-0.221393	-0.243557	-0.154155	-0.0101491	-0.108812	0.365807	-0.14216	-0.113181	-0.126292	-0.134343	-0.0914885	0.35255	.c	-0.0971003	-0.118821	-0.0232881	-0.200218	-0.140429	-0.0971003	.c	-0.0971003	.c	-0.169162	-0.110278	-0.0971003	.c	-0.0971003	-0.127031	0.471839	-0.0971003
			Sig. (2-tailed)	0.219087	0.614592	0.710833	0.710833	0.710833	0.658262	0.520047	0.660985	0.710833	0.673265	0.710833	0.626692	0.381038	0.296779	0.00301953	0.359603	0.393123	0.346187	0.5547	0.969162	0.677624	0.148741	0.586254	0.665373	0.629101	0.60721	0.726926	0.165159		0.710833	0.649678	0.929307	0.441008	0.59087	0.710833		0.710833		0.516307	0.673503	0.710833		0.710833	0.627078	0.0558511	0.710833
			N	17	17	17	17	17	17	17	17	17	17	17	17	17	17	17	17	17	17	17	17	17	17	17	17	17	17	17	17	17	17	17	17	17	17	17	17	17	17	17	17	17	17	17	17	17	17
		Prevotella.stercorea	Pearson Correlation	-0.100281	-0.230307	0.0875468	0.0875468	-0.144957	0.0941101	-0.0794124	-0.152827	-0.144957	-0.161918	-0.144957	-0.22995	-0.252232	-0.0206096	0.221741	-0.252542	0.0124763	0.116203	-0.0470612	-0.0444055	0.103784	-0.16226	-0.01461	-0.129573	-0.064389	-0.00643324	-0.134513	-0.124648	.c	0.0875468	0.118328	-0.131965	-0.251065	-0.0191965	0.0875468	.c	0.0875468	.c	-0.225126	0.0676895	-0.144957	.c	0.0875468	-0.108477	0.119739	0.0875468
			Sig. (2-tailed)	0.701763	0.373847	0.738295	0.738295	0.57883	0.719394	0.761917	0.558155	0.57883	0.534684	0.57883	0.374608	0.328729	0.937422	0.39236	0.328113	0.962095	0.656946	0.857658	0.865619	0.691817	0.53381	0.955618	0.620143	0.806058	0.98045	0.606752	0.633606		0.738295	0.651044	0.613643	0.331046	0.941705	0.738295		0.738295		0.384986	0.796308	0.57883		0.738295	0.678567	0.647136	0.738295
			N	17	17	17	17	17	17	17	17	17	17	17	17	17	17	17	17	17	17	17	17	17	17	17	17	17	17	17	17	17	17	17	17	17	17	17	17	17	17	17	17	17	17	17	17	17	17
		Profftia.tarda	Pearson Correlation	0.0898348	0.430311	0.479566	0.479566	-0.113078	0.459497	0.298375	-0.133636	-0.113078	-0.128524	.701**	-0.208922	0.377345	-0.323459	-0.0474471	-0.274744	-0.0990282	-0.182433	0.114503	0.287479	0.466095	-0.126576	0.188076	-0.0313995	-0.0195615	-0.15645	0.0822673	-0.00859684	.c	0.479566	0.446199	0.323981	0.400824	0.321899	0.479566	.c	0.479566	.c	.555*	0.46375	.701**	.c	0.479566	.840**	-0.197381	0.479566
			Sig. (2-tailed)	0.731689	0.0846802	0.0514193	0.0514193	0.66566	0.0635113	0.244723	0.609121	0.66566	0.623002	0.00171435	0.420974	0.135392	0.205351	0.856502	0.285871	0.70533	0.483421	0.661682	0.263206	0.0593249	0.628324	0.469754	0.904776	0.940599	0.548749	0.753603	0.973877		0.0514193	0.0726054	0.204579	0.110833	0.207672	0.0514193		0.0514193		0.020692	0.0607888	0.00171435		0.0514193	2.4622e-05	0.447642	0.0514193
			N	17	17	17	17	17	17	17	17	17	17	17	17	17	17	17	17	17	17	17	17	17	17	17	17	17	17	17	17	17	17	17	17	17	17	17	17	17	17	17	17	17	17	17	17	17	17
		Propionibacterium.acnes	Pearson Correlation	.c	.c	.c	.c	.c	.c	.c	.c	.c	.c	.c	.c	.c	.c	.c	.c	.c	.c	.c	.c	.c	.c	.c	.c	.c	.c	.c	.c	.c	.c	.c	.c	.c	.c	.c	.c	.c	.c	.c	.c	.c	.c	.c	.c	.c	.c
			Sig. (2-tailed)
			N	17	17	17	17	17	17	17	17	17	17	17	17	17	17	17	17	17	17	17	17	17	17	17	17	17	17	17	17	17	17	17	17	17	17	17	17	17	17	17	17	17	17	17	17	17	17
		Pseudoramibacter.Eubacterium	Pearson Correlation	-0.0862595	-0.11414	-0.0640272	-0.0640272	-0.0640272	-0.0738119	-0.110565	-0.0736298	-0.0640272	-0.0725623	-0.0640272	-0.116174	-0.120326	0.211341	-0.119392	-0.18805	0.30297	-0.209611	-0.148571	-0.338202	-0.0698639	-0.0706106	-0.192114	-0.0746307	-0.122297	-0.087366	-0.160967	-0.0771902	.c	-0.0640272	-0.0746305	-0.207646	-0.142742	-0.0925976	-0.0640272	.c	-0.0640272	.c	-0.111287	-0.0715019	-0.0640272	.c	-0.0640272	-0.0837633	-0.286996	-0.0640272
			Sig. (2-tailed)	0.742019	0.662696	0.807128	0.807128	0.807128	0.778299	0.672697	0.778833	0.807128	0.781966	0.807128	0.657028	0.645512	0.415491	0.648095	0.469816	0.237179	0.419409	0.569295	0.184258	0.7899	0.787703	0.460092	0.775898	0.640072	0.738818	0.537118	0.768406		0.807128	0.775898	0.42388	0.584707	0.723736	0.807128		0.807128		0.670674	0.785081	0.807128		0.807128	0.749256	0.264044	0.807128
			N	17	17	17	17	17	17	17	17	17	17	17	17	17	17	17	17	17	17	17	17	17	17	17	17	17	17	17	17	17	17	17	17	17	17	17	17	17	17	17	17	17	17	17	17	17	17
		Rahnella.aquatilis	Pearson Correlation	0.349977	-0.1159	1.000**	1.000**	-0.0625	.991**	-0.107928	-0.0738623	-0.0625	-0.0710369	-0.0625	-0.115474	-0.119751	-0.248358	-0.117661	-0.1842	-0.138672	-0.210231	-0.151774	0.363521	.993**	-0.0699601	0.470803	0.107158	0.235034	-0.0864718	-0.0692201	0.153645	.c	1.000**	.972**	-0.073677	-0.0899904	.780**	1.000**	.c	1.000**	.c	0.000537696	.991**	-0.0625	.c	1.000**	0.289136	-0.124396	1.000**
			Sig. (2-tailed)	0.168481	0.657791	0	0	0.81165	1.72683e-14	0.680111	0.778151	0.81165	0.786449	0.81165	0.658976	0.647103	0.33646	0.652894	0.47912	0.595568	0.418003	0.560904	0.151489	3.17856e-15	0.789617	0.0564658	0.682281	0.363841	0.741404	0.791796	0.556026		0	8.60477e-11	0.778694	0.73124	0.000222284	0		0		0.998366	2.11305e-14	0.81165		3.0435e-115	0.260341	0.634299	0
			N	17	17	17	17	17	17	17	17	17	17	17	17	17	17	17	17	17	17	17	17	17	17	17	17	17	17	17	17	17	17	17	17	17	17	17	17	17	17	17	17	17	17	17	17	17	17
		Rhodococcus.ruber	Pearson Correlation	-0.0483388	.518*	0.116321	0.116321	-0.102145	0.0973228	.883**	-0.120714	-0.102145	-0.0424348	.798**	0.302561	0.273216	-0.409641	0.129772	-0.0731821	-0.213175	-0.343583	-0.248045	.553*	0.104063	-0.114337	.497*	-0.0820482	-0.0263326	-0.141322	0.070781	-0.0760594	.c	0.116321	0.0904966	0.316134	0.0396398	0.0312215	0.116321	.c	0.116321	.c	.699**	0.102285	.798**	.c	0.116321	.806**	-0.0820385	0.116321
			Sig. (2-tailed)	0.853832	0.0330328	0.656618	0.656618	0.696465	0.710197	2.64029e-06	0.64444	0.696465	0.871536	0.000122529	0.237845	0.288667	0.102483	0.619602	0.780147	0.411362	0.176931	0.337088	0.0213952	0.691025	0.662146	0.0424797	0.75424	0.920091	0.588487	0.787202	0.771714		0.656618	0.729782	0.216393	0.879938	0.905313	0.656618		0.656618		0.00180276	0.696065	0.000122529		0.656618	9.27149e-05	0.754268	0.656618
			N	17	17	17	17	17	17	17	17	17	17	17	17	17	17	17	17	17	17	17	17	17	17	17	17	17	17	17	17	17	17	17	17	17	17	17	17	17	17	17	17	17	17	17	17	17	17
		Roseburia.faecis	Pearson Correlation	0.0831345	0.359478	-0.0948645	-0.0948645	-0.16865	-0.128401	0.00741538	0.0947784	-0.16865	-0.20367	0.446069	-0.111533	0.321008	-0.204748	-0.392849	0.369671	-0.208014	0.442379	-0.0946597	-0.227361	-0.114616	0.106463	-0.00459012	0.224333	0.145419	0.175445	0.382514	0.108139	.c	-0.0948645	-0.132474	0.380102	0.294689	-0.183468	-0.0948645	.c	-0.0948645	.c	0.469256	-0.1217	0.446069	.c	-0.0948645	0.394738	0.0820848	-0.0948645
			Sig. (2-tailed)	0.751082	0.156434	0.717231	0.717231	0.517596	0.623336	0.977466	0.717478	0.517596	0.433004	0.0726983	0.669986	0.209004	0.43052	0.118791	0.144174	0.423041	0.0753852	0.717818	0.380159	0.661366	0.684243	0.986051	0.386707	0.577607	0.500608	0.129688	0.679518		0.717231	0.612264	0.132328	0.250881	0.4809	0.717231		0.717231		0.0573937	0.641719	0.0726983		0.717231	0.116871	0.754133	0.717231
			N	17	17	17	17	17	17	17	17	17	17	17	17	17	17	17	17	17	17	17	17	17	17	17	17	17	17	17	17	17	17	17	17	17	17	17	17	17	17	17	17	17	17	17	17	17	17
		Rothia.dentocariosa	Pearson Correlation	-0.124663	-0.160384	-0.0925326	-0.0925326	-0.0925326	-0.100465	.760**	-0.103974	-0.0925326	0.00976421	-0.0925326	.601*	-0.169868	-0.0885438	0.328328	0.0828197	0.0770338	-0.105177	-0.216204	0.359938	-0.0938958	-0.103577	.656**	-0.107857	0.0690142	0.0132556	-0.234399	-0.111556	.c	-0.0925326	-0.093909	-0.174248	-0.07867	-0.133823	-0.0925326	.c	-0.0925326	.c	-0.0209334	-0.105091	-0.0925326	.c	-0.0925326	-0.121055	-0.0467082	-0.0925326
			Sig. (2-tailed)	0.633566	0.538613	0.723923	0.723923	0.723923	0.701239	0.000396241	0.691277	0.723923	0.970331	0.723923	0.0107059	0.514531	0.735414	0.198219	0.751997	0.768863	0.687874	0.404586	0.155866	0.720009	0.692401	0.00427861	0.680312	0.792403	0.959729	0.365177	0.669921		0.723923	0.719971	0.503581	0.764083	0.608615	0.723923		0.723923		0.93644	0.688118	0.723923		0.723923	0.643497	0.858715	0.723923
			N	17	17	17	17	17	17	17	17	17	17	17	17	17	17	17	17	17	17	17	17	17	17	17	17	17	17	17	17	17	17	17	17	17	17	17	17	17	17	17	17	17	17	17	17	17	17
		Rothia.mucilaginosa	Pearson Correlation	-0.0221997	-0.135777	0.11385	0.11385	-0.0732193	0.100315	.753**	-0.0865304	-0.0732193	0.0429305	-0.0732193	.706**	-0.140289	-0.21096	0.413721	0.174431	-0.00404863	-0.246287	-0.177804	.573*	0.105072	-0.0819589	.823**	-0.0536519	0.0882385	-0.101303	-0.169788	-0.0479543	.c	0.11385	0.0949231	-0.220923	-0.0138311	0.0473368	0.11385	.c	0.11385	.c	0.0456652	0.103764	-0.0732193	.c	0.11385	-0.0304863	-0.0974951	0.11385
			Sig. (2-tailed)	0.932604	0.603342	0.663505	0.663505	0.780037	0.701666	0.000481749	0.741235	0.780037	0.870047	0.780037	0.00153674	0.591242	0.416353	0.0987739	0.503126	0.987696	0.340635	0.494773	0.0161674	0.688172	0.7545	4.92401e-05	0.837956	0.736296	0.698857	0.514732	0.854983		0.663505	0.717063	0.394154	0.957983	0.856832	0.663505		0.663505		0.861841	0.691872	0.780037		0.663505	0.907534	0.709705	0.663505
			N	17	17	17	17	17	17	17	17	17	17	17	17	17	17	17	17	17	17	17	17	17	17	17	17	17	17	17	17	17	17	17	17	17	17	17	17	17	17	17	17	17	17	17	17	17	17
		Ruminococcus.bromii	Pearson Correlation	-0.222856	0.404605	-0.122194	-0.122194	-0.184236	-0.136994	.659**	0.0410879	-0.184236	-0.144929	.668**	0.112414	0.244912	-0.118873	0.0631118	0.0135112	0.016304	-0.299805	0.0898347	.581*	-0.142602	-0.17395	0.162291	-0.204236	-0.203379	-0.191851	-0.0577498	-0.208741	.c	-0.122194	-0.160709	0.274949	0.205216	-0.215628	-0.122194	.c	-0.122194	.c	.488*	-0.110222	.668**	.c	-0.122194	.598*	-0.116642	-0.122194
			Sig. (2-tailed)	0.389923	0.107196	0.640355	0.640355	0.479033	0.60007	0.00400871	0.875583	0.479033	0.578905	0.00337503	0.667518	0.343426	0.649532	0.809838	0.958954	0.950478	0.242358	0.731689	0.0143747	0.585079	0.504324	0.533729	0.4317	0.433677	0.460718	0.825751	0.421386		0.640355	0.537779	0.285497	0.429446	0.405871	0.640355		0.640355		0.0470632	0.673661	0.00337503		0.640355	0.0111989	0.655725	0.640355
			N	17	17	17	17	17	17	17	17	17	17	17	17	17	17	17	17	17	17	17	17	17	17	17	17	17	17	17	17	17	17	17	17	17	17	17	17	17	17	17	17	17	17	17	17	17	17
		Ruminococcus.callidus	Pearson Correlation	0.168105	0.0177036	-0.13977	-0.13977	-0.0764823	-0.142598	0.150909	-0.000616587	-0.0764823	-0.0377229	-0.13977	0.385895	0.128382	-0.371237	0.0400386	.622**	-0.292534	0.276744	-0.139801	-0.0916768	-0.132697	0.223409	0.141368	.805**	.822**	.762**	.722**	0.207447	.c	-0.13977	-0.12384	-0.0508501	0.429886	-0.162449	-0.13977	.c	-0.13977	.c	0.416896	-0.158739	-0.13977	.c	-0.13977	-0.182853	0.0561103	-0.13977
			Sig. (2-tailed)	0.518968	0.946233	0.59263	0.59263	0.770476	0.58509	0.563165	0.998126	0.770476	0.885707	0.59263	0.12605	0.623389	0.14235	0.878738	0.0076544	0.254526	0.282236	0.592547	0.726384	0.611659	0.388716	0.588364	9.5361e-05	5.13596e-05	0.000381025	0.00107748	0.424334		0.59263	0.635827	0.846321	0.085022	0.533325	0.59263		0.59263		0.0959551	0.542841	0.59263		0.59263	0.482395	0.830629	0.59263
			N	17	17	17	17	17	17	17	17	17	17	17	17	17	17	17	17	17	17	17	17	17	17	17	17	17	17	17	17	17	17	17	17	17	17	17	17	17	17	17	17	17	17	17	17	17	17
		Ruminococcus.flavefaciens	Pearson Correlation	.890**	.555*	-0.0743791	-0.0743791	-0.0743791	-0.0886499	-0.128442	0.122406	-0.0743791	-0.0845386	-0.0743791	.544*	.776**	-0.278449	-0.140025	-0.0942971	-0.102843	-0.250189	-0.0975667	0.12792	-0.0833501	.972**	0.0653161	-0.086697	0.00247759	-0.102907	0.0468632	.955**	.c	-0.0743791	-0.0910171	.514*	-0.157958	-0.107569	-0.0743791	.c	-0.0743791	.c	-0.129578	-0.0844736	-0.0743791	.c	-0.0743791	-0.0973063	0.444499	-0.0743791
			Sig. (2-tailed)	1.73705e-06	0.0207009	0.776635	0.776635	0.776635	0.735108	0.623225	0.639771	0.776635	0.747006	0.776635	0.0238797	0.000251257	0.279158	0.591948	0.718857	0.694483	0.332793	0.7095	0.624649	0.750456	7.80471e-11	0.803316	0.740752	0.99247	0.694301	0.858251	2.70511e-09		0.776635	0.728283	0.0346937	0.544852	0.681123	0.776635		0.776635		0.620128	0.747195	0.776635		0.776635	0.710244	0.0738332	0.776635
			N	17	17	17	17	17	17	17	17	17	17	17	17	17	17	17	17	17	17	17	17	17	17	17	17	17	17	17	17	17	17	17	17	17	17	17	17	17	17	17	17	17	17	17	17	17	17
		Ruminococcus.gnavus	Pearson Correlation	0.197361	0.459219	0.238421	0.238421	-0.0738429	0.224989	0.1915	0.18051	-0.0738429	-0.0929201	.490*	-0.0774287	0.257216	-0.477201	-0.478929	0.302742	-0.255824	0.216052	-0.18031	0.0803393	0.217377	0.118804	0.168877	0.395884	0.449522	0.390453	.505*	0.156798	.c	0.238421	0.193538	0.468965	0.0894102	0.148982	0.238421	.c	0.238421	.c	.632**	0.252335	.490*	.c	0.238421	.553*	0.166392	0.238421
			Sig. (2-tailed)	0.447688	0.0636922	0.356766	0.356766	0.778208	0.385283	0.461555	0.488121	0.778208	0.72281	0.0458755	0.767709	0.318935	0.0527469	0.0517746	0.23755	0.321653	0.404926	0.488612	0.759215	0.401979	0.649726	0.517023	0.115717	0.0702482	0.121257	0.0388961	0.547847		0.356766	0.456709	0.0575699	0.732914	0.568216	0.356766		0.356766		0.00649631	0.328524	0.0458755		0.356766	0.0212561	0.523298	0.356766
			N	17	17	17	17	17	17	17	17	17	17	17	17	17	17	17	17	17	17	17	17	17	17	17	17	17	17	17	17	17	17	17	17	17	17	17	17	17	17	17	17	17	17	17	17	17	17
		Ruminococcus.torques	Pearson Correlation	-0.173185	0.323727	-0.128549	-0.128549	0.0640443	-0.148505	0.392827	-0.144181	0.0640443	0.0471518	.563*	-0.237505	0.265073	-0.0636896	-0.0845021	-0.318333	0.0921481	0.0692738	0.0908758	-0.0854049	-0.144054	-0.135714	-0.112654	-0.149838	-0.102739	0.0415843	-0.0144583	-0.154977	.c	-0.128549	-0.157304	0.289292	0.249981	-0.0651309	-0.128549	.c	-0.128549	.c	0.36707	-0.136613	.563*	.c	-0.128549	.495*	-0.0761539	-0.128549
			Sig. (2-tailed)	0.506227	0.204954	0.622933	0.622933	0.807078	0.569469	0.118813	0.580885	0.807078	0.857386	0.0187147	0.358671	0.303847	0.808127	0.747112	0.213038	0.725029	0.791638	0.728689	0.744494	0.581224	0.603514	0.666846	0.56597	0.694778	0.874091	0.956079	0.552565		0.622933	0.54654	0.260072	0.333208	0.803864	0.622933		0.622933		0.147238	0.601095	0.0187147		0.622933	0.0434716	0.771437	0.622933
			N	17	17	17	17	17	17	17	17	17	17	17	17	17	17	17	17	17	17	17	17	17	17	17	17	17	17	17	17	17	17	17	17	17	17	17	17	17	17	17	17	17	17	17	17	17	17
		Serratia.marcescens	Pearson Correlation	0.325228	-0.107116	.972**	.972**	-0.0764807	.990**	-0.132071	-0.0737223	-0.0764807	-0.0843677	-0.0764807	-0.107164	-0.123542	-0.142467	-0.13279	-0.217486	-0.174002	-0.197007	-0.159403	0.324491	.993**	-0.0856095	0.444617	0.0884102	0.210028	-0.105815	-0.105849	0.133671	.c	.972**	1.000**	-0.0373211	-0.119197	.748**	.972**	.c	.972**	.c	-0.0221853	.960**	-0.0764807	.c	.972**	0.265793	-0.186466	.972**
			Sig. (2-tailed)	0.202741	0.682399	8.60477e-11	8.60477e-11	0.770481	3.15091e-14	0.613357	0.778561	0.770481	0.747502	0.770481	0.682265	0.636646	0.585437	0.611408	0.401738	0.504193	0.44852	0.541132	0.203825	2.58708e-15	0.743901	0.0737475	0.7358	0.418463	0.686072	0.685975	0.609026		8.60477e-11	0	0.886917	0.648636	0.000557048	8.60477e-11		8.60477e-11		0.932647	1.00584e-09	0.770481		8.60477e-11	0.302486	0.473633	8.60477e-11
			N	17	17	17	17	17	17	17	17	17	17	17	17	17	17	17	17	17	17	17	17	17	17	17	17	17	17	17	17	17	17	17	17	17	17	17	17	17	17	17	17	17	17	17	17	17	17
		Staphylococcus.sciuri	Pearson Correlation	0.28973	-0.145396	.912**	.912**	-0.0884917	.903**	-0.152812	-0.0968837	-0.0884917	-0.100185	-0.0884917	-0.163496	-0.018957	-0.200138	-0.0234701	-0.210174	0.0438004	-0.115085	0.154153	0.278098	.902**	-0.0909192	0.393938	0.0664016	0.169002	-0.11307	-0.0990923	0.109003	.c	.912**	.879**	-0.111908	0.250158	.692**	.912**	.c	.912**	.c	-0.0506209	.909**	-0.0884917	.c	.912**	0.233579	-0.210087	.912**
			Sig. (2-tailed)	0.259318	0.577668	3.3643e-07	3.3643e-07	0.735565	7.09716e-07	0.558195	0.711452	0.735565	0.702036	0.735565	0.530656	0.942432	0.441195	0.928756	0.418132	0.867435	0.660059	0.554703	0.27979	7.55087e-07	0.728565	0.117681	0.800109	0.516708	0.665684	0.705147	0.677087		3.3643e-07	3.42667e-06	0.668935	0.332854	0.00209603	3.3643e-07		3.3643e-07		0.847006	4.45447e-07	0.735565		3.3643e-07	0.366905	0.418328	3.3643e-07
			N	17	17	17	17	17	17	17	17	17	17	17	17	17	17	17	17	17	17	17	17	17	17	17	17	17	17	17	17	17	17	17	17	17	17	17	17	17	17	17	17	17	17	17	17	17	17
		Streptococcus.alactolyticus	Pearson Correlation	0.0618733	0.0500065	-0.162184	-0.162184	-0.112398	-0.187093	-0.168936	-0.1856	-0.112398	-0.133958	0.0164873	0.0665708	0.0489318	-0.347286	-0.298629	0.314572	-0.296711	0.258093	-0.104169	-0.0739168	-0.17798	0.12151	-0.266194	.573*	0.481204	.532*	.725**	0.100221	.c	-0.162184	-0.191038	0.00543242	0.156962	-0.203332	-0.162184	.c	-0.162184	.c	0.333818	-0.179344	0.0164873	.c	-0.162184	-0.0408017	0.379061	-0.162184
			Sig. (2-tailed)	0.813507	0.848842	0.534004	0.534004	0.667563	0.47212	0.516875	0.475725	0.667563	0.608249	0.949922	0.79961	0.852057	0.172005	0.244302	0.218795	0.247491	0.317228	0.690725	0.777991	0.494339	0.642244	0.30173	0.0162582	0.050515	0.0280125	0.0010019	0.701934		0.534004	0.462658	0.983491	0.547425	0.433784	0.534004		0.534004		0.190374	0.490982	0.949922		0.534004	0.876443	0.133479	0.534004
			N	17	17	17	17	17	17	17	17	17	17	17	17	17	17	17	17	17	17	17	17	17	17	17	17	17	17	17	17	17	17	17	17	17	17	17	17	17	17	17	17	17	17	17	17	17	17
		Streptococcus.anginosus	Pearson Correlation	-0.0456887	-0.20977	0.160966	0.160966	-0.0116763	0.141566	-0.199048	.889**	-0.0116763	-0.0275271	-0.118758	-0.219416	-0.143357	0.00274736	-0.136001	0.393318	-0.111648	-0.232094	0.340417	0.187351	0.146722	-0.128386	0.0341157	-0.091035	-0.0805543	-0.159074	-0.0807401	-0.0828861	.c	0.160966	0.130591	0.392967	0.0151988	0.124525	0.160966	.c	0.160966	.c	-0.175706	0.149844	-0.118758	.c	0.160966	-0.0577181	0.100458	0.160966
			Sig. (2-tailed)	0.861771	0.419048	0.537119	0.537119	0.964525	0.587836	0.443737	1.85949e-06	0.964525	0.916478	0.649851	0.397469	0.583073	0.99165	0.60274	0.118312	0.669663	0.370047	0.181218	0.471497	0.574166	0.623378	0.896578	0.728231	0.758588	0.541978	0.758047	0.751804		0.537119	0.617373	0.11867	0.953831	0.633944	0.537119		0.537119		0.499961	0.565954	0.649851		0.537119	0.825845	0.70126	0.537119
			N	17	17	17	17	17	17	17	17	17	17	17	17	17	17	17	17	17	17	17	17	17	17	17	17	17	17	17	17	17	17	17	17	17	17	17	17	17	17	17	17	17	17	17	17	17	17
		Streptococcus.luteciae	Pearson Correlation	-0.084202	0.0303604	-0.0625	-0.0625	-0.0625	0.0536722	-0.107928	-0.00364965	-0.0625	-0.0602515	-0.0625	0.0283907	-0.0228477	0.431954	-0.0705051	-0.150837	-0.156836	0.0436562	-0.040861	-0.1436	0.0578109	-0.0699601	-0.0833224	-0.0728506	-0.0918825	-0.0864718	-0.158322	-0.0753491	.c	-0.0625	0.175663	0.14897	-0.128238	-0.090389	-0.0625	.c	-0.0625	.c	-0.0957206	-0.0709823	-0.0625	.c	-0.0625	-0.0817654	-0.268695	-0.0625
			Sig. (2-tailed)	0.747982	0.907914	0.81165	0.81165	0.81165	0.837895	0.680111	0.988908	0.81165	0.818318	0.81165	0.913867	0.930641	0.0833682	0.788013	0.563352	0.54775	0.867868	0.876265	0.582426	0.825569	0.789617	0.750536	0.78112	0.725792	0.741404	0.543915	0.773793		0.81165	0.500067	0.568248	0.623781	0.730092	0.81165		0.81165		0.714779	0.786609	0.81165		0.81165	0.755062	0.297038	0.81165
			N	17	17	17	17	17	17	17	17	17	17	17	17	17	17	17	17	17	17	17	17	17	17	17	17	17	17	17	17	17	17	17	17	17	17	17	17	17	17	17	17	17	17	17	17	17	17
		Streptococcus.minor	Pearson Correlation	-0.111411	-0.153351	-0.0826962	-0.0826962	-0.0826962	-0.0985627	-0.0950314	-0.0977302	-0.0826962	-0.0939917	-0.0826962	-0.135906	-0.158447	0.245918	-0.155682	-0.220261	0.307525	-0.19657	-0.200818	-0.346284	-0.0926703	-0.0925669	-0.21669	-0.0963915	-0.123076	-0.0601524	-0.204451	-0.0996973	.c	-0.0826962	-0.101195	-0.219805	-0.18571	-0.119597	-0.0826962	.c	-0.0826962	.c	-0.144068	-0.0939194	-0.0826962	.c	-0.0826962	-0.108187	-0.250781	-0.0826962
			Sig. (2-tailed)	0.670327	0.55679	0.752356	0.752356	0.752356	0.706658	0.716753	0.709034	0.752356	0.719734	0.752356	0.602996	0.543592	0.341383	0.550735	0.395609	0.229849	0.449547	0.439613	0.173328	0.723527	0.723825	0.403507	0.712859	0.637927	0.818612	0.431204	0.703424		0.752356	0.699164	0.396612	0.475461	0.647528	0.752356		0.752356		0.581186	0.719941	0.752356		0.752356	0.679382	0.331613	0.752356
			N	17	17	17	17	17	17	17	17	17	17	17	17	17	17	17	17	17	17	17	17	17	17	17	17	17	17	17	17	17	17	17	17	17	17	17	17	17	17	17	17	17	17	17	17	17	17
		Streptococcus.sobrinus	Pearson Correlation	.c	.c	.c	.c	.c	.c	.c	.c	.c	.c	.c	.c	.c	.c	.c	.c	.c	.c	.c	.c	.c	.c	.c	.c	.c	.c	.c	.c	.c	.c	.c	.c	.c	.c	.c	.c	.c	.c	.c	.c	.c	.c	.c	.c	.c	.c
			Sig. (2-tailed)
			N	17	17	17	17	17	17	17	17	17	17	17	17	17	17	17	17	17	17	17	17	17	17	17	17	17	17	17	17	17	17	17	17	17	17	17	17	17	17	17	17	17	17	17	17	17	17
		Veillonella.dispar	Pearson Correlation	0.0556014	-0.19295	0.398815	0.398815	-0.114394	0.383077	-0.197542	0.342756	-0.114394	-0.129615	-0.114394	-0.211353	0.0824679	-0.0976136	0.0746942	0.0446508	0.187589	-0.0261339	.623**	0.0543318	0.385163	-0.119705	0.142502	-0.0463914	-0.0200095	-0.148668	-0.10022	-0.0273036	.c	0.398815	0.366235	0.117037	.604*	0.25493	0.398815	.c	0.398815	.c	-0.145945	0.392454	-0.114394	.c	0.398815	0.0294965	-0.130376	0.398815
			Sig. (2-tailed)	0.832145	0.458103	0.112802	0.112802	0.661985	0.129077	0.447263	0.178045	0.661985	0.620027	0.661985	0.415464	0.753019	0.709366	0.775712	0.864884	0.470925	0.920693	0.00751396	0.835928	0.126832	0.647229	0.585345	0.859664	0.939241	0.569043	0.701936	0.917154		0.112802	0.148231	0.654627	0.0101772	0.323405	0.112802		0.112802		0.576218	0.119195	0.661985		0.112802	0.910524	0.617959	0.112802
			N	17	17	17	17	17	17	17	17	17	17	17	17	17	17	17	17	17	17	17	17	17	17	17	17	17	17	17	17	17	17	17	17	17	17	17	17	17	17	17	17	17	17	17	17	17	17
		Zobellella.aerophila	Pearson Correlation	.c	.c	.c	.c	.c	.c	.c	.c	.c	.c	.c	.c	.c	.c	.c	.c	.c	.c	.c	.c	.c	.c	.c	.c	.c	.c	.c	.c	.c	.c	.c	.c	.c	.c	.c	.c	.c	.c	.c	.c	.c	.c	.c	.c	.c	.c
			Sig. (2-tailed)
			N	17	17	17	17	17	17	17	17	17	17	17	17	17	17	17	17	17	17	17	17	17	17	17	17	17	17	17	17	17	17	17	17	17	17	17	17	17	17	17	17	17	17	17	17	17	17
		unculturedfungus	Pearson Correlation	-0.12211	-0.073974	-0.0906373	-0.0906373	-0.0906373	-0.0255672	-0.156517	.798**	-0.0906373	-0.0960782	-0.0906373	-0.0748979	-0.111315	0.174592	-0.140292	0.26509	-0.209674	-0.141526	0.190855	-0.0689892	-0.0193114	-0.101456	-0.0441817	-0.105648	-0.112608	-0.125401	-0.0983255	-0.109271	.c	-0.0906373	0.0513168	.525*	-0.158646	-0.131082	-0.0906373	.c	-0.0906373	.c	-0.149433	-0.102938	-0.0906373	.c	-0.0906373	-0.118576	0.0580013	-0.0906373
			Sig. (2-tailed)	0.640589	0.777823	0.729376	0.729376	0.729376	0.922407	0.548574	0.000123716	0.729376	0.713755	0.729376	0.775115	0.670595	0.502726	0.591235	0.303814	0.419265	0.587943	0.463094	0.792476	0.941357	0.698421	0.866291	0.686544	0.666976	0.63154	0.707334	0.676333		0.729376	0.844926	0.0304766	0.543081	0.61604	0.729376		0.729376		0.567031	0.694213	0.729376		0.729376	0.650357	0.825003	0.729376
			N	17	17	17	17	17	17	17	17	17	17	17	17	17	17	17	17	17	17	17	17	17	17	17	17	17	17	17	17	17	17	17	17	17	17	17	17	17	17	17	17	17	17	17	17	17	17
		Cladosporium_sp_MA_4674	Pearson Correlation	-0.123627	-0.061223	-0.091827	-0.091827	-0.091827	-0.0146287	-0.158572	-0.0562239	-0.091827	-0.0963905	-0.091827	-0.0630865	-0.103945	0.0786476	-0.137866	0.344954	-0.316275	0.379451	-0.137747	-0.348739	-0.00859699	-0.102212	-0.199296	.659**	.601*	.629**	.527*	-0.110616	.c	-0.091827	0.0736212	-0.0417241	0.232147	-0.132802	-0.091827	.c	-0.091827	.c	0.315519	-0.103733	-0.091827	.c	-0.091827	-0.120132	-0.194033	-0.091827
			Sig. (2-tailed)	0.636411	0.815436	0.725952	0.725952	0.725952	0.955562	0.543271	0.830291	0.725952	0.712862	0.725952	0.809913	0.69136	0.764148	0.597729	0.175097	0.216176	0.133047	0.598048	0.170095	0.973877	0.696274	0.443159	0.0039984	0.0107441	0.00681017	0.0295954	0.672557		0.725952	0.778858	0.873671	0.369933	0.611375	0.725952		0.725952		0.217336	0.691961	0.725952		0.725952	0.646048	0.455536	0.725952
[truncated: 232 more rows]
[truncated: 112 more columns]
